# Supplementary material for: Differential expression analysis of genes and long non-coding RNAs associated with KRAS mutation in colorectal cancer cells
Source: Sci Rep. 2022 May 13;12:7965. doi: 10.1038/s41598-022-11697-5 (PMC9106686; doi:10.1038/s41598-022-11697-5)
Supplement: Supplementary file 8 — Supplementary Data 1. [file 41598_2022_11697_MOESM8_ESM.xls]

## Sheet: Sheet1
Differential expression analysis of genes and long non-coding RNAs associated with KRAS mutation in colorectal cancer cells Mahsa Saliani, Razieh Jalal, Ali Javadmanesh
Ensemble Gene ID	BaseMean	log2FoldChange	ifcSE	Stat	P-value	P-valueadj	HCT116-1	HCT116-2	HCT116-3	HCT116-4	SW48-1	SW48-2	SW48-3
ENSG00000099399	1562.91	-13.4604	1.27941	-10.5208	6.93005e-26	7.21009e-23	2417.09	2876.32	2270.39	3376.55	0	0	0
ENSG00000069482	540.068	-11.9273	1.62606	-7.33507	2.21602e-13	2.48639e-11	1313.56	2238.06	160.988	67.8618	0	0	0
ENSG00000250920	495.247	-11.8022	3.26737	-3.61214	0.000303675	0.00452527	394.241	0	1160.95	1911.54	0	0	0
ENSG00000170627	425.362	-11.5827	1.34617	-8.60419	7.68604e-18	2.06972e-15	1099.23	978.962	549.198	350.144	0	0	0
ENSG00000148426	383.116	-11.4318	1.30839	-8.73729	2.38762e-18	7.00643e-16	482.902	703.369	988.004	507.538	0	0	0
ENSG00000184860	380.665	-11.4227	1.2815	-8.91355	4.94227e-19	1.68841e-16	562.095	578.443	785.62	738.496	0	0	0
ENSG00000167355	325.1	-11.1954	1.34006	-8.35437	6.57837e-17	1.49081e-14	404.571	329.349	574.036	967.743	0	0	0
ENSG00000178163	626.718	-11.1882	1.23163	-9.084	1.04657e-19	3.92704e-17	642.148	835.108	1269.5	1638.95	0	0	1.31967
ENSG00000150051	289.481	-11.0277	1.59425	-6.91715	4.60827e-12	3.7671e-10	502.7	14.3854	728.584	780.696	0	0	0
ENSG00000197106	257.516	-10.8588	1.28768	-8.43281	3.3747e-17	7.96326e-15	345.176	510.302	535.399	411.733	0	0	0
ENSG00000113430	232.728	-10.7127	1.4402	-7.43838	1.01925e-13	1.22145e-11	464.826	854.036	183.066	127.17	0	0	0
ENSG00000148680	413.453	-10.5501	1.366	-7.72331	1.1335e-14	1.64207e-12	1781.83	334.649	239.182	537.192	0	0	1.31967
ENSG00000198915	200.046	-10.4947	1.28786	-8.14896	3.6707e-16	7.56925e-14	338.29	428.532	271.379	362.12	0	0	0
ENSG00000130054	194.162	-10.4517	1.28841	-8.11208	4.97613e-16	9.81885e-14	327.96	417.933	263.1	350.144	0	0	0
ENSG00000142875	1597.53	-10.4374	1.02456	-10.1872	2.26171e-24	1.66995e-21	3611.01	2830.89	630.152	4104.78	0	0.588226	5.27868
ENSG00000221867	611.39	-10.3684	1.0784	-9.61462	6.93667e-22	3.78032e-19	1150.87	710.94	1226.27	1189.01	0	0	2.63934
ENSG00000179431	174.168	-10.2948	1.36054	-7.56669	3.82859e-14	5.03635e-12	187.652	582.229	214.344	234.95	0	0	0
ENSG00000026559	344.932	-10.284	1.37863	-7.45961	8.67767e-14	1.05651e-11	311.605	672.327	1275.94	151.691	2.95772	0	0
ENSG00000163909	171.593	-10.2732	1.29747	-7.91792	2.4152e-15	4.04422e-13	244.464	415.661	274.139	266.885	0	0	0
ENSG00000136944	170.951	-10.268	1.28748	-7.97523	1.52098e-15	2.67797e-13	264.262	249.094	322.895	360.409	0	0	0
ENSG00000083844	327.512	-10.2613	1.19858	-8.5612	1.11695e-17	2.87258e-15	500.118	431.561	651.31	708.272	0	0	1.31967
ENSG00000186891	163.979	-10.2073	1.31184	-7.78091	7.20062e-15	1.07722e-12	371.861	340.706	258.5	176.783	0	0	0
ENSG00000268089	161.377	-10.1851	1.37255	-7.42056	1.16629e-13	1.38317e-11	327.96	350.549	90.1531	360.979	0	0	0
ENSG00000177238	309.306	-10.1586	1.26329	-8.04141	8.88135e-16	1.61337e-13	405.431	275.593	791.139	690.023	2.95772	0	0
ENSG00000115194	155.042	-10.1269	1.34987	-7.50212	6.27929e-14	7.89707e-12	462.243	211.995	140.749	270.307	0	0	0
ENSG00000109436	155.071	-10.1267	1.35203	-7.48997	6.8889e-14	8.56957e-12	163.55	202.909	494.922	224.115	0	0	0
ENSG00000146530	147.683	-10.0564	1.28289	-7.83888	4.54579e-15	6.98313e-13	279.756	233.194	287.018	233.81	0	0	0
ENSG00000101210	3611.32	-10.0184	0.961217	-10.4226	1.95596e-25	1.94652e-22	4185.15	5134.06	11991.3	3947.39	14.7886	0	6.59835
ENSG00000171004	690.54	-9.97004	0.98119	-10.1612	2.95505e-24	2.11369e-21	1268.8	937.32	1120.47	1503.22	0	0	3.95901
ENSG00000228649	138.491	-9.96468	1.36862	-7.28084	3.31753e-13	3.48326e-11	143.752	383.105	118.671	323.912	0	0	0
ENSG00000259803	137.323	-9.95105	1.3525	-7.35753	1.87337e-13	2.14398e-11	352.923	128.711	325.655	153.972	0	0	0
ENSG00000180537	136.686	-9.94513	1.31143	-7.58343	3.3654e-14	4.51151e-12	200.564	157.482	304.497	294.258	0	0	0
ENSG00000172671	135.378	-9.9309	1.29349	-7.67762	1.62074e-14	2.26202e-12	306.441	193.824	231.822	215.561	0	0	0
ENSG00000135097	132.994	-9.90515	1.32105	-7.49794	6.48274e-14	8.10838e-12	293.529	303.607	194.105	139.715	0	0	0
ENSG00000130021	251.976	-9.87673	1.21962	-8.09824	5.57618e-16	1.07255e-13	268.566	597.371	391.89	504.686	0	0	1.31967
ENSG00000151718	445.659	-9.87597	1.09519	-9.01762	1.92211e-19	6.98337e-17	481.181	801.795	1074.48	757.885	2.95772	0	1.31967
ENSG00000133134	258.818	-9.87494	1.35604	-7.28217	3.2849e-13	3.46489e-11	342.594	284.679	1022.96	158.534	2.95772	0	0
ENSG00000126970	124.018	-9.80413	1.29601	-7.56484	3.88352e-14	5.07942e-12	225.527	224.866	260.34	157.394	0	0	0
ENSG00000169213	774.148	-9.77801	0.954901	-10.2398	1.31486e-24	1.15753e-21	1583.85	647.341	1378.97	1804.33	0	0.588226	3.95901
ENSG00000203950	403.471	-9.74999	1.10508	-8.82292	1.11517e-18	3.59509e-16	632.679	652.641	1081.84	454.503	0	0	2.63934
ENSG00000100625	408.534	-9.74533	1.14121	-8.53944	1.3487e-17	3.35547e-15	401.988	510.302	1254.78	690.023	0	0	2.63934
ENSG00000113594	230.56	-9.74379	1.23595	-7.88366	3.17941e-15	5.10362e-13	225.527	578.443	321.055	487.578	0	0	1.31967
ENSG00000138646	118.59	-9.73955	1.31592	-7.40132	1.34841e-13	1.58276e-11	223.805	259.694	226.303	120.326	0	0	0
ENSG00000025039	229.534	-9.73835	1.22996	-7.91764	2.42063e-15	4.04422e-13	338.29	299.064	654.99	313.077	0	0	1.31967
ENSG00000020633	358.705	-9.69317	1.05806	-9.16128	5.12861e-20	2.10794e-17	668.833	580.714	683.508	575.97	0	0.588226	1.31967
ENSG00000261824	224.671	-9.67916	1.32977	-7.27881	3.36777e-13	3.51986e-11	159.246	237.737	893.252	281.142	0	0	1.31967
ENSG00000142185	221.387	-9.67768	1.26185	-7.66945	1.72734e-14	2.39619e-12	198.842	638.256	258.5	452.792	0	0	1.31967
ENSG00000167333	113.172	-9.67245	1.31289	-7.36728	1.74142e-13	2.0131e-11	128.257	221.08	264.94	177.923	0	0	0
ENSG00000167157	112.206	-9.66016	1.40521	-6.87454	6.2192e-12	4.8918e-10	252.211	354.334	91.073	87.8211	0	0	0
ENSG00000130005	392.745	-9.64047	1.15753	-8.32849	8.18781e-17	1.80203e-14	933.095	1076.63	408.449	326.763	2.95772	0	1.31967
ENSG00000185904	210.122	-9.61517	1.21782	-7.89539	2.89419e-15	4.73179e-13	389.937	386.891	217.103	475.603	0	0	1.31967
ENSG00000113396	103.509	-9.54444	1.29478	-7.37148	1.68738e-13	1.96053e-11	164.411	215.78	145.349	199.023	0	0	0
ENSG00000074219	199.779	-9.54335	1.21251	-7.87074	3.52561e-15	5.55769e-13	460.522	224.866	342.214	369.533	0	0	1.31967
ENSG00000090661	102.729	-9.53243	1.35755	-7.02181	2.19011e-12	1.92067e-10	272.87	226.38	134.31	85.5401	0	0	0
ENSG00000112837	101.592	-9.51807	1.32862	-7.16386	7.8435e-13	7.38806e-11	144.612	137.797	140.749	287.985	0	0	0
ENSG00000152527	101.055	-9.50928	1.35334	-7.02655	2.11699e-12	1.87088e-10	302.998	113.569	109.472	181.345	0	0	0
ENSG00000107984	2156.9	-9.47492	1.38295	-6.85126	7.32022e-12	5.69906e-10	1094.06	11163	46.9164	2777.77	5.91544	0	10.5574
ENSG00000144331	97.6728	-9.46028	1.29615	-7.29874	2.90469e-13	3.15619e-11	142.891	146.125	204.224	190.469	0	0	0
ENSG00000228594	97.6492	-9.45887	1.35612	-6.97498	3.05921e-12	2.60305e-10	276.313	137.797	186.746	82.6887	0	0	0
ENSG00000079215	180.081	-9.44721	1.25277	-7.54107	4.66131e-14	6.06209e-12	160.967	268.779	340.374	489.859	0	0.588226	0
ENSG00000171903	95.4276	-9.42622	1.51617	-6.21713	5.0632e-10	2.64593e-08	115.346	19.6852	362.452	170.51	0	0	0
ENSG00000133488	94.9117	-9.41887	1.29532	-7.27144	3.55679e-13	3.66718e-11	205.728	146.125	142.589	169.94	0	0	0
ENSG00000183251	94.3456	-9.41044	1.44028	-6.53377	6.41355e-11	4.05524e-09	70.5847	54.513	274.139	261.182	0	0	0
ENSG00000121207	94.0989	-9.40611	1.64457	-5.71949	1.06845e-08	4.25317e-07	92.9651	4.54275	382.691	178.494	0	0	0
ENSG00000104833	326.404	-9.39254	1.13417	-8.28144	1.21696e-16	2.62782e-14	698.099	856.308	275.059	451.081	2.95772	0	1.31967
ENSG00000204519	179.195	-9.38687	1.2125	-7.74177	9.80444e-15	1.44783e-12	222.083	399.762	254.821	376.376	0	0	1.31967
ENSG00000178053	277.777	-9.32027	1.08577	-8.58399	9.16366e-18	2.41088e-15	459.661	644.313	507.801	330.755	0	0.588226	1.31967
ENSG00000197444	87.0119	-9.29327	1.34181	-6.92591	4.33187e-12	3.5795e-10	247.907	143.854	90.1531	127.17	0	0	0
ENSG00000157851	169.925	-9.28918	1.28489	-7.22957	4.8454e-13	4.80114e-11	234.134	509.545	113.151	331.325	0	0	1.31967
ENSG00000166173	316.102	-9.28123	1.33831	-6.93506	4.06057e-12	3.36748e-10	159.246	261.965	1572.16	216.702	0	0	2.63934
ENSG00000151338	83.7476	-9.23778	1.29973	-7.10743	1.18222e-12	1.07808e-10	125.675	156.725	181.226	122.607	0	0	0
ENSG00000147180	158.666	-9.20982	1.2145	-7.58323	3.37048e-14	4.51151e-12	399.406	271.051	224.463	214.42	0	0	1.31967
ENSG00000168806	81.0633	-9.19156	1.43301	-6.41417	1.41588e-10	8.3959e-09	28.406	200.638	182.146	156.253	0	0	0
ENSG00000136378	80.6245	-9.18252	1.44863	-6.33875	2.31632e-10	1.31233e-08	288.364	40.8847	160.988	74.1347	0	0	0
ENSG00000187730	80.0316	-9.17187	1.33134	-6.88919	5.61118e-12	4.45816e-10	215.197	112.812	139.829	92.3833	0	0	0
ENSG00000232358	78.1585	-9.13749	1.4415	-6.33888	2.3144e-10	1.31233e-08	79.1925	152.939	275.059	39.9187	0	0	0
ENSG00000169604	538.06	-9.13373	0.972875	-9.3884	6.09211e-21	2.90505e-18	626.654	953.22	1369.78	811.49	0	0	5.27868
ENSG00000166681	541.526	-9.131	0.998066	-9.14869	5.76261e-20	2.27414e-17	1344.55	1175.06	716.625	549.167	0	0	5.27868
ENSG00000118596	151.726	-9.13038	1.26968	-7.19107	6.42852e-13	6.20854e-11	221.223	184.738	156.388	498.413	0	0	1.31967
ENSG00000272694	77.631	-9.12875	1.44088	-6.33552	2.36544e-10	1.33686e-08	42.1786	68.8983	261.26	171.08	0	0	0
ENSG00000268223	77.1545	-9.1206	1.36082	-6.70229	2.05181e-11	1.44505e-09	64.5591	101.455	178.466	195.602	0	0	0
ENSG00000177034	894.401	-9.043	0.786478	-11.4981	1.34845e-30	2.80588e-27	1653.57	1174.3	1683.47	1739.31	2.95772	0.588226	6.59835
ENSG00000237008	141.665	-9.03402	1.25925	-7.17412	7.27738e-13	6.96954e-11	294.39	225.623	107.632	362.69	0	0	1.31967
ENSG00000105255	143.476	-9.00705	1.42409	-6.32479	2.53575e-10	1.41909e-08	341.733	476.988	25.758	158.534	0	0	1.31967
ENSG00000204764	71.0608	-9.00061	1.37488	-6.54648	5.89103e-11	3.73518e-09	225.527	60.57	110.392	100.937	0	0	0
ENSG00000153132	70.542	-8.98936	1.5447	-5.81949	5.90275e-09	2.45651e-07	73.167	70.4126	330.255	19.9594	0	0	0
ENSG00000173320	69.4029	-8.96835	1.34321	-6.67682	2.4418e-11	1.70398e-09	136.865	74.9553	89.2332	184.767	0	0	0
ENSG00000116745	69.4198	-8.96781	1.52972	-5.86241	4.56203e-09	1.95408e-07	16.355	52.2416	226.303	191.039	0	0	0
ENSG00000157021	237.602	-8.96715	1.13456	-7.90362	2.70908e-15	4.46101e-13	247.907	296.793	416.728	699.148	0	0	2.63934
ENSG00000135116	69.4541	-8.96684	1.46394	-6.12513	9.06119e-10	4.52691e-08	74.0278	77.9838	292.538	41.6295	0	0	0
ENSG00000204271	133.777	-8.96512	1.21007	-7.40875	1.27494e-13	1.50423e-11	180.766	185.495	288.858	280.001	0	0	1.31967
ENSG00000132970	68.8286	-8.95468	1.35147	-6.62587	3.45218e-11	2.31837e-09	191.095	135.525	78.194	76.9861	0	0	0
ENSG00000109472	628.335	-8.95073	1.14135	-7.84223	4.42614e-15	6.84527e-13	1021.76	607.971	2446.09	315.928	0	0	6.59835
ENSG00000169255	132.488	-8.94795	1.22212	-7.32166	2.44927e-13	2.70828e-11	138.587	280.893	222.623	283.993	0	0	1.31967
ENSG00000130540	68.1397	-8.94056	1.37713	-6.49218	8.46056e-11	5.21978e-09	219.501	91.6121	59.7954	106.07	0	0	0
ENSG00000141449	220.503	-8.94036	1.25084	-7.1475	8.83729e-13	8.25619e-11	136.005	558.758	135.23	709.983	2.95772	0.588226	0
ENSG00000057704	135.131	-8.92395	1.40918	-6.33272	2.40872e-10	1.35796e-08	96.4083	45.4275	538.159	264.604	0	0	1.31967
ENSG00000130413	66.9312	-8.91554	1.30025	-6.8568	7.04183e-12	5.50104e-10	124.814	105.997	100.272	137.434	0	0	0
ENSG00000112394	66.491	-8.90681	1.36498	-6.52521	6.79061e-11	4.25836e-09	83.4965	168.082	57.0356	156.823	0	0	0
ENSG00000134463	66.0952	-8.89616	1.31695	-6.75515	1.42692e-11	1.05019e-09	108.459	152.939	121.431	79.8374	0	0	0
ENSG00000019186	1148.84	-8.87882	1.36984	-6.48166	9.07188e-11	5.58189e-09	216.919	5297.6	57.0356	2456.14	8.87316	0	5.27868
ENSG00000162444	120.685	-8.86663	1.22255	-7.25256	4.08954e-13	4.12358e-11	216.919	293.764	185.826	147.699	0	0.588226	0
ENSG00000184500	126.136	-8.86163	1.27004	-6.97743	3.00634e-12	2.56762e-10	300.415	195.338	298.057	87.8211	0	0	1.31967
ENSG00000101017	124.63	-8.86045	1.21566	-7.28857	3.13258e-13	3.33496e-11	198.842	168.082	313.696	190.469	0	0	1.31967
ENSG00000170745	63.8781	-8.84836	1.34442	-6.58152	4.65652e-11	3.02793e-09	112.763	59.0557	112.231	163.096	0	0	0
ENSG00000106689	63.6766	-8.84281	1.33611	-6.61833	3.63271e-11	2.43126e-09	123.093	165.053	80.0339	77.5563	0	0	0
ENSG00000099864	200.108	-8.84184	1.12159	-7.8833	3.18851e-15	5.10362e-13	412.318	417.176	405.689	163.667	0	0.588226	1.31967
ENSG00000117122	126.161	-8.82394	1.40118	-6.29749	3.02505e-10	1.66844e-08	413.178	291.493	136.15	39.3484	2.95772	0	0
ENSG00000131845	121.373	-8.82144	1.2108	-7.2856	3.20244e-13	3.39355e-11	213.476	167.325	230.902	234.95	2.95772	0	0
ENSG00000122574	123.557	-8.81757	1.32267	-6.66652	2.61946e-11	1.81139e-09	189.373	57.5415	389.13	227.537	0	0	1.31967
ENSG00000112183	61.4174	-8.79233	1.42994	-6.14876	7.80924e-10	3.96332e-08	136.005	48.456	44.1566	201.304	0	0	0
ENSG00000058866	120.032	-8.7902	1.26415	-6.95346	3.56429e-12	2.97748e-10	183.348	327.835	112.231	213.85	2.95772	0	0
ENSG00000117322	61.1862	-8.78526	1.40368	-6.25871	3.88166e-10	2.08562e-08	90.3828	34.0706	169.267	134.583	0	0	0
ENSG00000261949	60.3075	-8.7636	1.41144	-6.20897	5.33334e-10	2.77443e-08	44.761	142.339	180.306	54.7456	0	0	0
ENSG00000112218	116.757	-8.76325	1.22981	-7.12567	1.03576e-12	9.5211e-11	122.232	263.479	174.787	255.48	0	0	1.31967
ENSG00000091656	300.471	-8.73898	1.02768	-8.50359	1.8381e-17	4.47577e-15	382.19	482.288	405.689	829.168	0	0	3.95901
ENSG00000204604	121.935	-8.73859	1.56396	-5.58748	2.30387e-08	8.57452e-07	185.93	3.0285	285.178	378.087	0	0	1.31967
ENSG00000165914	280.252	-8.73753	0.952221	-9.17595	4.4761e-20	1.89729e-17	405.431	576.929	511.481	463.057	2.95772	0.588226	1.31967
ENSG00000121690	59.0929	-8.73667	1.40869	-6.20198	5.57573e-10	2.89394e-08	73.167	165.81	34.9573	139.715	0	0	0
ENSG00000168461	750.114	-8.71961	0.970357	-8.98598	2.56445e-19	9.17151e-17	1104.39	1371.15	1901.49	864.525	0	0	9.23769
ENSG00000229544	57.9877	-8.7086	1.4659	-5.94081	2.83623e-09	1.27291e-07	73.167	19.6852	137.989	175.072	0	0	0
ENSG00000197372	56.3081	-8.66717	1.34153	-6.46068	1.0423e-10	6.31144e-09	99.8515	101.455	54.2758	138.575	0	0	0
ENSG00000124615	107.823	-8.6555	1.2034	-7.19256	6.35879e-13	6.19346e-11	145.473	176.41	221.703	209.858	0	0	1.31967
ENSG00000074211	431.002	-8.64564	0.942163	-9.17638	4.45828e-20	1.89729e-17	535.41	582.986	1031.24	858.822	5.91544	0	2.63934
ENSG00000157152	55.2954	-8.63898	1.41352	-6.11167	9.8593e-10	4.84269e-08	113.624	25.7422	137.07	110.632	0	0	0
ENSG00000268191	54.4245	-8.61675	1.32534	-6.50156	7.94935e-11	4.9451e-09	113.624	118.111	62.5552	86.6806	0	0	0
ENSG00000272159	53.9075	-8.60314	1.45688	-5.90518	3.52259e-09	1.54757e-07	22.3805	58.2986	156.388	140.286	0	0	0
ENSG00000141968	99.9534	-8.5997	1.31003	-6.56449	5.22096e-11	3.35681e-09	199.703	259.694	189.506	50.1835	0	0.588226	0
ENSG00000132429	103.816	-8.59551	1.22304	-7.02799	2.09528e-12	1.8693e-10	114.485	176.41	190.425	244.074	0	0	1.31967
ENSG00000128340	258.926	-8.58076	1.02967	-8.3335	7.8487e-17	1.74416e-14	299.554	274.836	792.979	440.246	2.95772	0.588226	1.31967
ENSG00000167034	103.733	-8.57996	1.26899	-6.76127	1.36785e-11	1.00996e-09	299.554	81.0123	172.027	172.221	0	0	1.31967
ENSG00000123892	97.3772	-8.56176	1.29558	-6.60845	3.88365e-11	2.59163e-09	94.6867	84.7979	288.858	212.71	0	0.588226	0
ENSG00000135454	362.601	-8.55977	0.980641	-8.72876	2.57486e-18	7.46026e-16	742.86	726.082	347.733	716.256	0	0	5.27868
ENSG00000166394	52.1892	-8.55482	1.61911	-5.28366	1.26628e-07	4.09954e-06	158.385	4.54275	161.908	40.489	0	0	0
ENSG00000287424	51.394	-8.53361	1.36657	-6.24456	4.24994e-10	2.25701e-08	132.561	115.84	46.9164	64.4402	0	0	0
ENSG00000162009	50.9974	-8.5224	1.44101	-5.91417	3.33548e-09	1.47102e-07	36.1531	185.495	91.993	43.3403	0	0	0
ENSG00000006530	50.726	-8.51508	1.34767	-6.31838	2.64319e-10	1.47561e-08	136.865	76.4696	53.3559	88.3914	0	0	0
ENSG00000180044	50.5395	-8.5085	1.35983	-6.25702	3.92407e-10	2.10347e-08	109.32	120.383	81.8737	42.1998	0	0	0
ENSG00000150510	50.1208	-8.49924	1.33358	-6.37326	1.85047e-10	1.07501e-08	90.3828	68.8983	64.3951	127.17	0	0	0
ENSG00000151468	156.608	-8.49354	1.08225	-7.84806	4.22509e-15	6.57879e-13	306.441	261.208	195.945	330.755	0	0.588226	1.31967
ENSG00000251003	96.359	-8.49218	1.20671	-7.03749	1.9574e-12	1.75697e-10	129.979	211.238	163.747	168.229	0	0	1.31967
ENSG00000100321	165.568	-8.48208	1.07743	-7.87248	3.47679e-15	5.5264e-13	296.972	335.406	307.257	216.702	0	0	2.63934
ENSG00000162344	440.321	-8.45757	1.44133	-5.8679	4.4135e-09	1.90246e-07	62.8376	233.194	2436.89	340.449	8.87316	0	0
ENSG00000168505	48.1157	-8.43822	1.38789	-6.07988	1.20276e-09	5.80801e-08	127.397	117.354	44.1566	47.9024	0	0	0
ENSG00000158164	47.0412	-8.40554	1.56622	-5.36676	8.01635e-08	2.69833e-06	196.26	93.1263	11.9591	27.9431	0	0	0
ENSG00000132205	207.55	-8.37631	1.02945	-8.13667	4.06303e-16	8.15777e-14	386.494	558.001	306.337	197.883	2.95772	1.17645	0
ENSG00000182247	156.202	-8.37239	1.11481	-7.51013	5.90691e-14	7.51129e-12	237.578	286.95	402.009	164.237	0	0	2.63934
ENSG00000130830	88.3321	-8.36055	1.22709	-6.8133	9.5384e-12	7.31997e-10	179.905	193.067	92.9129	151.121	0	0	1.31967
ENSG00000156345	45.2763	-8.35175	1.33967	-6.23416	4.54203e-10	2.38457e-08	55.9512	118.111	65.315	77.5563	0	0	0
ENSG00000128274	86.4799	-8.33319	1.21498	-6.85873	6.94771e-12	5.4461e-10	107.599	140.068	190.425	165.948	0	0	1.31967
ENSG00000071794	701.162	-8.32772	0.862141	-9.65935	4.48714e-22	2.50503e-19	1151.73	850.251	1508.68	1386.32	0	0.588226	10.5574
ENSG00000168280	44.4317	-8.3248	1.36833	-6.08391	1.1729e-09	5.67578e-08	75.7494	121.14	37.7171	76.4158	0	0	0
ENSG00000116141	86.7186	-8.3248	1.25642	-6.62579	3.45391e-11	2.31837e-09	168.715	242.28	101.192	93.5238	0	0	1.31967
ENSG00000164484	221.978	-8.30148	1.02634	-8.08842	6.0442e-16	1.15288e-13	337.429	263.479	594.275	354.706	0	0	3.95901
ENSG00000157510	84.9372	-8.30111	1.23419	-6.72594	1.74457e-11	1.25967e-09	91.2436	183.224	195.025	123.748	0	0	1.31967
ENSG00000161243	84.8409	-8.29193	1.24728	-6.64798	2.97134e-11	2.03626e-09	90.3828	140.068	204.224	156.253	2.95772	0	0
ENSG00000077782	516.883	-8.28983	0.862519	-9.61119	7.17183e-22	3.81758e-19	1035.53	755.61	741.463	1074.38	5.91544	0	5.27868
ENSG00000141622	84.8786	-8.28058	1.29908	-6.37416	1.83964e-10	1.07144e-08	196.26	70.4126	247.461	78.6969	0	0	1.31967
ENSG00000288062	43.0197	-8.27786	1.31674	-6.28662	3.24462e-10	1.77246e-08	66.2807	93.1263	65.315	76.4158	0	0	0
ENSG00000166831	82.511	-8.25669	1.22849	-6.72103	1.80445e-11	1.29185e-09	112.763	144.611	189.506	127.74	2.95772	0	0
ENSG00000282826	42.1735	-8.2486	1.33691	-6.1699	6.83314e-10	3.51171e-08	57.6728	52.9987	98.4325	86.1103	0	0	0
ENSG00000127989	142.441	-8.24777	1.1035	-7.47422	7.76635e-14	9.55721e-12	208.311	246.823	176.626	362.69	0	0	2.63934
ENSG00000109944	42.0791	-8.24464	1.37035	-6.01644	1.78293e-09	8.36258e-08	37.0139	71.9268	117.751	67.8618	0	0	0
ENSG00000271266	41.8815	-8.23849	1.33712	-6.16139	7.21078e-10	3.69234e-08	105.877	62.0842	53.3559	71.8537	0	0	0
ENSG00000285935	41.7336	-8.23233	1.37383	-5.99223	2.06981e-09	9.64886e-08	129.118	63.5985	51.5161	47.9024	0	0	0
ENSG00000198885	225.139	-8.2068	1.06826	-7.68238	1.56156e-14	2.20633e-12	230.691	562.543	193.185	583.954	2.95772	0	2.63934
ENSG00000255302	1198.67	-8.20143	0.955935	-8.57949	9.52948e-18	2.47864e-15	2171.77	1980.64	2438.73	1778.09	2.95772	0	18.4754
ENSG00000178567	215.411	-8.19111	1.17346	-6.9803	2.94542e-12	2.53037e-10	506.144	71.9268	512.401	413.444	0	0	3.95901
ENSG00000171703	75.2463	-8.18701	1.28054	-6.39341	1.62226e-10	9.59478e-09	163.55	99.1833	202.385	61.0186	0	0.588226	0
ENSG00000176697	487.001	-8.18269	1.08955	-7.51017	5.90508e-14	7.51129e-12	430.394	2001.08	292.538	673.485	8.87316	0	2.63934
ENSG00000164438	39.8875	-8.1674	1.47493	-5.53748	3.0686e-08	1.11488e-06	103.295	123.411	33.1175	19.3891	0	0	0
ENSG00000213762	133.99	-8.15446	1.10918	-7.35182	1.95526e-13	2.22657e-11	214.336	151.425	343.134	226.396	0	0	2.63934
ENSG00000072657	39.3074	-8.14839	1.66205	-4.90262	9.45657e-07	2.65584e-05	5.16473	13.6282	93.8328	162.526	0	0	0
ENSG00000178150	39.03	-8.13672	1.38854	-5.85992	4.63096e-09	1.97757e-07	26.6844	78.7409	99.3524	68.4321	0	0	0
ENSG00000179455	75.548	-8.13631	1.21898	-6.67467	2.47787e-11	1.72389e-09	172.158	93.1263	128.79	133.443	0	0	1.31967
ENSG00000185924	38.176	-8.10723	1.55648	-5.20869	1.90177e-07	5.97933e-06	7.7471	88.5836	34.0374	136.864	0	0	0
ENSG00000168306	38.1612	-8.10547	1.33122	-6.08876	1.1379e-09	5.5298e-08	50.7865	86.3122	57.0356	72.9942	0	0	0
ENSG00000038427	2092.01	-8.09395	1.20691	-6.70637	1.99526e-11	1.40955e-09	542.297	5464.17	1190.39	7407.77	0	1.17645	38.2704
ENSG00000138622	37.264	-8.06811	1.36117	-5.92733	3.07903e-09	1.36581e-07	65.4199	41.6418	103.032	50.7538	0	0	0
ENSG00000080561	37.2039	-8.06722	1.35605	-5.94908	2.69661e-09	1.21982e-07	39.5963	56.0272	97.5125	67.2915	0	0	0
ENSG00000104967	37.1678	-8.06532	1.43624	-5.61559	1.95894e-08	7.38684e-07	141.169	37.8562	34.9573	46.1916	0	0	0
ENSG00000114115	732.105	-8.063	1.01407	-7.95114	1.84805e-15	3.18045e-13	631.819	547.401	2595.12	1333.28	11.8309	0	5.27868
ENSG00000104894	127.806	-8.06264	1.14761	-7.02556	2.13209e-12	1.87698e-10	333.125	107.512	174.787	276.58	0	0	2.63934
ENSG00000231789	37.0183	-8.05903	1.34809	-5.9781	2.25748e-09	1.03967e-07	56.812	83.2837	79.1139	39.9187	0	0	0
ENSG00000105383	36.9625	-8.05646	1.47668	-5.45578	4.87587e-08	1.71434e-06	148.916	40.8847	47.8363	21.0999	0	0	0
ENSG00000118965	190.997	-8.04564	0.988434	-8.13978	3.9599e-16	8.02107e-14	359.81	283.165	249.301	439.106	2.95772	0	2.63934
ENSG00000130477	548.177	-8.043	0.838666	-9.59023	8.78907e-22	4.57212e-19	648.174	547.401	734.104	1894.43	8.87316	2.94113	1.31967
ENSG00000234965	74.9325	-8.03969	1.52089	-5.28618	1.24895e-07	4.04918e-06	212.615	257.422	39.557	11.9756	2.95772	0	0
ENSG00000105784	36.406	-8.03583	1.37718	-5.83498	5.37967e-09	2.27607e-07	31.8492	87.8264	85.5535	49.6132	0	0	0
ENSG00000111799	875.346	-8.02801	1.26448	-6.34884	2.1695e-10	1.24768e-08	1469.37	470.174	338.534	3832.2	0	0	17.1557
ENSG00000175315	129.393	-8.01593	1.2731	-6.29638	3.04677e-10	1.67638e-08	361.531	41.6418	355.093	144.848	0	0	2.63934
ENSG00000213096	35.6725	-8.00863	1.33395	-6.0037	1.9287e-09	9.00939e-08	56.812	49.9702	57.9556	84.9698	0	0	0
ENSG00000166897	706.221	-8.00533	1	-8.00531	1.1917e-15	2.13099e-13	491.51	877.507	2066.16	1493.53	2.95772	0	11.877
ENSG00000105708	69.1224	-8.00414	1.23116	-6.50132	7.96184e-11	4.9451e-09	77.471	145.368	153.628	106.07	0	0	1.31967
ENSG00000198093	35.2277	-7.9896	1.71285	-4.66449	3.0938e-06	7.79889e-05	41.3178	0.757124	86.4734	118.045	0	0	0
ENSG00000267432	35.0552	-7.98381	1.35975	-5.87154	4.31777e-09	1.86823e-07	35.2923	78.7409	51.5161	79.8374	0	0	0
ENSG00000233611	34.8269	-7.97224	1.55242	-5.13535	2.81613e-07	8.60594e-06	50.7865	155.968	23.9182	13.1161	0	0	0
ENSG00000267575	68.4372	-7.97061	1.30257	-6.11914	9.40801e-10	4.65097e-08	42.1786	190.038	93.8328	151.691	0	0	1.31967
ENSG00000249835	188.517	-7.96367	1.3003	-6.12451	9.09648e-10	4.52691e-08	46.4826	461.089	114.071	694.015	0	0	3.95901
ENSG00000169860	34.5524	-7.96225	1.54857	-5.14167	2.72302e-07	8.35486e-06	77.471	6.057	45.9965	112.343	0	0	0
ENSG00000120658	67.1136	-7.95852	1.22418	-6.50113	7.97214e-11	4.9451e-09	115.346	140.825	113.151	97.5157	2.95772	0	0
ENSG00000255666	34.2448	-7.94854	1.33645	-5.94751	2.7225e-09	1.22668e-07	40.4571	62.8413	70.8346	65.5807	0	0	0
ENSG00000189042	70.5144	-7.93567	1.61511	-4.91338	8.95195e-07	2.52653e-05	156.663	0.757124	139.829	195.031	0	0	1.31967
ENSG00000131459	65.7214	-7.93226	1.23359	-6.43025	1.27398e-10	7.65358e-09	82.6357	109.783	97.5125	168.799	0	0	1.31967
ENSG00000247134	66.606	-7.93175	1.29344	-6.13227	8.66326e-10	4.33902e-08	68.8631	150.668	189.506	55.8862	0	0	1.31967
ENSG00000166025	525.951	-7.92788	0.903675	-8.77292	1.74087e-18	5.38471e-16	686.909	692.769	1026.64	1263.14	2.95772	0	9.23769
ENSG00000142065	33.5571	-7.92002	1.42732	-5.54889	2.87487e-08	1.05454e-06	16.355	65.1127	73.5944	79.8374	0	0	0
ENSG00000256618	419.91	-7.90822	2.21163	-3.57575	0.00034923	0.00510443	2132.17	792.709	2.75979	2.28107	5.91544	3.52935	0
ENSG00000163689	33.2267	-7.90491	1.40775	-5.61527	1.96253e-08	7.38821e-07	35.2923	113.569	43.2367	40.489	0	0	0
ENSG00000143494	68.1541	-7.90144	1.52461	-5.1826	2.18814e-07	6.82348e-06	264.262	6.81412	73.5944	129.451	2.95772	0	0
ENSG00000113739	1454.3	-7.89473	1.09828	-7.18827	6.56196e-13	6.31079e-11	318.492	874.479	7569.18	1385.18	11.8309	1.17645	19.7951
ENSG00000146950	105.031	-7.88991	1.32539	-5.95292	2.63402e-09	1.19387e-07	61.116	37.0991	452.605	182.485	0	0.588226	1.31967
ENSG00000167105	32.874	-7.88789	1.45376	-5.42585	5.768e-08	2.0034e-06	17.2158	55.2701	113.151	44.4808	0	0	0
ENSG00000180611	103.943	-7.87939	1.28214	-6.14551	7.97062e-10	4.03627e-08	48.2042	446.703	91.073	139.715	0	0.588226	1.31967
ENSG00000163623	32.5948	-7.87628	1.34464	-5.85755	4.69756e-09	2.00228e-07	80.0533	57.5415	43.2367	47.3322	0	0	0
ENSG00000111962	112.483	-7.87488	1.15199	-6.83591	8.14885e-12	6.30132e-10	98.1299	162.025	328.415	196.172	0	0	2.63934
ENSG00000083290	111.702	-7.87288	1.13774	-6.91974	4.52467e-12	3.71201e-10	135.144	183.981	328.415	131.732	0	0	2.63934
ENSG00000179046	60.0052	-7.86776	1.35047	-5.82596	5.67849e-09	2.38486e-07	93.8259	104.483	26.678	194.461	0	0.588226	0
ENSG00000018236	32.3597	-7.86424	1.39513	-5.63694	1.73098e-08	6.59241e-07	46.4826	33.3135	103.952	42.77	0	0	0
ENSG00000148175	281.387	-7.8412	0.938758	-8.35274	6.66995e-17	1.49675e-14	570.703	543.615	336.694	512.1	0	0	6.59835
ENSG00000203883	31.5382	-7.82853	1.49147	-5.24888	1.53027e-07	4.86677e-06	69.7239	108.269	28.5178	14.2567	0	0	0
ENSG00000188511	58.6751	-7.82641	1.24318	-6.29547	3.06474e-10	1.68223e-08	98.9907	62.0842	136.15	112.913	0	0.588226	0
ENSG00000162409	153.087	-7.81446	1.041	-7.50669	6.06409e-14	7.66856e-12	116.206	423.233	298.057	229.247	2.95772	0.588226	1.31967
ENSG00000225422	61.3105	-7.80757	1.31516	-5.93659	2.91006e-09	1.30094e-07	51.6473	49.9702	159.148	167.088	0	0	1.31967
ENSG00000171954	30.9366	-7.80192	1.42106	-5.49023	4.0141e-08	1.43113e-06	68.0023	87.8264	20.2385	40.489	0	0	0
ENSG00000125462	57.15	-7.7978	1.35805	-5.74193	9.36022e-09	3.76531e-07	55.0905	143.854	29.4377	171.08	0	0.588226	0
ENSG00000086289	160.24	-7.7952	1.09395	-7.12574	1.03524e-12	9.5211e-11	137.726	510.302	212.504	257.19	0	0	3.95901
ENSG00000181982	59.5749	-7.7724	1.28375	-6.05445	1.40899e-09	6.71882e-08	109.32	70.4126	181.226	54.7456	0	0	1.31967
ENSG00000152229	326.959	-7.77158	0.917663	-8.46888	2.4776e-17	5.90728e-15	560.373	620.085	581.396	518.943	0	0	7.91802
ENSG00000062370	30.2049	-7.768	1.43825	-5.40102	6.6264e-08	2.26714e-06	13.7726	64.3556	67.1549	66.151	0	0	0
ENSG00000145431	155.986	-7.76308	1.07795	-7.20172	5.9457e-13	5.81586e-11	253.072	158.239	483.883	192.75	0	0	3.95901
ENSG00000182632	58.4614	-7.76274	1.23189	-6.30147	2.94841e-10	1.6301e-08	126.536	91.6121	67.1549	122.607	0	0	1.31967
ENSG00000242732	58.5564	-7.7607	1.24453	-6.23584	4.49359e-10	2.3699e-08	90.3828	160.51	77.2741	80.4077	0	0	1.31967
ENSG00000134590	206.003	-7.75507	0.954893	-8.1214	4.6084e-16	9.17231e-14	257.376	425.504	402.009	351.855	0	0	5.27868
ENSG00000225774	29.8312	-7.75112	1.44673	-5.35768	8.42964e-08	2.82498e-06	18.9373	31.0421	65.315	93.5238	0	0	0
ENSG00000170571	205.432	-7.75003	0.956344	-8.10381	5.32632e-16	1.03317e-13	409.735	267.265	436.967	318.779	0	0	5.27868
ENSG00000189164	29.6752	-7.74352	1.3691	-5.65592	1.5501e-08	5.96307e-07	28.406	65.1127	46.9164	67.2915	0	0	0
ENSG00000102038	361.365	-7.74211	1.16289	-6.65766	2.78227e-11	1.91241e-09	802.255	37.0991	808.618	873.079	0	0.588226	7.91802
ENSG00000077063	58.0734	-7.73759	1.26842	-6.10018	1.05952e-09	5.15986e-08	84.3573	92.3692	67.1549	159.675	2.95772	0	0
ENSG00000158089	100.33	-7.73211	1.07969	-7.16144	7.98343e-13	7.48905e-11	180.766	169.596	200.545	147.129	2.95772	0	1.31967
ENSG00000003096	84.1421	-7.72267	1.25519	-6.15258	7.62309e-10	3.87744e-08	141.169	248.337	38.637	159.675	0	1.17645	0
ENSG00000197816	29.1922	-7.71908	1.50225	-5.13835	2.77164e-07	8.49266e-06	88.6612	36.342	9.1993	70.1429	0	0	0
ENSG00000116014	53.4094	-7.70457	1.49125	-5.16651	2.3851e-07	7.37738e-06	103.295	226.38	32.1975	11.4053	0	0.588226	0
ENSG00000166289	57.0846	-7.70313	1.29066	-5.96836	2.39656e-09	1.0971e-07	78.3317	74.9553	176.626	66.7213	2.95772	0	0
ENSG00000152804	145.621	-7.69809	1.01583	-7.57809	3.50671e-14	4.6396e-12	320.213	296.793	167.427	230.958	0	0	3.95901
ENSG00000135502	55.8794	-7.68369	1.25737	-6.11093	9.9053e-10	4.85487e-08	128.257	86.3122	60.7154	112.913	2.95772	0	0
ENSG00000085662	369.699	-7.67898	1.13044	-6.79289	1.09906e-11	8.30247e-10	481.181	1503.65	315.536	278.29	0	0	9.23769
ENSG00000119900	464.085	-7.67118	0.807577	-9.499	2.1191e-21	1.032e-18	772.127	674.598	1124.15	664.931	2.95772	0.588226	9.23769
ENSG00000213020	55.096	-7.6602	1.29213	-5.92834	3.0602e-09	1.36009e-07	79.1925	42.399	95.6727	167.088	0	0	1.31967
ENSG00000134769	54.9019	-7.65956	1.26529	-6.05358	1.4166e-09	6.74106e-08	80.9141	85.5551	160.068	56.4564	0	0	1.31967
ENSG00000174460	27.9937	-7.65755	1.61435	-4.74343	2.10127e-06	5.50297e-05	54.2297	116.597	4.59965	20.5296	0	0	0
ENSG00000188153	140.021	-7.65157	0.999225	-7.6575	1.89591e-14	2.61418e-12	239.299	316.478	225.383	195.031	0	0	3.95901
ENSG00000169946	27.8811	-7.64929	1.4	-5.46377	4.66134e-08	1.6465e-06	38.7355	28.7707	88.3132	39.3484	0	0	0
ENSG00000182771	51.6108	-7.64536	1.33975	-5.70655	1.15289e-08	4.5734e-07	92.9651	43.1561	181.226	43.3403	0	0.588226	0
ENSG00000167766	205.17	-7.6346	1.54618	-4.93771	7.9045e-07	2.24753e-05	411.457	0.757124	458.125	560.573	0	0	5.27868
ENSG00000171517	383.535	-7.62268	0.79694	-9.56494	1.12268e-21	5.58633e-19	388.216	906.278	522.52	857.112	5.91544	4.7058	0
ENSG00000128591	779.661	-7.62015	1.17748	-6.47158	9.69835e-11	5.91962e-09	1570.94	16.6567	2376.18	1471.29	14.7886	1.17645	6.59835
ENSG00000196565	27.1027	-7.61336	1.43622	-5.30096	1.15195e-07	3.76135e-06	30.9884	20.4424	48.7563	89.5319	0	0	0
ENSG00000110675	27.0473	-7.60834	1.37177	-5.54637	2.91656e-08	1.06641e-06	27.5452	68.8983	47.8363	45.0511	0	0	0
ENSG00000147065	2089.32	-7.60753	1.24215	-6.12449	9.09773e-10	4.52691e-08	2719.23	3204.15	4784.55	3861.85	0	0	55.4262
ENSG00000179913	155.275	-7.59165	1.16326	-6.52618	6.74695e-11	4.24615e-09	77.471	191.552	617.273	195.031	2.95772	0	2.63934
ENSG00000198108	26.6569	-7.58986	1.41624	-5.35917	8.3607e-08	2.80598e-06	19.7981	43.1561	43.2367	80.4077	0	0	0
ENSG00000083454	26.4071	-7.57391	1.35347	-5.59593	2.19439e-08	8.19371e-07	30.1276	54.513	50.5961	49.6132	0	0	0
ENSG00000226887	344.223	-7.57378	0.790668	-9.57896	9.80232e-22	4.9859e-19	445.888	659.455	350.493	945.503	0	2.94113	5.27868
ENSG00000151617	26.327	-7.56783	1.42419	-5.31377	1.07381e-07	3.53645e-06	18.9373	37.8562	81.8737	45.6214	0	0	0
ENSG00000074657	214.65	-7.5642	0.900903	-8.39624	4.61001e-17	1.06584e-14	270.288	286.95	572.196	367.252	0	0.588226	5.27868
ENSG00000279012	26.1307	-7.56017	1.5	-5.04013	4.65221e-07	1.37399e-05	20.6589	13.6282	57.9556	90.6725	0	0	0
ENSG00000170231	25.9976	-7.55005	1.58557	-4.76171	1.91955e-06	5.06766e-05	16.355	116.597	40.4769	8.55401	0	0	0
ENSG00000198053	281.585	-7.5482	0.941005	-8.02142	1.04528e-15	1.8839e-13	399.406	430.804	652.23	480.735	0	0	7.91802
ENSG00000142303	25.9998	-7.54725	1.49494	-5.04851	4.45259e-07	1.31844e-05	47.3434	19.6852	98.4325	16.5377	0	0	0
ENSG00000089116	25.9668	-7.54631	1.36754	-5.51817	3.4254e-08	1.23277e-06	48.2042	48.456	58.8755	26.2323	0	0	0
ENSG00000066629	88.283	-7.5425	1.12156	-6.72498	1.75614e-11	1.26404e-09	242.742	122.654	132.47	117.475	0	0	2.63934
ENSG00000166845	137.245	-7.53483	1.1872	-6.34673	2.19935e-10	1.26168e-08	60.2552	365.691	140.749	390.063	0	0	3.95901
ENSG00000159307	25.6932	-7.53257	1.3589	-5.54312	2.97125e-08	1.08467e-06	61.116	49.2131	35.8773	33.6458	0	0	0
ENSG00000145248	80.7118	-7.53084	1.11944	-6.72734	1.72792e-11	1.25557e-09	83.4965	187.767	119.591	172.221	0	0.588226	1.31967
ENSG00000285875	25.5461	-7.52462	1.63949	-4.58962	4.44059e-06	0.000107784	66.2807	1.51425	62.5552	48.4727	0	0	0
ENSG00000152315	25.3323	-7.51587	1.36327	-5.51311	3.52542e-08	1.26677e-06	43.9002	42.399	29.4377	61.5889	0	0	0
ENSG00000138738	49.0849	-7.50884	1.23027	-6.10342	1.03821e-09	5.06684e-08	98.1299	57.5415	99.3524	87.2509	0	0	1.31967
ENSG00000203867	49.9699	-7.5051	1.31696	-5.6988	1.20653e-08	4.77789e-07	105.877	87.0693	31.2776	122.607	2.95772	0	0
ENSG00000184185	99.842	-7.50201	1.24444	-6.0284	1.65589e-09	7.81476e-08	52.5081	282.407	173.867	184.196	5.91544	0	0
ENSG00000148803	25.1616	-7.50138	1.38035	-5.4344	5.4981e-08	1.91839e-06	42.1786	59.0557	51.5161	23.381	0	0	0
ENSG00000141506	24.8862	-7.48699	1.45276	-5.15364	2.55475e-07	7.88081e-06	37.0139	88.5836	30.3577	18.2485	0	0	0
ENSG00000132026	48.6732	-7.48224	1.25411	-5.96619	2.42856e-09	1.10953e-07	75.7494	65.8698	121.431	74.705	2.95772	0	0
ENSG00000228819	24.7169	-7.47917	1.38245	-5.41009	6.29917e-08	2.16164e-06	37.8747	24.228	48.7563	62.1591	0	0	0
ENSG00000171208	188.886	-7.47383	0.876124	-8.53056	1.45636e-17	3.58437e-15	335.707	197.609	458.125	325.623	0	1.17645	3.95901
ENSG00000118263	143.115	-7.46342	1.1773	-6.33944	2.30606e-10	1.31233e-08	136.005	64.3556	557.477	238.372	2.95772	0	2.63934
ENSG00000145147	24.3441	-7.4561	1.34704	-5.53518	3.10901e-08	1.12421e-06	46.4826	49.9702	34.0374	39.9187	0	0	0
ENSG00000186889	24.1454	-7.44379	1.45538	-5.11468	3.14268e-07	9.52754e-06	12.051	39.3705	70.8346	46.7619	0	0	0
ENSG00000185847	24.0041	-7.4346	1.64609	-4.51651	6.28661e-06	0.000145789	11.1902	4.54275	102.112	50.1835	0	0	0
ENSG00000242082	23.9261	-7.4322	1.37212	-5.41659	6.07456e-08	2.09399e-06	24.1021	52.2416	43.2367	47.9024	0	0	0
ENSG00000183873	135.486	-7.4322	1.00912	-7.36507	1.77059e-13	2.03654e-11	315.909	223.352	193.185	208.718	5.91544	0	1.31967
ENSG00000171714	23.9399	-7.4319	1.73776	-4.27672	1.8967e-05	0.000395388	17.2158	0.757124	80.0339	69.5726	0	0	0
ENSG00000124126	74.9392	-7.42439	1.09745	-6.76512	1.33195e-11	9.86631e-10	160.107	148.396	122.351	91.813	0	0.588226	1.31967
ENSG00000250682	23.7372	-7.41899	1.68668	-4.39857	1.08968e-05	0.000239823	58.5336	0.757124	56.1157	50.7538	0	0	0
ENSG00000121552	79.67	-7.41155	1.53036	-4.84301	1.27886e-06	3.48061e-05	36.1531	54.513	457.205	6.27294	2.95772	0.588226	0
ENSG00000214456	23.5857	-7.4087	1.37815	-5.37582	7.6237e-08	2.57753e-06	64.5591	29.5279	36.7972	34.216	0	0	0
ENSG00000115290	43.5113	-7.39815	1.30987	-5.648	1.62327e-08	6.23406e-07	112.763	109.783	43.2367	38.2079	0	0.588226	0
ENSG00000154553	81.0131	-7.39249	1.11299	-6.64203	3.09398e-11	2.10142e-09	101.573	196.852	155.468	108.921	2.95772	0	1.31967
ENSG00000236333	23.2341	-7.39214	1.59208	-4.64307	3.43268e-06	8.5589e-05	6.88631	16.6567	35.8773	103.218	0	0	0
ENSG00000196081	23.1729	-7.38794	1.40251	-5.26766	1.38172e-07	4.44189e-06	35.2923	24.228	33.1175	69.5726	0	0	0
ENSG00000170190	408.573	-7.38717	0.86436	-8.54641	1.26973e-17	3.19372e-15	699.821	422.475	1279.62	443.668	5.91544	0.588226	7.91802
ENSG00000269825	48.2622	-7.36182	1.7434	-4.22267	2.41424e-05	0.000486439	68.0023	0	59.7954	208.718	0	0	1.31967
ENSG00000255201	22.7655	-7.36047	1.42104	-5.17963	2.22323e-07	6.92346e-06	37.0139	15.8996	45.9965	60.4483	0	0	0
ENSG00000182351	22.7499	-7.35644	1.4329	-5.13395	2.83722e-07	8.65883e-06	45.6218	65.1127	33.1175	15.3972	0	0	0
ENSG00000088812	536.55	-7.35306	0.957076	-7.68284	1.55603e-14	2.20633e-12	605.995	773.781	1381.73	976.868	2.95772	0	14.5164
ENSG00000267041	22.6336	-7.35244	1.71396	-4.28974	1.7888e-05	0.000377335	44.761	0.757124	28.5178	84.3995	0	0	0
ENSG00000159618	41.6714	-7.33126	1.24656	-5.88119	4.07336e-09	1.77253e-07	61.9768	57.5415	104.872	66.7213	0	0.588226	0
ENSG00000188338	22.2459	-7.32271	1.60726	-4.55602	5.21309e-06	0.000123522	89.522	10.5997	48.7563	6.84321	0	0	0
ENSG00000165512	222.469	-7.32229	0.864206	-8.47285	2.39452e-17	5.76928e-15	287.503	314.964	526.2	421.427	0	0.588226	6.59835
ENSG00000105137	76.9584	-7.31845	1.16491	-6.28241	3.33375e-10	1.8082e-08	153.22	208.209	58.8755	115.764	0	0	2.63934
ENSG00000165985	22.1079	-7.31594	1.3495	-5.42121	5.91973e-08	2.0449e-06	40.4571	43.1561	38.637	32.5052	0	0	0
ENSG00000285108	46.4726	-7.31146	1.68957	-4.32742	1.50866e-05	0.000323634	12.051	43.1561	3.67972	263.463	2.95772	0	0
ENSG00000177459	64.1354	-7.3005	1.1573	-6.3082	2.823e-10	1.57216e-08	71.4454	86.3122	150.868	139.145	0	1.17645	0
ENSG00000196557	296.709	-7.2934	0.743489	-9.80969	1.02279e-22	6.32719e-20	559.512	485.317	696.387	326.763	2.95772	4.7058	1.31967
ENSG00000132204	21.6414	-7.28799	1.36143	-5.35319	8.64187e-08	2.88765e-06	32.71	31.7992	36.7972	50.1835	0	0	0
ENSG00000198223	21.6446	-7.28349	1.74903	-4.16431	3.123e-05	0.000611484	3.44315	9.84262	125.11	13.1161	0	0	0
ENSG00000237438	94.8093	-7.27877	0.978043	-7.44218	9.90386e-14	1.19413e-11	131.701	185.495	180.306	163.667	0	1.17645	1.31967
ENSG00000123094	147.783	-7.27566	0.951753	-7.64449	2.0978e-14	2.85491e-12	204.007	305.878	269.539	249.777	0	0	5.27868
ENSG00000146070	21.3731	-7.2697	1.37751	-5.27743	1.31006e-07	4.22933e-06	23.2413	49.2131	34.9573	42.1998	0	0	0
ENSG00000112981	21.3777	-7.268	1.36209	-5.33593	9.50554e-08	3.1578e-06	27.5452	43.1561	44.1566	34.7863	0	0	0
ENSG00000239445	21.2512	-7.25961	1.44515	-5.02344	5.07538e-07	1.48936e-05	49.9257	59.8128	15.6388	23.381	0	0	0
ENSG00000244675	21.1243	-7.25518	1.39822	-5.18888	2.11564e-07	6.63356e-06	27.5452	37.0991	23.9182	59.3078	0	0	0
ENSG00000090612	87.8038	-7.25219	1.50059	-4.83289	1.34565e-06	3.64073e-05	55.0905	2.27137	314.616	238.372	2.95772	0	1.31967
ENSG00000181666	107.308	-7.25085	1.02522	-7.07251	1.52158e-12	1.37658e-10	152.36	213.509	131.55	249.777	0	0	3.95901
ENSG00000248590	21.0153	-7.24762	1.46268	-4.95504	7.23143e-07	2.069e-05	13.7726	28.0136	34.0374	71.2834	0	0	0
ENSG00000183971	889.157	-7.24555	1.10374	-6.56455	5.21894e-11	3.35681e-09	2412.79	3492.62	194.105	94.0941	11.8309	14.7056	3.95901
ENSG00000171126	20.8975	-7.23546	1.37874	-5.24789	1.53849e-07	4.87734e-06	53.3689	31.7992	25.758	35.3566	0	0	0
ENSG00000180739	40.7803	-7.23465	1.25093	-5.78342	7.3195e-09	3.00783e-07	98.9907	79.4981	46.9164	58.7375	0	0	1.31967
ENSG00000120784	20.7561	-7.227	1.90671	-3.79031	0.000150461	0.00244075	9.46867	0	54.2758	81.5482	0	0	0
ENSG00000146373	224.921	-7.2096	0.994575	-7.24892	4.20097e-13	4.19895e-11	337.429	207.452	483.883	537.762	0	0	7.91802
ENSG00000186017	70.3678	-7.19632	1.15225	-6.24545	4.22579e-10	2.2494e-08	60.2552	102.212	156.388	171.08	0	0	2.63934
ENSG00000168803	40.0735	-7.19535	1.29845	-5.5415	2.99892e-08	1.09303e-06	30.9884	99.9404	97.5125	50.7538	0	0	1.31967
ENSG00000258708	20.0803	-7.17453	1.45176	-4.94196	7.73423e-07	2.20459e-05	21.5197	31.7992	68.9947	18.2485	0	0	0
ENSG00000092096	39.352	-7.17111	1.28987	-5.55954	2.70485e-08	9.9857e-07	82.6357	105.997	52.436	33.0755	0	0	1.31967
ENSG00000188488	41.5768	-7.16663	1.58919	-4.5096	6.49494e-06	0.000150468	17.2158	11.3569	228.143	31.3647	2.95772	0	0
ENSG00000131773	68.6812	-7.15509	1.11096	-6.44043	1.19132e-10	7.19473e-09	82.6357	159.753	105.792	128.31	2.95772	0	1.31967
ENSG00000188283	67.6282	-7.15321	1.12738	-6.34498	2.22457e-10	1.27295e-08	66.2807	140.825	149.029	114.624	0	0	2.63934
ENSG00000101955	99.369	-7.15076	1.00577	-7.10975	1.16257e-12	1.0644e-10	204.868	178.681	127.87	180.204	0	0	3.95901
ENSG00000164520	19.6181	-7.14709	1.43712	-4.9732	6.58583e-07	1.89614e-05	12.9118	33.3135	38.637	52.4646	0	0	0
ENSG00000185201	310.278	-7.1377	0.720028	-9.91308	3.6521e-23	2.32203e-20	427.812	437.618	866.574	427.13	5.91544	2.94113	3.95901
ENSG00000178947	19.568	-7.13709	1.71403	-4.16392	3.12827e-05	0.000611976	19.7981	4.54275	105.792	6.84321	0	0	0
ENSG00000251593	400.726	-7.13469	1.11636	-6.39103	1.64768e-10	9.69502e-09	290.086	374.019	970.526	1155.93	0	0	14.5164
ENSG00000267424	19.4869	-7.1337	1.41302	-5.04856	4.45162e-07	1.31844e-05	23.2413	55.2701	36.7972	21.0999	0	0	0
ENSG00000213452	19.394	-7.12894	1.39371	-5.11507	3.13627e-07	9.52071e-06	18.0766	37.8562	40.4769	39.3484	0	0	0
ENSG00000239440	19.0805	-7.10535	1.48009	-4.80063	1.58164e-06	4.23243e-05	8.60788	54.513	36.7972	33.6458	0	0	0
ENSG00000271576	19.0774	-7.10531	1.51259	-4.69743	2.63456e-06	6.74525e-05	42.1786	55.2701	6.43951	29.6539	0	0	0
ENSG00000130558	18.943	-7.09047	1.55329	-4.5648	4.99966e-06	0.000118834	43.9002	6.057	64.3951	18.2485	0	0	0
ENSG00000167359	18.7693	-7.08319	1.83973	-3.85012	0.00011806	0.0019826	46.4826	1.51425	1.83986	81.5482	0	0	0
ENSG00000130052	85.6111	-7.08085	1.16367	-6.08492	1.1655e-09	5.65195e-08	240.16	196.095	29.4377	129.451	2.95772	1.17645	0
ENSG00000251095	38.4691	-7.06951	1.52453	-4.63718	3.53196e-06	8.77775e-05	28.406	6.057	138.909	92.9535	2.95772	0	0
ENSG00000100341	34.4528	-7.06284	1.30972	-5.39261	6.94404e-08	2.36521e-06	64.5591	88.5836	22.9982	64.4402	0	0.588226	0
ENSG00000147121	65.1822	-7.06176	1.13168	-6.24007	4.37366e-10	2.31198e-08	64.5591	107.512	116.831	163.096	2.95772	0	1.31967
ENSG00000229689	18.4752	-7.0562	1.51721	-4.65076	3.3071e-06	8.25476e-05	9.46867	18.9281	68.9947	31.935	0	0	0
ENSG00000183196	271.121	-7.05434	0.854984	-8.25084	1.57281e-16	3.33335e-14	343.455	181.71	836.216	526.927	0	2.94113	6.59835
ENSG00000249896	18.3757	-7.05332	1.40782	-5.01008	5.44063e-07	1.58436e-05	18.0766	40.8847	25.758	43.9106	0	0	0
ENSG00000064300	109.435	-7.04782	1.21602	-5.79582	6.79867e-09	2.80387e-07	399.406	250.608	45.9965	64.4402	2.95772	0	2.63934
ENSG00000183665	206.847	-7.04454	0.868784	-8.10851	5.12461e-16	1.00254e-13	317.631	348.277	402.929	369.533	2.95772	0	6.59835
ENSG00000184254	3936.12	-7.04232	1.19146	-5.91065	3.40757e-09	1.49992e-07	2157.14	2194.15	13043.7	10000.8	73.943	0	83.1392
ENSG00000169126	93.1834	-7.03989	1.15329	-6.10417	1.03334e-09	5.05387e-08	219.501	24.228	202.385	201.304	2.95772	0.588226	1.31967
ENSG00000230316	18.1906	-7.03972	1.43836	-4.89428	9.86659e-07	2.74073e-05	14.6334	34.8277	24.8381	53.0348	0	0	0
ENSG00000105088	141.934	-7.03271	1.20789	-5.82232	5.80364e-09	2.41966e-07	339.151	158.996	415.808	70.7131	8.87316	0	0
ENSG00000148344	150	-7.02739	0.968477	-7.25613	3.98323e-13	4.03417e-11	359.81	97.6691	331.175	255.48	0	0.588226	5.27868
ENSG00000183853	540.509	-7.02734	1.07711	-6.52428	6.83288e-11	4.27316e-09	1015.73	718.511	838.056	1190.15	0	0	21.1147
ENSG00000168779	95.108	-7.01079	0.964558	-7.2684	3.63783e-13	3.71725e-11	164.411	208.209	133.39	157.394	0	2.3529	0
ENSG00000236548	17.8415	-7.00466	1.4925	-4.69323	2.68923e-06	6.86217e-05	65.4199	27.2565	20.2385	11.9756	0	0	0
ENSG00000075891	74.3827	-6.98785	1.31574	-5.31095	1.09053e-07	3.57608e-06	300.415	93.1263	81.8737	39.3484	5.91544	0	0
ENSG00000184005	17.5747	-6.98557	1.38494	-5.04396	4.55989e-07	1.34847e-05	24.1021	24.228	40.4769	34.216	0	0	0
ENSG00000250302	17.3911	-6.97188	1.4232	-4.89875	9.64483e-07	2.69549e-05	28.406	49.9702	16.5587	26.8026	0	0	0
ENSG00000151025	31.8852	-6.96249	1.57223	-4.42841	9.49315e-06	0.000211576	37.8747	1.51425	103.952	79.2671	0	0.588226	0
ENSG00000267323	17.0523	-6.94411	1.47726	-4.70068	2.593e-06	6.65371e-05	16.355	60.57	15.6388	26.8026	0	0	0
ENSG00000115226	17.0448	-6.93698	1.45584	-4.76493	1.88919e-06	4.99328e-05	30.1276	22.7137	53.3559	13.1161	0	0	0
ENSG00000246695	16.8509	-6.92608	1.49484	-4.63333	3.59823e-06	8.93275e-05	21.5197	63.5985	12.879	19.9594	0	0	0
ENSG00000172915	56.8278	-6.92014	1.09724	-6.30687	2.84736e-10	1.58187e-08	96.4083	81.7694	117.751	99.2265	0	0	2.63934
ENSG00000170006	35.4433	-6.91731	1.71524	-4.03284	5.51062e-05	0.00100825	23.2413	0.757124	200.545	22.2404	0	0	1.31967
ENSG00000113580	265.665	-6.91721	0.97336	-7.10652	1.19002e-12	1.08089e-10	206.589	430.804	792.059	418.006	2.95772	0	9.23769
ENSG00000136866	32.804	-6.90417	1.27226	-5.42671	5.7403e-08	1.9968e-06	63.6983	62.0842	35.8773	65.0105	2.95772	0	0
ENSG00000269652	16.5783	-6.90095	1.47768	-4.67011	3.01039e-06	7.60539e-05	8.60788	34.0706	45.9965	27.3728	0	0	0
ENSG00000168994	61.0899	-6.89936	1.34617	-5.12518	2.9725e-07	9.04755e-06	40.4571	28.7707	283.338	72.4239	0	0	2.63934
ENSG00000134762	169.007	-6.89903	0.990379	-6.96605	3.25958e-12	2.76328e-10	227.248	54.513	425.007	468.189	2.95772	1.17645	3.95901
ENSG00000128408	16.5241	-6.89751	1.67189	-4.12558	3.69801e-05	0.00070419	16.355	1.51425	48.7563	49.043	0	0	0
ENSG00000140470	32.3697	-6.88186	1.2818	-5.3689	7.92183e-08	2.67438e-06	32.71	67.3841	57.9556	65.5807	2.95772	0	0
ENSG00000205078	16.3276	-6.87672	1.49265	-4.60706	4.08407e-06	9.99789e-05	61.9768	18.171	19.3185	14.8269	0	0	0
ENSG00000142173	665.767	-6.87498	1.16827	-5.88474	3.98687e-09	1.7382e-07	1477.11	872.965	1701.87	579.391	0	0	29.0327
ENSG00000234147	16.1869	-6.86487	1.71322	-4.00701	6.14929e-05	0.00110567	49.9257	0.757124	43.2367	19.3891	0	0	0
ENSG00000278041	55.54	-6.856	1.14934	-5.96517	2.44382e-09	1.11427e-07	87.8004	78.7409	61.6353	157.964	0	0	2.63934
ENSG00000245680	50.9407	-6.85406	1.21507	-5.64089	1.69171e-08	6.47518e-07	24.1021	93.1263	96.5926	140.856	0	0.588226	1.31967
ENSG00000189190	68.5399	-6.8393	1.61746	-4.22841	2.3535e-05	0.000477142	94.6867	0	152.708	228.107	2.95772	0	1.31967
ENSG00000158458	15.8964	-6.83877	1.68531	-4.05787	4.95228e-05	0.000912664	83.4965	4.54275	10.1192	13.1161	0	0	0
ENSG00000023839	1163.8	-6.82448	1.05473	-6.47035	9.7778e-11	5.95223e-09	6388.77	458.817	202.385	1041.31	32.5349	8.23516	14.5164
ENSG00000241978	15.6414	-6.82278	1.47847	-4.61477	3.9353e-06	9.66471e-05	26.6844	20.4424	11.0392	51.324	0	0	0
ENSG00000273203	15.5485	-6.81054	1.45776	-4.67194	2.98371e-06	7.54632e-05	10.3295	42.399	27.5979	28.5134	0	0	0
ENSG00000223749	15.5305	-6.80687	1.64707	-4.13272	3.58503e-05	0.000685528	6.02552	71.9268	23.9182	6.84321	0	0	0
ENSG00000144649	15.5179	-6.8066	1.38993	-4.89709	9.72642e-07	2.70837e-05	33.5707	28.0136	20.2385	26.8026	0	0	0
ENSG00000184584	127.499	-6.79562	0.948275	-7.1663	7.70531e-13	7.28789e-11	239.299	232.437	317.376	97.5157	0	0.588226	5.27868
ENSG00000104341	3051.67	-6.79281	0.509827	-13.3237	1.68437e-40	9.63839e-37	7114.42	6217.51	3482.85	4406.45	32.5349	61.7637	46.1885
ENSG00000012660	801.766	-6.78143	0.663731	-10.2171	1.66178e-24	1.3116e-21	1410.83	1272.73	1182.11	1709.09	5.91544	5.29403	26.3934
ENSG00000159374	215.808	-6.77936	0.855598	-7.92353	2.30862e-15	3.91422e-13	420.065	365.691	322.895	389.492	5.91544	0	6.59835
ENSG00000214107	15.2024	-6.77727	1.51827	-4.4638	8.0517e-06	0.00018229	9.46867	57.5415	21.1584	18.2485	0	0	0
ENSG00000111052	15.1523	-6.77449	1.43026	-4.73656	2.17379e-06	5.67342e-05	34.4315	18.9281	15.6388	37.0674	0	0	0
ENSG00000266899	15.0592	-6.76251	1.74953	-3.86534	0.000110935	0.00187949	31.8492	67.3841	2.75979	3.4216	0	0	0
ENSG00000213468	67.9191	-6.75968	1.00784	-6.70711	1.98516e-11	1.40709e-09	101.573	109.026	94.7528	165.948	2.95772	1.17645	0
ENSG00000073849	238.649	-6.75661	0.966748	-6.98901	2.76834e-12	2.40017e-10	198.842	264.236	742.383	453.933	0	0.588226	10.5574
ENSG00000135272	120.66	-6.73723	0.875423	-7.69597	1.40423e-14	2.02147e-12	170.436	176.41	264.94	226.966	0	0.588226	5.27868
ENSG00000144824	1839.64	-6.73705	0.60771	-11.086	1.46764e-28	1.97605e-25	2294.86	2259.26	3058.77	5172.32	47.3235	31.7642	13.1967
ENSG00000164483	14.7555	-6.73198	1.38614	-4.85665	1.19388e-06	3.27267e-05	27.5452	24.9851	28.5178	22.2404	0	0	0
ENSG00000167994	149.237	-6.72817	0.931496	-7.22297	5.08653e-13	5.01834e-11	183.348	349.792	326.575	175.072	5.91544	0	3.95901
ENSG00000153250	188.944	-6.72367	0.966929	-6.95363	3.55999e-12	2.97748e-10	230.691	305.878	403.849	372.955	0	0	9.23769
ENSG00000107859	14.6695	-6.72346	1.50888	-4.45592	8.3536e-06	0.000188566	43.9002	36.342	11.0392	11.4053	0	0	0
ENSG00000231171	14.6758	-6.72332	1.48635	-4.52338	6.0859e-06	0.000141642	16.355	43.9132	32.1975	10.2648	0	0	0
ENSG00000133805	166.616	-6.72168	0.999145	-6.72743	1.72688e-11	1.25557e-09	195.399	68.1412	422.248	472.751	0	1.17645	6.59835
ENSG00000135047	403.753	-6.71947	0.989144	-6.79322	1.09659e-11	8.30247e-10	432.116	607.971	1113.11	652.956	2.95772	0	17.1557
ENSG00000177432	28.688	-6.71874	1.27345	-5.27601	1.32027e-07	4.25631e-06	53.3689	73.4411	32.1975	40.489	0	0	1.31967
ENSG00000112531	375.02	-6.7173	0.982323	-6.83818	8.02066e-12	6.22321e-10	362.392	589.8	997.204	656.948	2.95772	0	15.836
ENSG00000254681	28.9124	-6.71626	1.31585	-5.10413	3.32328e-07	1.00352e-05	88.6612	53.7558	31.2776	27.3728	0	0	1.31967
ENSG00000072952	93.08	-6.71378	0.955467	-7.02669	2.11484e-12	1.87088e-10	156.663	224.866	93.8328	171.65	0	0.588226	3.95901
ENSG00000232295	56.5322	-6.71328	1.20972	-5.54945	2.86574e-08	1.05287e-06	63.6983	68.1412	165.587	92.3833	5.91544	0	0
ENSG00000165309	14.5316	-6.71255	1.42865	-4.69853	2.62035e-06	6.71637e-05	13.7726	37.0991	25.758	25.0918	0	0	0
ENSG00000149131	14.5666	-6.71076	1.4992	-4.47621	7.59795e-06	0.000172872	21.5197	32.5564	40.4769	7.41347	0	0	0
ENSG00000149654	14.4492	-6.70028	1.57284	-4.25998	2.04448e-05	0.000422728	64.5591	12.8711	12.879	10.8351	0	0	0
ENSG00000258168	184.845	-6.69873	0.918639	-7.29202	3.05344e-13	3.2967e-11	153.22	202.152	601.634	326.763	2.95772	0.588226	6.59835
ENSG00000182986	14.3754	-6.69869	1.42852	-4.68925	2.74208e-06	6.98148e-05	21.5197	15.1425	25.758	38.2079	0	0	0
ENSG00000188176	14.3271	-6.69322	1.46719	-4.56192	5.06874e-06	0.000120226	16.355	46.1846	13.7989	23.9512	0	0	0
ENSG00000103241	28.198	-6.68586	1.28971	-5.18398	2.17195e-07	6.80078e-06	69.7239	40.8847	59.7954	25.662	0	0	1.31967
ENSG00000126778	48.4032	-6.68021	1.10907	-6.02323	1.70966e-09	8.03542e-08	61.9768	92.3692	88.3132	93.5238	0	0	2.63934
ENSG00000112276	27.7371	-6.67781	1.24407	-5.3677	7.97473e-08	2.68827e-06	57.6728	40.1276	45.9965	49.043	0	0	1.31967
ENSG00000128596	45.4147	-6.67367	1.12599	-5.92693	3.08654e-09	1.3665e-07	89.522	49.9702	86.4734	88.3914	2.95772	0.588226	0
ENSG00000285520	14.023	-6.66096	1.39559	-4.77287	1.81615e-06	4.81132e-05	28.406	22.7137	20.2385	26.8026	0	0	0
ENSG00000182963	773.042	-6.659	0.878545	-7.57958	3.46672e-14	4.61335e-12	933.955	1064.52	810.458	2561.64	11.8309	1.17645	27.7131
ENSG00000198692	13.9706	-6.65564	1.94637	-3.41951	0.000627336	0.00830966	5.16473	0	44.1566	48.4727	0	0	0
ENSG00000226278	27.676	-6.6556	1.30797	-5.0885	3.60904e-07	1.08125e-05	23.2413	40.8847	80.9538	47.3322	0	0	1.31967
ENSG00000268916	13.9417	-6.64887	1.8877	-3.5222	0.000427985	0.00606197	20.6589	27.2565	49.6762	0	0	0	0
ENSG00000136327	13.9089	-6.64773	1.46814	-4.52799	5.9548e-06	0.000139081	10.3295	37.8562	30.3577	18.8188	0	0	0
ENSG00000154529	13.9333	-6.64623	1.61536	-4.11439	3.88209e-05	0.000734964	43.0394	4.54275	41.3968	8.55401	0	0	0
ENSG00000106066	94.654	-6.64606	0.973236	-6.82883	8.56072e-12	6.59752e-10	200.564	260.451	98.4325	96.9454	2.95772	0.588226	2.63934
ENSG00000213799	97.5537	-6.64586	1.00711	-6.59894	4.14109e-11	2.7474e-09	150.638	101.455	192.265	233.239	0	0	5.27868
ENSG00000131095	13.8999	-6.64582	1.52723	-4.35154	1.35182e-05	0.000293565	7.7471	42.399	34.0374	13.1161	0	0	0
ENSG00000284862	27.2283	-6.64281	1.28382	-5.17424	2.28841e-07	7.09748e-06	30.9884	40.1276	42.3168	75.8455	0	0	1.31967
ENSG00000236098	13.6694	-6.62487	1.68203	-3.93862	8.19508e-05	0.00142319	16.355	59.8128	1.83986	17.6783	0	0	0
ENSG00000110195	13.5752	-6.60864	1.46866	-4.49976	6.80287e-06	0.000157125	34.4315	12.8711	34.0374	13.6864	0	0	0
ENSG00000101850	13.5092	-6.6035	1.72471	-3.82877	0.000128788	0.00212839	24.9629	0.757124	50.5961	18.2485	0	0	0
ENSG00000147255	13.464	-6.60008	1.43496	-4.5995	4.23512e-06	0.000103125	26.6844	12.114	30.3577	25.0918	0	0	0
ENSG00000006638	24.7286	-6.59045	1.44016	-4.57618	4.73534e-06	0.000113824	22.3805	101.455	11.0392	37.6376	0	0.588226	0
ENSG00000175984	63.1078	-6.58775	1.05559	-6.24083	4.35258e-10	2.30616e-08	177.322	54.513	101.192	105.499	0	0.588226	2.63934
ENSG00000225778	13.2856	-6.58549	1.43784	-4.58013	4.64695e-06	0.000112317	14.6334	18.171	24.8381	35.3566	0	0	0
ENSG00000204920	13.2517	-6.58056	1.53869	-4.27674	1.89652e-05	0.000395388	12.9118	6.81412	33.1175	39.9187	0	0	0
ENSG00000173482	95.0186	-6.57812	1.11983	-5.87423	4.2482e-09	1.8451e-07	142.891	28.0136	364.292	123.748	2.95772	0.588226	2.63934
ENSG00000227693	13.0896	-6.56564	1.46766	-4.47354	7.69335e-06	0.000174869	23.2413	21.1995	10.1192	37.0674	0	0	0
ENSG00000198598	45.8008	-6.54947	1.18997	-5.5039	3.71472e-08	1.33061e-06	117.067	38.6133	110.392	51.8943	0	0	2.63934
ENSG00000184014	493.146	-6.54817	0.54686	-11.9741	4.8555e-33	1.38922e-29	685.188	1099.34	792.979	846.847	8.87316	8.23516	10.5574
ENSG00000185842	94.425	-6.54479	0.940304	-6.96029	3.39573e-12	2.86807e-10	173.879	171.867	114.991	193.321	2.95772	0	3.95901
ENSG00000002746	41.0178	-6.5447	1.15655	-5.65879	1.5244e-08	5.87407e-07	55.9512	122.654	52.436	54.1754	0	0.588226	1.31967
ENSG00000163508	25.2981	-6.54443	1.24317	-5.26433	1.40704e-07	4.51062e-06	43.0394	46.9417	44.1566	41.6295	0	0	1.31967
ENSG00000242902	12.9116	-6.54152	1.86422	-3.50897	0.000449838	0.00632065	17.2158	0	34.9573	38.2079	0	0	0
ENSG00000181609	12.8639	-6.54014	1.86849	-3.50024	0.000464848	0.00646803	21.5197	0.757124	2.75979	65.0105	0	0	0
ENSG00000256417	12.8893	-6.53328	1.62871	-4.01132	6.03813e-05	0.00108824	16.355	5.29987	58.8755	9.69454	0	0	0
ENSG00000171943	12.8517	-6.5286	1.50344	-4.34245	1.40905e-05	0.000303975	26.6844	16.6567	38.637	7.98374	0	0	0
ENSG00000198464	192.841	-6.52692	0.888191	-7.34856	2.00352e-13	2.27022e-11	196.26	475.474	190.425	477.314	0	1.17645	9.23769
ENSG00000173868	12.7276	-6.52166	1.42857	-4.56515	4.99144e-06	0.000118762	19.7981	32.5564	15.6388	21.0999	0	0	0
ENSG00000141639	12.7311	-6.5182	1.46963	-4.43526	9.19626e-06	0.000206164	40.4571	19.6852	14.7189	14.2567	0	0	0
ENSG00000169783	176.211	-6.51744	0.842889	-7.73226	1.05655e-14	1.55022e-12	297.833	346.763	308.176	270.877	0	0.588226	9.23769
ENSG00000177675	44.8548	-6.51376	1.20156	-5.4211	5.92323e-08	2.0449e-06	93.8259	124.168	62.5552	30.7944	0	0	2.63934
ENSG00000213424	12.6119	-6.51235	1.45048	-4.48979	7.12925e-06	0.000163508	15.4942	22.7137	14.7189	35.3566	0	0	0
ENSG00000258927	12.5475	-6.49998	1.90416	-3.41358	0.000641165	0.00847322	11.1902	73.4411	0.91993	2.28107	0	0	0
ENSG00000011028	110.613	-6.49921	0.944476	-6.88129	5.93134e-12	4.68146e-10	344.315	125.683	198.705	98.0859	2.95772	0.588226	3.95901
ENSG00000102048	12.5033	-6.49619	1.4678	-4.4258	9.60875e-06	0.000213736	33.5707	18.171	10.1192	25.662	0	0	0
ENSG00000203472	12.5236	-6.4926	1.53262	-4.23626	2.2727e-05	0.000464463	12.9118	10.5997	48.7563	15.3972	0	0	0
ENSG00000108924	56.4913	-6.48027	1.09868	-5.89824	3.67391e-09	1.60788e-07	86.0788	99.9404	166.507	38.7782	2.95772	1.17645	0
ENSG00000151917	42.7451	-6.47143	1.15327	-5.6114	2.00697e-08	7.54311e-07	74.0278	38.6133	93.8328	90.1022	0	0	2.63934
ENSG00000163710	73.0692	-6.46736	1.17609	-5.49902	3.81909e-08	1.36586e-06	142.891	265.751	17.4787	81.5482	0	1.17645	2.63934
ENSG00000147889	526.844	-6.46731	0.800762	-8.07645	6.66805e-16	1.24085e-13	1133.66	1871.61	368.892	282.853	8.87316	8.82338	13.1967
ENSG00000133818	256.796	-6.46587	0.934839	-6.91656	4.62744e-12	3.7693e-10	392.52	473.96	620.033	291.407	17.7463	0.588226	1.31967
ENSG00000224237	12.2525	-6.46361	1.69085	-3.82271	0.000131994	0.00217353	29.2668	44.6703	10.1192	1.7108	0	0	0
ENSG00000125508	24.3745	-6.46177	1.30142	-4.96515	6.86473e-07	1.97395e-05	24.9629	47.6988	41.3968	53.6051	2.95772	0	0
ENSG00000120675	156.909	-6.45722	0.782286	-8.25429	1.52813e-16	3.26891e-14	271.148	263.479	299.897	252.058	5.91544	0.588226	5.27868
ENSG00000148488	12.1116	-6.45402	1.66293	-3.88111	0.000103981	0.00177084	20.6589	3.0285	9.1993	51.8943	0	0	0
ENSG00000170949	155.31	-6.43796	0.970918	-6.6308	3.33869e-11	2.26093e-09	260.819	187.01	316.456	313.647	0	0	9.23769
ENSG00000286964	11.88	-6.4221	1.41877	-4.52652	5.99639e-06	0.00013991	22.3805	23.4709	15.6388	21.6702	0	0	0
ENSG00000103647	44.464	-6.40233	1.46367	-4.37416	1.21902e-05	0.000265988	25.8237	4.54275	161.908	116.334	0	0	2.63934
ENSG00000258479	21.5655	-6.39744	1.5434	-4.14503	3.39773e-05	0.000654085	60.2552	27.2565	1.83986	61.0186	0	0.588226	0
ENSG00000171016	11.6544	-6.39507	1.60073	-3.99509	6.46686e-05	0.0011513	7.7471	50.7273	8.27937	14.8269	0	0	0
ENSG00000135363	23.7551	-6.39455	1.44739	-4.418	9.96184e-06	0.000220946	37.0139	8.32837	95.6727	23.9512	0	0	1.31967
ENSG00000145832	11.6709	-6.39409	1.80283	-3.5467	0.000390084	0.00557989	59.3944	1.51425	3.67972	17.108	0	0	0
ENSG00000221818	22.8345	-6.39012	1.25676	-5.08459	3.68428e-07	1.10235e-05	44.761	37.0991	44.1566	32.5052	0	0	1.31967
ENSG00000161551	24.4754	-6.38368	1.70723	-3.7392	0.000184609	0.00293032	40.4571	0	54.2758	75.2753	0	0	1.31967
ENSG00000077942	159.409	-6.37951	0.864771	-7.3771	1.6177e-13	1.88916e-11	342.594	466.389	127.87	171.08	0	5.29403	2.63934
ENSG00000177300	23.237	-6.37677	1.35403	-4.70947	2.48356e-06	6.4016e-05	16.355	33.3135	52.436	57.597	2.95772	0	0
ENSG00000248112	21.2376	-6.37176	1.54557	-4.1226	3.74614e-05	0.000712171	4.30394	12.8711	93.8328	37.0674	0	0.588226	0
ENSG00000106714	22.8973	-6.36861	1.3611	-4.67901	2.88259e-06	7.29862e-05	59.3944	15.8996	22.0783	61.5889	0	0	1.31967
ENSG00000144935	39.3616	-6.36841	1.12467	-5.66244	1.49232e-08	5.78666e-07	51.6473	68.1412	89.2332	63.8699	0	0	2.63934
ENSG00000189221	117.023	-6.3414	0.811356	-7.8158	5.46151e-15	8.22425e-13	164.411	270.293	212.504	166.518	0	4.11758	1.31967
ENSG00000137962	3061.91	-6.34104	0.584652	-10.8458	2.08742e-27	2.38895e-24	3926.06	4040.77	4712.8	8554.58	100.562	68.2342	30.3524
ENSG00000106477	123.796	-6.33562	1.02953	-6.15389	7.56057e-10	3.85421e-08	89.522	280.136	243.781	245.215	0	0	7.91802
ENSG00000166912	11.1689	-6.32888	1.45946	-4.33647	1.44792e-05	0.000311527	16.355	12.8711	31.2776	17.6783	0	0	0
ENSG00000145358	47.6712	-6.32582	1.39789	-4.52526	6.03202e-06	0.000140598	153.22	1.51425	101.192	75.2753	0	1.17645	1.31967
ENSG00000153093	20.6769	-6.31836	1.29	-4.89795	9.68414e-07	2.70094e-05	49.9257	32.5564	37.7171	23.9512	0	0.588226	0
ENSG00000073712	440.686	-6.31598	0.811969	-7.7786	7.33307e-15	1.08991e-12	587.918	1373.42	333.934	758.455	14.7886	1.76468	14.5164
ENSG00000165072	11.0578	-6.31472	1.89052	-3.34021	0.00083716	0.0105227	23.2413	0	40.4769	13.6864	0	0	0
ENSG00000058335	11.0205	-6.31242	1.58139	-3.99169	6.56046e-05	0.00116495	11.1902	4.54275	34.0374	27.3728	0	0	0
ENSG00000183647	38.4596	-6.30799	1.17311	-5.37717	7.56638e-08	2.56194e-06	45.6218	41.6418	72.6744	106.64	0	0	2.63934
ENSG00000140835	10.9955	-6.30662	1.97759	-3.18905	0.00142743	0.0163444	6.02552	0	56.1157	14.8269	0	0	0
ENSG00000227091	10.9638	-6.30203	1.46516	-4.30125	1.6984e-05	0.000360284	15.4942	26.4994	23.9182	10.8351	0	0	0
ENSG00000138100	10.9416	-6.30111	1.57113	-4.01056	6.05754e-05	0.00109088	31.8492	29.5279	5.51958	9.69454	0	0	0
ENSG00000171303	10.9398	-6.29921	1.57194	-4.00729	6.14195e-05	0.00110521	25.8237	33.3135	12.879	4.56214	0	0	0
ENSG00000213214	10.9421	-6.29708	1.77818	-3.54131	0.000398139	0.00567788	18.0766	12.8711	45.0766	0.570267	0	0	0
ENSG00000107485	10.8326	-6.28838	1.48533	-4.23365	2.29927e-05	0.000468637	7.7471	22.7137	24.8381	20.5296	0	0	0
ENSG00000123453	31.2168	-6.27964	1.24223	-5.05515	4.30058e-07	1.27673e-05	91.2436	39.3705	61.6353	25.0918	0	1.17645	0
ENSG00000113657	336.463	-6.2737	1.2394	-5.06188	4.15146e-07	1.23567e-05	1050.16	18.171	395.57	867.947	8.87316	0	14.5164
ENSG00000271434	10.6996	-6.26673	1.46983	-4.26356	2.01193e-05	0.00041713	30.1276	12.114	18.3986	14.2567	0	0	0
ENSG00000167207	46.9039	-6.2598	0.994445	-6.29477	3.0786e-10	1.68579e-08	81.7749	93.1263	74.5143	76.4158	0	1.17645	1.31967
ENSG00000185909	92.8497	-6.25919	0.918721	-6.81294	9.56211e-12	7.31997e-10	103.295	271.051	106.712	161.386	2.95772	0.588226	3.95901
ENSG00000171811	10.5574	-6.25446	1.48038	-4.22492	2.3903e-05	0.000483317	20.6589	20.4424	8.27937	24.5215	0	0	0
ENSG00000239920	10.5264	-6.25098	1.6805	-3.71972	0.000199442	0.00311819	26.6844	4.54275	3.67972	38.7782	0	0	0
ENSG00000226937	99.2264	-6.24625	0.918586	-6.79985	1.04726e-11	7.96373e-10	118.789	158.996	198.705	209.858	2.95772	0	5.27868
ENSG00000243276	10.444	-6.23818	1.4665	-4.25379	2.10184e-05	0.000432636	22.3805	16.6567	10.1192	23.9512	0	0	0
ENSG00000236671	146.228	-6.23045	1.33143	-4.67951	2.87555e-06	7.28886e-05	68.0023	744.253	1.83986	198.453	5.91544	1.17645	3.95901
ENSG00000244703	10.3961	-6.22461	1.4644	-4.25062	2.13175e-05	0.000438257	23.2413	11.3569	23.9182	14.2567	0	0	0
ENSG00000259230	10.3843	-6.22098	1.72511	-3.60613	0.000310801	0.00461644	5.16473	6.057	55.1958	6.27294	0	0	0
ENSG00000187918	22.1573	-6.21298	1.76539	-3.51931	0.000432664	0.00611689	79.1925	3.0285	0.91993	69.0023	2.95772	0	0
ENSG00000233485	10.2216	-6.20584	1.6095	-3.85575	0.000115377	0.00194429	10.3295	43.1561	5.51958	12.5459	0	0	0
ENSG00000198934	36.3927	-6.20148	1.22072	-5.0802	3.77039e-07	1.12664e-05	74.8886	20.4424	64.3951	92.3833	0	0	2.63934
ENSG00000271605	21.2135	-6.19005	1.61883	-3.82377	0.000131428	0.00216733	4.30394	21.9566	114.071	6.84321	0	0	1.31967
ENSG00000100097	954.903	-6.18637	0.781564	-7.91537	2.46513e-15	4.08872e-13	1494.33	3699.31	930.969	489.289	35.4926	11.1763	23.7541
ENSG00000183570	10.0619	-6.1755	1.50418	-4.10557	4.03322e-05	0.000759181	16.355	16.6567	29.4377	7.98374	0	0	0
ENSG00000003400	47.8683	-6.17329	1.11497	-5.53674	3.08151e-08	1.11779e-06	43.9002	115.083	135.23	37.6376	0	0.588226	2.63934
ENSG00000165568	9.99257	-6.16708	1.53946	-4.00601	6.17525e-05	0.00110859	29.2668	6.057	22.0783	12.5459	0	0	0
ENSG00000258262	9.93781	-6.16135	1.71791	-3.58653	0.000335106	0.0049263	30.1276	32.5564	4.59965	2.28107	0	0	0
ENSG00000223735	9.87811	-6.15766	1.60437	-3.83805	0.000124015	0.00206592	16.355	3.0285	18.3986	31.3647	0	0	0
ENSG00000203808	9.88519	-6.15692	1.47617	-4.17088	3.03422e-05	0.00059614	10.3295	13.6282	22.9982	22.2404	0	0	0
ENSG00000171033	52.0147	-6.15527	1.10972	-5.54666	2.9117e-08	1.06633e-06	85.2181	147.639	42.3168	84.9698	0	0	3.95901
ENSG00000147650	127.705	-6.1484	1.00142	-6.1397	8.26772e-10	4.15e-08	179.044	140.825	255.74	309.085	0	0	9.23769
ENSG00000152495	126.488	-6.14714	1.00092	-6.14149	8.17495e-10	4.12151e-08	228.97	324.806	64.3951	256.05	5.91544	0	5.27868
ENSG00000213185	9.80382	-6.1466	1.45776	-4.21645	2.48176e-05	0.000498248	12.9118	21.9566	13.7989	19.9594	0	0	0
ENSG00000170396	20.4341	-6.14479	1.60943	-3.81799	0.000134544	0.002206	36.1531	7.57124	2.75979	95.2346	0	0	1.31967
ENSG00000161270	20.6684	-6.14422	1.5924	-3.85846	0.000114104	0.00192463	7.7471	99.1833	28.5178	6.27294	2.95772	0	0
ENSG00000248515	9.78335	-6.1426	1.50037	-4.09407	4.2387e-05	0.000793941	7.7471	26.4994	16.5587	17.6783	0	0	0
ENSG00000249242	19.2329	-6.13384	1.28338	-4.77946	1.75766e-06	4.66718e-05	29.2668	46.1846	32.1975	25.662	0	0	1.31967
ENSG00000197813	19.9168	-6.13278	1.41824	-4.32422	1.53071e-05	0.000328057	61.116	17.4139	12.879	45.0511	2.95772	0	0
ENSG00000135063	9.68328	-6.12155	1.68844	-3.62556	0.000288331	0.00433329	28.406	1.51425	27.5979	10.2648	0	0	0
ENSG00000067646	20.4943	-6.10732	1.80815	-3.37765	0.000731074	0.00939033	6.88631	0	54.2758	80.9779	0	0	1.31967
ENSG00000169184	46.5609	-6.1045	0.997899	-6.11736	9.51398e-10	4.68313e-08	74.0278	86.3122	100.272	60.4483	2.95772	0.588226	1.31967
ENSG00000023171	73.8173	-6.10292	0.956679	-6.37928	1.7792e-10	1.04154e-08	101.573	60.57	221.703	127.74	0	1.17645	3.95901
ENSG00000196967	19.0424	-6.09507	1.37495	-4.43292	9.29651e-06	0.000207801	10.3295	25.7422	54.2758	41.6295	0	0	1.31967
ENSG00000248424	9.42105	-6.0905	1.63962	-3.71457	0.00020355	0.0031759	25.8237	5.29987	4.59965	30.2242	0	0	0
ENSG00000135324	19.5201	-6.08731	1.48162	-4.10854	3.98167e-05	0.00075133	41.3178	57.5415	4.59965	30.2242	2.95772	0	0
ENSG00000267123	18.9159	-6.07802	1.33527	-4.55191	5.31606e-06	0.000125702	17.2158	43.1561	37.7171	31.3647	2.95772	0	0
ENSG00000257956	19.2051	-6.07472	1.4968	-4.05847	4.93956e-05	0.000911053	52.5081	61.3271	14.7189	4.56214	0	0	1.31967
ENSG00000163793	9.35841	-6.07223	1.4815	-4.09869	4.15491e-05	0.000780802	23.2413	12.114	19.3185	10.8351	0	0	0
ENSG00000158887	17.3809	-6.06689	1.28499	-4.72134	2.34299e-06	6.08035e-05	30.9884	28.7707	36.7972	24.5215	0	0.588226	0
ENSG00000130508	232.628	-6.06588	1.20847	-5.01948	5.18122e-07	1.51266e-05	530.246	7.57124	554.718	517.803	2.95772	0.588226	14.5164
ENSG00000138623	183.104	-6.05614	0.849593	-7.12829	1.01624e-12	9.4173e-11	218.64	159.753	356.013	532.63	2.95772	1.17645	10.5574
ENSG00000173267	115.772	-6.02798	0.981615	-6.14089	8.20628e-10	4.12821e-08	135.144	187.01	374.411	102.648	5.91544	0	5.27868
ENSG00000227051	69.0738	-6.02529	1.01566	-5.93238	2.98573e-09	1.33217e-07	115.346	92.3692	203.304	65.5807	2.95772	0	3.95901
ENSG00000197358	81.478	-6.02136	0.996826	-6.04053	1.53609e-09	7.2794e-08	91.2436	115.84	170.187	186.477	0	0	6.59835
ENSG00000148655	9.01314	-6.01592	1.84041	-3.26879	0.00108009	0.0130391	10.3295	3.78562	47.8363	1.14053	0	0	0
ENSG00000134278	435.366	-6.00586	0.820947	-7.31577	2.55907e-13	2.80261e-11	598.248	594.343	1145.31	669.494	32.5349	2.3529	5.27868
ENSG00000091592	63.1327	-6.00067	1.07487	-5.58268	2.36838e-08	8.78604e-07	58.5336	92.3692	243.781	41.0592	2.95772	0.588226	2.63934
ENSG00000264204	8.878	-5.99817	1.49984	-3.9992	6.35562e-05	0.00113563	23.2413	18.171	11.0392	9.69454	0	0	0
ENSG00000275895	8.84552	-5.9925	1.64807	-3.63606	0.000276836	0.00419635	38.7355	10.5997	4.59965	7.98374	0	0	0
ENSG00000257732	8.69553	-5.97652	1.70162	-3.51225	0.000444324	0.00626239	1.72158	24.9851	7.35944	26.8026	0	0	0
ENSG00000099284	432.681	-5.97398	0.961458	-6.21346	5.18318e-10	2.70245e-08	1134.52	737.439	692.707	426.56	17.7463	0	19.7951
ENSG00000224063	8.6949	-5.96778	1.67557	-3.56165	0.000368538	0.00533868	16.355	1.51425	27.5979	15.3972	0	0	0
ENSG00000116176	8.66464	-5.96342	1.48427	-4.01776	5.87542e-05	0.00106479	22.3805	11.3569	13.7989	13.1161	0	0	0
ENSG00000175040	30.2491	-5.94936	1.1845	-5.02268	5.09564e-07	1.4934e-05	49.9257	84.7979	44.1566	30.2242	0	0	2.63934
ENSG00000128510	230.726	-5.94533	1.21795	-4.88142	1.05324e-06	2.91154e-05	48.2042	102.969	374.411	1068.11	14.7886	0	6.59835
ENSG00000258942	8.49238	-5.94233	1.74751	-3.40046	0.000672725	0.00880057	18.0766	9.08549	0.91993	31.3647	0	0	0
ENSG00000249345	8.52844	-5.93931	1.67402	-3.54794	0.000388256	0.00555802	6.88631	3.0285	34.9573	14.8269	0	0	0
ENSG00000268203	8.48674	-5.93717	1.48526	-3.99739	6.40458e-05	0.00114259	12.9118	21.1995	11.0392	14.2567	0	0	0
ENSG00000181123	8.46052	-5.93043	1.48885	-3.98324	6.79828e-05	0.00120252	20.6589	15.8996	10.1192	12.5459	0	0	0
ENSG00000004848	8.4128	-5.92379	1.70811	-3.46803	0.000524285	0.00714306	6.02552	41.6418	5.51958	5.70267	0	0	0
ENSG00000230061	8.41549	-5.92293	1.48036	-4.00099	6.30767e-05	0.0011297	10.3295	17.4139	17.4787	13.6864	0	0	0
ENSG00000270504	8.42457	-5.91903	1.62887	-3.63382	0.000279258	0.00422747	6.02552	9.08549	35.8773	7.98374	0	0	0
ENSG00000205363	17.2661	-5.91668	1.42505	-4.1519	3.29727e-05	0.000638505	13.7726	44.6703	46.9164	12.5459	2.95772	0	0
ENSG00000286989	8.34706	-5.91236	1.48341	-3.98565	6.72958e-05	0.00119129	12.9118	20.4424	11.9591	13.1161	0	0	0
ENSG00000270231	39.4012	-5.90586	1.04043	-5.67639	1.37569e-08	5.38261e-07	63.6983	39.3705	87.3933	82.1185	0	0.588226	2.63934
ENSG00000029534	8.32993	-5.90376	1.5853	-3.72407	0.000196033	0.00307329	29.2668	12.8711	11.0392	5.1324	0	0	0
ENSG00000134827	8.27765	-5.89869	1.64769	-3.57997	0.00034363	0.00502899	3.44315	6.81412	29.4377	18.2485	0	0	0
ENSG00000256469	43.562	-5.89645	1.1115	-5.30493	1.12713e-07	3.69083e-06	49.9257	45.4275	81.8737	123.748	0	0	3.95901
ENSG00000268678	8.20755	-5.88907	1.48716	-3.95996	7.49632e-05	0.00131784	17.2158	10.5997	11.9591	17.6783	0	0	0
ENSG00000226051	58.7453	-5.8887	1.04979	-5.60942	2.03009e-08	7.60502e-07	73.167	96.9119	167.427	68.4321	0	0	5.27868
ENSG00000236924	8.18827	-5.8809	1.47986	-3.97395	7.06919e-05	0.00124658	17.2158	13.6282	15.6388	10.8351	0	0	0
ENSG00000173947	8.19915	-5.87998	1.5386	-3.82164	0.000132565	0.0021798	14.6334	15.8996	21.1584	5.70267	0	0	0
ENSG00000152137	29.4599	-5.87893	1.2521	-4.69524	2.66291e-06	6.8026e-05	77.471	19.6852	29.4377	76.9861	0	0	2.63934
ENSG00000157927	35.381	-5.87426	1.33756	-4.39179	1.12424e-05	0.000246955	97.2691	81.7694	11.9591	50.7538	5.91544	0	0
ENSG00000259495	8.1049	-5.86691	1.52984	-3.83497	0.00012558	0.0020844	12.051	23.4709	13.7989	7.41347	0	0	0
ENSG00000140600	8.08864	-5.86027	1.65127	-3.54894	0.000386782	0.00554355	30.1276	9.84262	13.7989	2.85134	0	0	0
ENSG00000147234	8.02187	-5.85619	1.48434	-3.94531	7.96957e-05	0.00139036	15.4942	15.1425	10.1192	15.3972	0	0	0
ENSG00000234405	8.00784	-5.85426	1.5221	-3.84618	0.000119972	0.00201175	6.88631	12.8711	17.4787	18.8188	0	0	0
ENSG00000172379	91.591	-5.84954	0.89066	-6.56765	5.11157e-11	3.31441e-09	253.933	107.512	175.707	93.5238	5.91544	0.588226	3.95901
ENSG00000168481	16.3391	-5.84602	1.39937	-4.17762	2.94572e-05	0.000580246	43.0394	23.4709	10.1192	34.7863	2.95772	0	0
ENSG00000171444	536.738	-5.84558	1.00324	-5.82671	5.65302e-09	2.37853e-07	603.413	511.816	1288.82	1303.06	23.6617	0	26.3934
ENSG00000105499	7.99556	-5.84295	1.68791	-3.46164	0.000536899	0.00725876	5.16473	6.81412	37.7171	6.27294	0	0	0
ENSG00000197406	7.95347	-5.83956	1.50305	-3.88515	0.000102267	0.00174816	19.7981	15.1425	11.0392	9.69454	0	0	0
ENSG00000135447	7.96073	-5.83859	1.52721	-3.82303	0.000131821	0.00217224	18.0766	16.6567	14.7189	6.27294	0	0	0
ENSG00000275038	7.92224	-5.83442	1.61052	-3.6227	0.000291546	0.004373	21.5197	22.7137	5.51958	5.70267	0	0	0
ENSG00000147689	16.7468	-5.83422	1.66991	-3.49373	0.000476329	0.00658701	10.3295	2.27137	94.7528	8.55401	0	0	1.31967
ENSG00000076706	311.96	-5.82507	0.907595	-6.41814	1.37953e-10	8.22293e-09	604.273	467.903	507.801	573.118	14.7886	0	15.836
ENSG00000088726	14.6842	-5.82473	1.36364	-4.27145	1.94202e-05	0.000404467	21.5197	16.6567	46.9164	17.108	0	0.588226	0
ENSG00000133687	27.901	-5.82396	1.1964	-4.8679	1.12788e-06	3.10289e-05	29.2668	42.399	82.7937	38.2079	0	0	2.63934
ENSG00000198690	7.83263	-5.81834	1.48015	-3.9309	8.46281e-05	0.00146082	13.7726	12.8711	15.6388	12.5459	0	0	0
ENSG00000109705	7.7846	-5.80858	1.56638	-3.70829	0.000208664	0.00324243	6.88631	22.7137	17.4787	7.41347	0	0	0
ENSG00000227906	7.74362	-5.80563	1.51889	-3.82228	0.000132223	0.00217573	6.88631	15.1425	15.6388	16.5377	0	0	0
ENSG00000270207	7.73963	-5.80511	1.58736	-3.65708	0.000255108	0.00389538	4.30394	24.228	11.9591	13.6864	0	0	0
ENSG00000168398	7.76179	-5.79909	1.68579	-3.43999	0.000581741	0.00777972	11.1902	4.54275	34.0374	4.56214	0	0	0
ENSG00000221887	7.70531	-5.79328	1.53122	-3.78345	0.000154671	0.00249843	13.7726	20.4424	12.879	6.84321	0	0	0
ENSG00000076242	57.0355	-5.78371	0.966701	-5.98294	2.19152e-09	1.01542e-07	135.144	81.7694	98.4325	76.9861	2.95772	0	3.95901
ENSG00000196972	7.66327	-5.78221	1.70087	-3.39956	0.000674943	0.00882148	11.1902	2.27137	32.1975	7.98374	0	0	0
ENSG00000182175	60.0837	-5.7794	1.20518	-4.79547	1.62293e-06	4.33458e-05	205.728	46.9417	76.3542	82.6887	8.87316	0	0
ENSG00000287407	14.1873	-5.77885	1.34609	-4.29307	1.76218e-05	0.00037252	12.9118	21.1995	34.9573	29.6539	0	0.588226	0
ENSG00000282458	7.63431	-5.77747	1.64579	-3.51046	0.000447335	0.00628934	22.3805	15.8996	12.879	2.28107	0	0	0
ENSG00000286898	7.5475	-5.76881	1.56225	-3.69263	0.000221944	0.00342784	18.0766	15.8996	4.59965	14.2567	0	0	0
ENSG00000162738	15.2823	-5.75486	1.36906	-4.20351	2.62806e-05	0.00052353	19.7981	14.3854	32.1975	37.6376	2.95772	0	0
ENSG00000159905	7.44068	-5.75131	1.72481	-3.33446	0.000854637	0.0107129	8.60788	1.51425	12.879	29.0836	0	0	0
ENSG00000279400	7.41186	-5.7463	1.65451	-3.47312	0.000514454	0.00703846	13.7726	3.0285	8.27937	26.8026	0	0	0
ENSG00000170577	7.44257	-5.74608	1.73407	-3.31363	0.000920921	0.0114002	16.355	28.7707	1.83986	5.1324	0	0	0
ENSG00000256987	15.2855	-5.74506	1.46962	-3.90923	9.25921e-05	0.0015911	33.5707	21.1995	46.9164	3.99187	0	0	1.31967
ENSG00000245164	15.3027	-5.73784	1.45733	-3.93723	8.24273e-05	0.00143039	22.3805	21.9566	7.35944	52.4646	2.95772	0	0
ENSG00000157570	213.924	-5.73256	1.3009	-4.4066	1.05004e-05	0.000231767	141.169	174.139	902.451	256.05	23.6617	0	0
ENSG00000189410	129.013	-5.73033	0.782796	-7.32034	2.47352e-13	2.72194e-11	139.448	220.323	211.584	319.35	5.91544	6.47048	0
ENSG00000255624	14.7485	-5.72973	1.35166	-4.23903	2.24484e-05	0.000459589	10.3295	31.7992	31.2776	28.5134	0	0	1.31967
ENSG00000073756	13.738	-5.72878	1.38278	-4.14294	3.4288e-05	0.000659511	29.2668	11.3569	39.557	15.3972	0	0.588226	0
ENSG00000115363	13.603	-5.72834	1.60635	-3.56606	0.000362395	0.00526657	10.3295	1.51425	54.2758	28.5134	0	0.588226	0
ENSG00000231752	7.34549	-5.7227	1.7758	-3.22261	0.00127028	0.0149182	19.7981	18.171	12.879	0.570267	0	0	0
ENSG00000012817	29.0131	-5.72225	1.77276	-3.22788	0.00124709	0.0146893	7.7471	0	64.3951	128.31	0	0	2.63934
ENSG00000117600	7.26382	-5.71375	1.63318	-3.49855	0.000467799	0.00649723	21.5197	10.5997	2.75979	15.9675	0	0	0
ENSG00000167244	7.29613	-5.71132	1.60506	-3.55831	0.000373248	0.00538517	19.7981	4.54275	19.3185	7.41347	0	0	0
ENSG00000119782	14.7693	-5.70937	1.34213	-4.25397	2.10011e-05	0.000432636	28.406	33.3135	19.3185	19.3891	2.95772	0	0
ENSG00000226510	7.24017	-5.70462	1.53664	-3.7124	0.0002053	0.0031945	7.7471	18.171	15.6388	9.12427	0	0	0
ENSG00000089041	14.4526	-5.7026	1.35005	-4.224	2.40007e-05	0.000484865	21.5197	37.8562	11.9591	28.5134	0	0	1.31967
ENSG00000127990	108.092	-5.69984	1.02248	-5.57454	2.48178e-08	9.17697e-07	204.007	271.808	121.431	148.84	0	0	10.5574
ENSG00000142609	23.1756	-5.69887	1.2599	-4.52327	6.08922e-06	0.000141642	26.6844	37.8562	80.9538	14.8269	0	0.588226	1.31967
ENSG00000071967	178.357	-5.69839	0.851271	-6.69398	2.17181e-11	1.52486e-09	136.005	296.793	461.805	337.028	0	2.3529	14.5164
ENSG00000129538	7.14502	-5.69091	1.5371	-3.70237	0.000213597	0.00330786	15.4942	12.114	6.43951	15.9675	0	0	0
ENSG00000287672	7.15584	-5.684	1.62617	-3.49532	0.000473491	0.00656037	5.16473	14.3854	24.8381	5.70267	0	0	0
ENSG00000196436	7.14563	-5.6809	1.57009	-3.61821	0.000296652	0.00443795	14.6334	6.81412	21.1584	7.41347	0	0	0
ENSG00000281091	7.13137	-5.67928	1.56097	-3.6383	0.000274439	0.0041683	9.46867	8.32837	22.9982	9.12427	0	0	0
ENSG00000181798	7.02147	-5.66185	1.68184	-3.36646	0.000761384	0.00973593	1.72158	19.6852	17.4787	10.2648	0	0	0
ENSG00000234921	6.9668	-5.65679	1.56654	-3.61101	0.000305008	0.00453922	6.88631	17.4139	7.35944	17.108	0	0	0
ENSG00000215009	6.95222	-5.65255	1.6342	-3.45892	0.000542356	0.00731956	2.58237	14.3854	12.879	18.8188	0	0	0
ENSG00000286051	20.175	-5.6353	1.19756	-4.70565	2.5306e-06	6.51551e-05	24.1021	36.342	41.3968	38.2079	0	1.17645	0
ENSG00000063127	42.909	-5.63467	1.04313	-5.40167	6.60233e-08	2.26228e-06	115.346	44.6703	52.436	84.9698	0	2.94113	0
ENSG00000138083	6.81834	-5.62574	1.63651	-3.43765	0.000586792	0.00784067	13.7726	3.78562	7.35944	22.8107	0	0	0
ENSG00000180066	6.83296	-5.62022	1.51573	-3.70792	0.000208971	0.00324501	14.6334	12.114	11.9591	9.12427	0	0	0
ENSG00000166961	13.9231	-5.61992	1.3529	-4.15399	3.26726e-05	0.000633766	24.1021	33.3135	16.5587	20.5296	2.95772	0	0
ENSG00000285932	6.7491	-5.61005	1.569	-3.57555	0.000349489	0.00510495	6.88631	18.171	7.35944	14.8269	0	0	0
ENSG00000233922	169.999	-5.60881	1.38131	-4.06049	4.89694e-05	0.000903919	5.16473	1021.36	127.87	17.6783	2.95772	1.76468	13.1967
ENSG00000101230	14.1685	-5.60375	1.5123	-3.70544	0.000211021	0.0032724	6.88631	9.08549	50.5961	29.6539	2.95772	0	0
ENSG00000101265	86.6688	-5.60338	0.891744	-6.28361	3.30796e-10	1.79848e-08	246.185	81.7694	83.7136	183.056	8.87316	1.76468	1.31967
ENSG00000273297	12.4997	-5.60017	1.48125	-3.78072	0.000156378	0.00252066	16.355	49.2131	15.6388	5.70267	0	0.588226	0
ENSG00000229852	13.5383	-5.59804	1.38724	-4.03539	5.45123e-05	0.000998185	30.1276	19.6852	8.27937	35.3566	0	0	1.31967
ENSG00000019549	25.9297	-5.58509	1.59512	-3.50136	0.00046289	0.00645512	1.72158	121.897	47.8363	7.41347	0	0	2.63934
ENSG00000230219	6.60887	-5.57762	1.55105	-3.59602	0.000323123	0.00477775	11.1902	16.6567	6.43951	11.9756	0	0	0
ENSG00000175093	6.60282	-5.57117	1.63247	-3.41273	0.000643166	0.00848498	12.9118	21.9566	7.35944	3.99187	0	0	0
ENSG00000187325	354.555	-5.56866	0.98333	-5.66307	1.48692e-08	5.7783e-07	742.86	861.608	289.778	547.456	17.7463	0	22.4344
ENSG00000257225	28.6295	-5.56693	1.23102	-4.52219	6.1202e-06	0.000142219	7.7471	60.57	87.3933	42.1998	0	1.17645	1.31967
ENSG00000276141	6.56008	-5.56635	1.66953	-3.33409	0.000855787	0.0107156	21.5197	6.81412	2.75979	14.8269	0	0	0
ENSG00000183780	72.2099	-5.56163	1.05031	-5.29522	1.18873e-07	3.87591e-06	78.3317	32.5564	183.066	200.734	8.87316	0.588226	1.31967
ENSG00000188677	181.71	-5.55632	0.623903	-8.90574	5.30302e-19	1.78501e-16	387.355	381.591	251.141	230.388	8.87316	4.7058	7.91802
ENSG00000250292	6.49811	-5.55296	1.56265	-3.55356	0.000380049	0.00546072	15.4942	11.3569	5.51958	13.1161	0	0	0
ENSG00000196793	36.8416	-5.54384	1.70116	-3.25885	0.00111865	0.0134321	17.2158	0	118.671	118.045	0	0	3.95901
ENSG00000139174	63.4939	-5.54336	1.13479	-4.88492	1.03468e-06	2.86718e-05	9.46867	165.053	157.308	104.359	5.91544	2.3529	0
ENSG00000179292	52.4385	-5.53727	0.944107	-5.86509	4.48901e-09	1.92775e-07	61.116	141.582	95.6727	61.0186	5.91544	1.76468	0
ENSG00000135604	13.084	-5.5351	1.42666	-3.87975	0.000104563	0.00177812	17.2158	48.456	9.1993	15.3972	0	0	1.31967
ENSG00000185332	6.45544	-5.53433	1.57625	-3.51107	0.000446306	0.00627873	15.4942	9.84262	14.7189	5.1324	0	0	0
ENSG00000286248	6.4194	-5.53238	1.57908	-3.50355	0.000459103	0.00641931	12.9118	18.171	6.43951	7.41347	0	0	0
ENSG00000176040	6.36141	-5.52819	1.64463	-3.36136	0.000775597	0.00987904	10.3295	5.29987	5.51958	23.381	0	0	0
ENSG00000137726	13.691	-5.52236	1.64112	-3.36499	0.000765478	0.00977736	71.4454	5.29987	6.43951	9.69454	2.95772	0	0
ENSG00000287260	25.4558	-5.51783	1.1675	-4.7262	2.28763e-06	5.94342e-05	53.3689	62.8413	41.3968	18.8188	0	1.76468	0
ENSG00000267476	6.32494	-5.51706	1.61949	-3.40666	0.00065762	0.00863584	3.44315	12.114	11.0392	17.6783	0	0	0
ENSG00000261713	12.8818	-5.51503	1.40131	-3.93562	8.29824e-05	0.00143751	12.051	37.0991	29.4377	10.2648	0	0	1.31967
ENSG00000240771	6.3221	-5.51198	1.62388	-3.39433	0.00068798	0.00893539	8.60788	22.7137	5.51958	7.41347	0	0	0
ENSG00000159217	12.9754	-5.51095	1.46889	-3.75177	0.000175593	0.00279885	23.2413	49.2131	7.35944	9.69454	0	0	1.31967
ENSG00000230113	12.8982	-5.50065	1.3742	-4.0028	6.25979e-05	0.00112201	26.6844	12.114	21.1584	27.3728	2.95772	0	0
ENSG00000244676	6.22638	-5.49658	1.60013	-3.43507	0.000592393	0.00790167	6.02552	12.8711	6.43951	18.2485	0	0	0
ENSG00000171385	13.2013	-5.48609	1.55791	-3.52144	0.000429218	0.00607567	37.8747	2.27137	32.1975	17.108	2.95772	0	0
ENSG00000248238	6.17572	-5.47969	1.54802	-3.53982	0.000400405	0.00570664	12.9118	9.84262	7.35944	13.1161	0	0	0
ENSG00000138769	12.7973	-5.46814	1.45363	-3.76173	0.000168745	0.0026991	25.8237	38.6133	7.35944	14.8269	2.95772	0	0
ENSG00000121236	62.3295	-5.4661	0.832436	-6.56639	5.15501e-11	3.33314e-09	137.726	143.854	74.5143	72.9942	2.95772	2.94113	1.31967
ENSG00000163728	196.205	-5.46491	1.14283	-4.78189	1.73651e-06	4.61638e-05	259.097	290.736	202.385	598.781	0	0	22.4344
ENSG00000176024	19.9926	-5.46401	1.61123	-3.39121	0.000695853	0.00899851	18.9373	0	59.7954	59.3078	0	0.588226	1.31967
ENSG00000180773	263.082	-5.46311	0.587614	-9.29711	1.44314e-20	6.60643e-18	353.784	601.157	527.12	328.474	8.87316	7.64693	14.5164
ENSG00000182272	221.215	-5.46296	0.964807	-5.66224	1.49413e-08	5.78666e-07	623.211	559.515	160.988	178.494	5.91544	0.588226	19.7951
ENSG00000268225	6.10415	-5.45817	1.7049	-3.20145	0.00136736	0.0158388	11.1902	1.51425	17.4787	12.5459	0	0	0
ENSG00000243230	12.481	-5.4536	1.36235	-4.00308	6.25221e-05	0.00112153	27.5452	14.3854	20.2385	22.2404	2.95772	0	0
ENSG00000233313	6.09186	-5.4525	1.56617	-3.48142	0.000498762	0.00684423	11.1902	12.8711	12.879	5.70267	0	0	0
ENSG00000122707	31.9865	-5.44764	1.09744	-4.96393	6.90795e-07	1.98389e-05	80.9141	49.9702	54.2758	34.7863	0	0	3.95901
ENSG00000061337	63.0292	-5.41596	0.848225	-6.38504	1.71347e-10	1.00563e-08	109.32	143.854	87.3933	91.813	2.95772	0.588226	5.27868
ENSG00000203279	5.86206	-5.40484	1.62027	-3.33576	0.000850655	0.0106747	11.1902	15.8996	3.67972	10.2648	0	0	0
ENSG00000254876	5.83901	-5.40268	1.66119	-3.2523	0.00114475	0.0136897	12.9118	4.54275	4.59965	18.8188	0	0	0
ENSG00000243902	5.78976	-5.39084	1.60508	-3.35862	0.000783326	0.00996086	10.3295	7.57124	5.51958	17.108	0	0	0
ENSG00000170430	45.9814	-5.38452	0.955443	-5.63563	1.74421e-08	6.63177e-07	117.067	37.0991	98.4325	65.0105	0	2.94113	1.31967
ENSG00000255983	5.79842	-5.38344	1.61877	-3.32564	0.000882151	0.0109796	10.3295	3.78562	15.6388	10.8351	0	0	0
ENSG00000224271	21.6653	-5.38266	1.21395	-4.43399	9.25054e-06	0.000206997	24.9629	20.4424	43.2367	58.7375	2.95772	0	1.31967
ENSG00000100055	19.5015	-5.37955	1.37874	-3.90178	9.54875e-05	0.00163962	6.02552	18.171	79.1139	29.6539	2.95772	0.588226	0
ENSG00000267992	5.77634	-5.3758	1.60469	-3.35006	0.000807937	0.010217	8.60788	14.3854	12.879	4.56214	0	0	0
ENSG00000155980	81.817	-5.3744	0.836274	-6.42661	1.30481e-10	7.81828e-09	158.385	216.538	56.1157	132.872	0	3.52935	5.27868
ENSG00000175294	5.7354	-5.37348	1.65146	-3.25377	0.00113884	0.0136262	6.02552	3.78562	13.7989	16.5377	0	0	0
ENSG00000002587	578.319	-5.3603	1.09377	-4.90076	9.54663e-07	2.67785e-05	184.209	241.523	2037.64	1514.06	11.8309	57.6461	1.31967
ENSG00000260978	11.4749	-5.35924	1.36177	-3.93549	8.3026e-05	0.00143751	27.5452	10.5997	17.4787	23.381	0	0	1.31967
ENSG00000213793	74.6706	-5.35764	1.04883	-5.1082	3.25236e-07	9.83397e-06	124.814	59.8128	155.468	173.361	0	0	9.23769
ENSG00000164398	5.66575	-5.35333	1.55483	-3.44303	0.000575235	0.0077178	10.3295	11.3569	8.27937	9.69454	0	0	0
ENSG00000080031	82.2081	-5.3515	1.21484	-4.40509	1.0574e-05	0.000233168	16.355	138.554	348.653	61.0186	2.95772	0	7.91802
ENSG00000120820	33.5742	-5.35021	1.18958	-4.49757	6.87336e-06	0.000158433	92.1044	7.57124	73.5944	57.0267	2.95772	1.76468	0
ENSG00000196684	115.155	-5.34567	0.98306	-5.43778	5.39474e-08	1.88519e-06	115.346	70.4126	450.766	151.691	14.7886	1.76468	1.31967
ENSG00000287921	11.6792	-5.3445	1.39164	-3.84042	0.000122822	0.00205352	18.0766	12.114	30.3577	18.2485	2.95772	0	0
ENSG00000147606	11.1847	-5.31577	1.40956	-3.77124	0.00016244	0.00260736	13.7726	12.114	12.879	38.2079	0	0	1.31967
ENSG00000253848	5.48975	-5.31295	1.59505	-3.33089	0.000865685	0.0108159	6.02552	11.3569	7.35944	13.6864	0	0	0
ENSG00000152253	5.50574	-5.31073	1.56464	-3.39422	0.000688239	0.00893539	12.051	9.08549	8.27937	9.12427	0	0	0
ENSG00000225614	162.847	-5.30394	1.12487	-4.71517	2.41515e-06	6.25343e-05	138.587	99.9404	735.944	143.707	5.91544	0	15.836
ENSG00000174099	202.748	-5.3028	0.949527	-5.58467	2.3414e-08	8.70004e-07	179.044	807.852	110.392	291.977	23.6617	2.3529	3.95901
ENSG00000286122	25.2894	-5.29966	1.1874	-4.46327	8.07196e-06	0.000182568	37.0139	34.8277	13.7989	87.2509	2.95772	1.17645	0
ENSG00000242265	214.956	-5.29469	1.23672	-4.28124	1.85856e-05	0.000388853	500.979	175.653	129.71	670.634	0	0	27.7131
ENSG00000259764	5.4252	-5.2864	1.60388	-3.296	0.000980722	0.0120492	6.02552	8.32837	15.6388	7.98374	0	0	0
ENSG00000132623	301.058	-5.27744	0.519677	-10.1552	3.14055e-24	2.1783e-21	412.318	451.246	571.276	633.567	11.8309	15.2939	11.877
ENSG00000109452	264.335	-5.2673	0.775802	-6.78949	1.1253e-11	8.4727e-10	371	106.755	602.554	735.645	5.91544	9.99983	18.4754
ENSG00000143028	17.6854	-5.26702	1.22688	-4.29302	1.76257e-05	0.00037252	42.1786	13.6282	28.5178	35.9268	2.95772	0.588226	0
ENSG00000233635	5.30099	-5.26295	1.63875	-3.21157	0.00132013	0.0154402	7.7471	4.54275	8.27937	16.5377	0	0	0
ENSG00000179873	17.0801	-5.26092	1.22836	-4.28288	1.8449e-05	0.000386349	12.051	44.6703	31.2776	29.6539	0	0.588226	1.31967
ENSG00000138640	219.947	-5.2537	0.572192	-9.18171	4.24303e-20	1.86767e-17	408.875	317.235	355.093	425.99	17.7463	9.41161	5.27868
ENSG00000254416	10.5898	-5.24948	1.34238	-3.91059	9.20722e-05	0.00158335	18.0766	15.1425	15.6388	23.9512	0	0	1.31967
ENSG00000099954	98.4286	-5.22712	1.05805	-4.94034	7.79855e-07	2.22016e-05	130.84	121.14	265.86	157.964	0	0	13.1967
ENSG00000286959	5.18338	-5.2249	1.62888	-3.20767	0.00133817	0.0155833	6.88631	4.54275	12.879	11.9756	0	0	0
ENSG00000105464	275.659	-5.22321	0.995124	-5.2488	1.5309e-07	4.86677e-06	327.96	489.102	665.109	405.46	38.4503	3.52935	0
ENSG00000267147	9.61369	-5.21568	1.45376	-3.58772	0.000333588	0.00491029	8.60788	29.5279	21.1584	7.41347	0	0.588226	0
ENSG00000257497	43.691	-5.21341	1.28966	-4.04246	5.28926e-05	0.00097008	160.107	74.1982	19.3185	43.3403	8.87316	0	0
ENSG00000233077	37.2197	-5.20708	1.09118	-4.77198	1.82425e-06	4.82719e-05	31.8492	52.2416	94.7528	76.4158	0	0	5.27868
ENSG00000145623	735.868	-5.198	1.16096	-4.47733	7.55816e-06	0.000172138	661.946	908.549	2137	1340.7	11.8309	0	91.0573
ENSG00000248375	18.6423	-5.19781	1.27917	-4.06342	4.83585e-05	0.000893363	36.1531	43.1561	9.1993	39.3484	0	0	2.63934
ENSG00000175318	76.1619	-5.17587	0.966941	-5.35283	8.65888e-08	2.88911e-06	54.2297	244.551	157.308	65.5807	2.95772	0.588226	7.91802
ENSG00000101115	16.4839	-5.15674	1.26287	-4.08334	4.43922e-05	0.000826092	45.6218	17.4139	12.879	35.9268	2.95772	0.588226	0
ENSG00000131016	28537.8	-5.14666	0.741556	-6.94035	3.91125e-12	3.25544e-10	21410.4	20518.1	69461.1	84230.2	2286.32	482.345	1376.42
ENSG00000157168	82.4404	-5.14436	1.54812	-3.32298	0.00089062	0.0110624	1.72158	455.789	6.43951	100.937	2.95772	0	9.23769
ENSG00000187957	32.4755	-5.13961	1.15915	-4.43397	9.25153e-06	0.000206997	62.8376	10.5997	47.8363	101.508	0	0.588226	3.95901
ENSG00000164674	367.371	-5.13844	0.657274	-7.8178	5.3753e-15	8.14803e-13	234.995	483.045	703.746	1095.48	20.704	16.4703	17.1557
ENSG00000139567	10.0282	-5.12834	1.46364	-3.50382	0.00045863	0.00641889	10.3295	11.3569	38.637	8.55401	0	0	1.31967
ENSG00000173805	21.3873	-5.11908	1.34506	-3.80585	0.00014132	0.00230226	54.2297	12.8711	20.2385	56.4564	5.91544	0	0
ENSG00000138411	22.2646	-5.11806	1.07103	-4.77864	1.76482e-06	4.68075e-05	52.5081	28.0136	31.2776	39.9187	2.95772	1.17645	0
ENSG00000140022	37.0871	-5.1085	1.05256	-4.8534	1.21362e-06	3.32279e-05	103.295	60.57	15.6388	75.8455	0	2.94113	1.31967
ENSG00000065989	441.387	-5.10621	0.609373	-8.37945	5.31761e-17	1.21715e-14	780.735	807.095	686.268	744.199	47.3235	13.5292	10.5574
ENSG00000147872	276.428	-5.10255	0.842335	-6.05762	1.38147e-09	6.62903e-08	440.724	478.503	549.198	424.849	8.87316	1.17645	31.6721
ENSG00000235070	13.4491	-5.09626	1.39506	-3.65308	0.000259112	0.00395124	44.761	6.81412	12.879	28.5134	0	1.17645	0
ENSG00000100505	45.0038	-5.0843	0.949342	-5.35561	8.52694e-08	2.85341e-06	30.1276	131.74	55.1958	92.3833	0	2.94113	2.63934
ENSG00000124507	61.7515	-5.08327	0.825366	-6.15881	7.3292e-10	3.7446e-08	160.107	102.212	84.6335	75.2753	5.91544	4.11758	0
ENSG00000175906	155.139	-5.06965	0.874074	-5.80002	6.63062e-09	2.74445e-07	168.715	168.082	605.314	119.756	5.91544	2.3529	15.836
ENSG00000185585	89.0995	-5.05125	0.97004	-5.20725	1.91655e-07	6.01754e-06	176.462	246.065	111.311	74.705	5.91544	0	9.23769
ENSG00000273274	9.56426	-5.0315	1.47844	-3.40326	0.000665877	0.00872924	16.355	12.114	6.43951	29.0836	2.95772	0	0
ENSG00000139926	128.674	-5.02644	1.12944	-4.4504	8.57123e-06	0.000192718	142.891	137.04	242.861	358.128	0	0	19.7951
ENSG00000188763	9.40111	-5.0165	1.56394	-3.20759	0.0013385	0.0155833	17.2158	37.0991	2.75979	7.41347	0	0	1.31967
ENSG00000224462	8.28253	-5.00033	1.40413	-3.56116	0.000369223	0.00533868	10.3295	9.84262	18.3986	18.8188	0	0.588226	0
ENSG00000271601	241.29	-4.99932	0.665093	-7.51672	5.61675e-14	7.26338e-12	352.062	578.443	275.979	447.089	5.91544	22.9408	6.59835
ENSG00000188037	8.22739	-4.98388	1.44871	-3.44021	0.00058127	0.00777972	18.0766	9.08549	22.9982	6.84321	0	0.588226	0
ENSG00000244036	16.805	-4.98326	1.24718	-3.99562	6.45241e-05	0.00115023	18.9373	31.7992	14.7189	47.9024	2.95772	0	1.31967
ENSG00000153064	33.8921	-4.97443	0.999504	-4.9769	6.46114e-07	1.86493e-05	58.5336	17.4139	87.3933	67.8618	2.95772	1.76468	1.31967
ENSG00000153292	530.871	-4.96372	1.19706	-4.14658	3.37484e-05	0.000650773	195.399	855.551	582.315	1992.51	85.7738	0.588226	3.95901
ENSG00000272913	16.4605	-4.95524	1.43025	-3.4646	0.000531027	0.00718786	4.30394	21.9566	68.0748	18.2485	0	0	2.63934
ENSG00000196208	117.881	-4.95392	0.792	-6.25495	3.9764e-10	2.12158e-08	245.325	362.663	95.6727	101.508	5.91544	3.52935	10.5574
ENSG00000203999	65.153	-4.95368	1.05154	-4.7109	2.4663e-06	6.36428e-05	63.6983	102.212	160.988	118.616	0	0	10.5574
ENSG00000147257	8.83401	-4.9487	1.44342	-3.42845	0.000607032	0.00806873	29.2668	8.32837	13.7989	9.12427	0	0	1.31967
ENSG00000008735	147.981	-4.94413	0.826543	-5.9817	2.2082e-09	1.02108e-07	231.552	511.816	127.87	139.715	11.8309	11.7645	1.31967
ENSG00000188051	18.3691	-4.9436	1.29847	-3.80724	0.000140524	0.00229092	18.9373	21.1995	50.5961	31.935	5.91544	0	0
ENSG00000135114	44.4963	-4.91102	1.07515	-4.56776	4.92968e-06	0.00011766	29.2668	24.228	195.945	53.0348	5.91544	1.76468	1.31967
ENSG00000121101	20.8228	-4.90066	1.17699	-4.16373	3.13087e-05	0.000611976	54.2297	50.7273	15.6388	22.8107	0	2.3529	0
ENSG00000196159	15.7001	-4.89668	1.41252	-3.46663	0.000527022	0.00716331	41.3178	12.8711	4.59965	48.4727	0	0	2.63934
ENSG00000169031	35.0711	-4.89542	1.01683	-4.8144	1.47644e-06	3.97113e-05	65.4199	40.1276	84.6335	46.7619	5.91544	0	2.63934
ENSG00000137474	22.9721	-4.87546	1.02859	-4.73996	2.13763e-06	5.58541e-05	28.406	53.7558	48.7563	26.8026	0	1.76468	1.31967
ENSG00000131018	81.7673	-4.85285	1.0605	-4.57602	4.73914e-06	0.000113824	121.371	70.4126	291.618	74.1347	2.95772	0	11.877
ENSG00000127561	62.0421	-4.84251	0.928497	-5.21543	1.83395e-07	5.78997e-06	111.042	165.053	93.8328	50.1835	11.8309	2.3529	0
ENSG00000135406	44.018	-4.83075	1.36209	-3.54656	0.000390292	0.00557989	21.5197	23.4709	251.141	2.85134	5.91544	0.588226	2.63934
ENSG00000230550	8.30817	-4.82751	1.42185	-3.39523	0.000685711	0.00891269	15.4942	15.8996	10.1192	13.6864	2.95772	0	0
ENSG00000224012	22.6477	-4.80724	1.11593	-4.30781	1.64877e-05	0.000350406	50.7865	46.1846	37.7171	18.2485	2.95772	0	2.63934
ENSG00000176490	402.035	-4.80375	0.81478	-5.89576	3.7296e-09	1.62914e-07	540.575	747.282	787.46	665.502	11.8309	3.52935	58.0655
ENSG00000166073	14.012	-4.79981	1.23161	-3.89719	9.73148e-05	0.00166724	18.9373	28.0136	16.5587	31.935	0	0	2.63934
ENSG00000260430	7.20987	-4.79709	1.48267	-3.23543	0.00121458	0.0143746	5.16473	17.4139	19.3185	7.98374	0	0.588226	0
ENSG00000205922	259.571	-4.79626	0.874586	-5.48404	4.1573e-08	1.47759e-06	273.731	139.311	871.173	483.016	23.6617	2.3529	23.7541
ENSG00000178445	21.8642	-4.79506	1.07027	-4.48022	7.45652e-06	0.000170332	43.0394	41.6418	33.1175	29.6539	2.95772	0	2.63934
ENSG00000167601	847.282	-4.78675	0.720599	-6.64274	3.07895e-11	2.09745e-09	403.71	1705.8	2511.41	1151.37	65.0698	22.3526	71.2622
ENSG00000087116	15.3298	-4.78463	1.32891	-3.60042	0.000317703	0.00470673	51.6473	24.9851	6.43951	19.9594	2.95772	0	1.31967
ENSG00000286285	10.7376	-4.7699	1.38812	-3.43623	0.000589862	0.00787251	18.9373	6.81412	12.879	35.3566	0	1.17645	0
ENSG00000010438	169.873	-4.76969	1.35131	-3.52969	0.000416051	0.00591124	203.146	0	740.543	214.42	2.95772	13.5292	14.5164
ENSG00000166473	15.0382	-4.76461	1.20401	-3.9573	7.58028e-05	0.00133158	36.1531	14.3854	19.3185	33.6458	0	1.76468	0
ENSG00000188013	7.05085	-4.76079	1.48395	-3.20818	0.00133578	0.0155833	12.9118	14.3854	17.4787	3.99187	0	0.588226	0
ENSG00000023902	92.0048	-4.75959	0.928857	-5.12413	2.98909e-07	9.08596e-06	168.715	341.463	31.2776	83.259	11.8309	3.52935	3.95901
ENSG00000197565	25.0626	-4.75891	1.13455	-4.19455	2.73416e-05	0.000543248	53.3689	74.1982	11.9591	31.3647	0	0.588226	3.95901
ENSG00000114541	24.9183	-4.7508	1.10153	-4.3129	1.61125e-05	0.000343709	38.7355	21.1995	83.7136	26.2323	0	0.588226	3.95901
ENSG00000101335	412.024	-4.7505	0.784285	-6.0571	1.38594e-09	6.63656e-08	608.577	826.78	976.045	389.492	65.0698	7.64693	10.5574
ENSG00000159753	124.22	-4.74589	0.829496	-5.72141	1.05641e-08	4.21993e-07	207.45	439.889	50.5961	146.559	11.8309	5.29403	7.91802
ENSG00000173535	12.6306	-4.72534	1.40512	-3.36295	0.000771144	0.00983326	12.051	4.54275	50.5961	17.6783	2.95772	0.588226	0
ENSG00000187688	15.0388	-4.72509	1.37896	-3.42657	0.000611256	0.00811546	23.2413	60.57	9.1993	7.98374	2.95772	0	1.31967
ENSG00000165757	248.894	-4.72214	0.817974	-5.77297	7.78877e-09	3.17219e-07	364.114	184.738	308.176	834.871	23.6617	2.94113	23.7541
ENSG00000175084	14.4494	-4.71555	1.24027	-3.80204	0.000143508	0.00233497	11.1902	22.7137	43.2367	22.2404	0	1.76468	0
ENSG00000048052	26.7856	-4.70945	1.128	-4.17503	2.9795e-05	0.000586396	54.2297	19.6852	64.3951	43.9106	0	0	5.27868
ENSG00000267484	435.761	-4.70625	1.10189	-4.27108	1.94531e-05	0.000404783	356.366	589.8	1022.04	993.976	70.9852	0	17.1557
ENSG00000126583	15.7287	-4.69324	1.3107	-3.58071	0.000342659	0.005018	36.1531	14.3854	33.1175	20.5296	5.91544	0	0
ENSG00000265558	71.1493	-4.67824	0.90879	-5.14777	2.63605e-07	8.10975e-06	29.2668	64.3556	129.71	261.182	2.95772	5.29403	5.27868
ENSG00000260122	15.1662	-4.67707	1.28118	-3.65059	0.000261634	0.00398705	22.3805	22.7137	22.0783	33.0755	5.91544	0	0
ENSG00000279713	7.30029	-4.67536	1.42493	-3.28112	0.00103396	0.0125751	18.9373	12.8711	8.27937	9.69454	0	0	1.31967
ENSG00000188610	11.9152	-4.67174	1.25041	-3.73617	0.000186847	0.00296173	21.5197	30.285	13.7989	14.2567	2.95772	0.588226	0
ENSG00000187017	388.146	-4.66673	1.0095	-4.62282	3.78561e-06	9.3271e-05	1072.54	509.545	799.419	254.339	62.1121	0.588226	18.4754
ENSG00000227227	15.361	-4.66196	1.30895	-3.56159	0.000368612	0.00533868	30.1276	12.8711	26.678	31.935	5.91544	0	0
ENSG00000135549	147.552	-4.64602	0.826996	-5.61795	1.93238e-08	7.31013e-07	222.944	44.6703	235.502	499.554	11.8309	11.7645	6.59835
ENSG00000132170	349.651	-4.63926	0.714335	-6.49452	8.32978e-11	5.15298e-09	424.369	219.566	1065.28	665.502	26.6195	10.5881	35.6311
ENSG00000168734	160.172	-4.63865	0.964705	-4.80836	1.52175e-06	4.08818e-05	289.225	338.435	314.616	143.707	20.704	0	14.5164
ENSG00000167889	45.0499	-4.62613	1.06366	-4.34924	1.36611e-05	0.000296388	161.828	7.57124	92.9129	43.9106	2.95772	3.52935	2.63934
ENSG00000117407	103.572	-4.61807	0.74851	-6.16968	6.84269e-10	3.51171e-08	80.0533	337.678	160.068	126.599	5.91544	9.41161	5.27868
ENSG00000236360	122.414	-4.60357	0.961584	-4.78748	1.68889e-06	4.50548e-05	73.167	107.512	301.737	347.863	8.87316	0.588226	17.1557
ENSG00000175548	91.5268	-4.59614	0.998468	-4.60319	4.16061e-06	0.000101635	129.118	109.783	229.062	156.253	0	16.4703	0
ENSG00000234166	106.746	-4.56929	0.950965	-4.8049	1.54826e-06	4.15452e-05	208.311	121.897	266.78	124.889	14.7886	0	10.5574
ENSG00000150625	12.8692	-4.56334	1.28136	-3.56133	0.000368977	0.00533868	35.2923	12.114	10.1192	30.7944	0	1.76468	0
ENSG00000229267	9.43072	-4.54789	1.28349	-3.54337	0.000395051	0.00563736	16.355	16.6567	14.7189	17.108	0	1.17645	0
ENSG00000165181	12.7597	-4.54641	1.27561	-3.5641	0.0003651	0.00530252	33.5707	13.6282	11.0392	26.8026	2.95772	0	1.31967
ENSG00000185339	20.0094	-4.54222	1.22572	-3.70575	0.000210767	0.00327067	35.2923	8.32837	63.4751	27.3728	2.95772	0	2.63934
ENSG00000179630	50.3098	-4.53933	0.875811	-5.183	2.18342e-07	6.81804e-06	52.5081	40.8847	177.546	69.0023	5.91544	2.3529	3.95901
ENSG00000259583	2597.91	-4.52005	0.738114	-6.12379	9.13776e-10	4.53696e-08	1426.33	1328	8365.84	6489.64	186.336	184.703	204.549
ENSG00000268729	13.81	-4.50487	1.30253	-3.45854	0.000543111	0.00732544	24.1021	24.228	27.5979	14.8269	5.91544	0	0
ENSG00000236090	62.7525	-4.49189	1.27649	-3.51893	0.000433292	0.00612198	205.728	206.695	7.35944	6.27294	0	5.29403	7.91802
ENSG00000232220	183.478	-4.49104	1.02651	-4.37507	1.21394e-05	0.000265133	131.701	315.721	400.169	392.344	32.5349	0	11.877
ENSG00000242849	48.1969	-4.48031	1.16295	-3.85253	0.000116902	0.00196458	160.107	141.582	12.879	10.2648	8.87316	2.3529	1.31967
ENSG00000240498	91.805	-4.47938	0.962255	-4.65509	3.23845e-06	8.10107e-05	166.132	324.049	66.2349	65.5807	8.87316	11.7645	0
ENSG00000124493	17.1847	-4.47929	1.15337	-3.88366	0.000102894	0.00175365	13.7726	60.57	25.758	17.108	0	1.76468	1.31967
ENSG00000140479	126.199	-4.45597	0.973569	-4.57694	4.71817e-06	0.000113678	204.007	240.766	276.899	131.732	8.87316	0	21.1147
ENSG00000224940	34.9407	-4.45396	0.847171	-5.25745	1.46065e-07	4.6694e-06	78.3317	56.7843	66.2349	33.6458	5.91544	2.3529	1.31967
ENSG00000272695	20.0379	-4.44149	1.38391	-3.20938	0.00133022	0.0155363	6.88631	9.08549	95.6727	25.0918	0	3.52935	0
ENSG00000156299	575.439	-4.44053	0.674567	-6.58279	4.61697e-11	3.01076e-09	903.828	280.136	1418.53	1288.23	70.9852	29.4113	36.9508
ENSG00000166313	106.79	-4.43755	0.886852	-5.00371	5.62379e-07	1.63561e-05	245.325	286.193	91.993	101.508	2.95772	18.235	1.31967
ENSG00000179820	722.058	-4.42321	0.615051	-7.19162	6.40275e-13	6.20854e-11	589.64	1415.82	1401.05	1472.43	103.52	32.3524	39.5901
ENSG00000115295	255.306	-4.38845	1.04922	-4.18259	2.88212e-05	0.000569679	45.6218	127.197	1056.08	494.422	38.4503	2.94113	22.4344
ENSG00000148408	55.7993	-4.37758	0.940222	-4.6559	3.22571e-06	8.07804e-05	122.232	145.368	55.1958	54.7456	0	1.17645	11.877
ENSG00000198959	150.997	-4.37724	0.755588	-5.79316	6.9074e-09	2.84359e-07	205.728	81.7694	539.079	193.321	11.8309	9.41161	15.836
ENSG00000260001	56.1663	-4.35713	1.16083	-3.75345	0.000174416	0.00278202	131.701	163.539	72.6744	8.55401	14.7886	0.588226	1.31967
ENSG00000173227	39.7852	-4.35072	0.853571	-5.09708	3.44928e-07	1.03882e-05	37.0139	62.0842	119.591	49.043	5.91544	3.52935	1.31967
ENSG00000182253	62.6792	-4.33243	0.758065	-5.71511	1.0963e-08	4.35647e-07	98.9907	62.8413	124.191	136.864	2.95772	2.3529	10.5574
ENSG00000075043	197.393	-4.33041	0.727998	-5.94838	2.70806e-09	1.22258e-07	636.123	395.976	159.148	142.567	8.87316	20.5879	18.4754
ENSG00000185168	14.8891	-4.32622	1.16873	-3.70164	0.000214206	0.00331506	17.2158	23.4709	47.8363	10.8351	2.95772	0.588226	1.31967
ENSG00000261065	54.1596	-4.32558	0.765998	-5.64699	1.63283e-08	6.26027e-07	87.8004	101.455	102.112	72.9942	8.87316	5.88226	0
ENSG00000160161	171.991	-4.32448	0.819937	-5.27416	1.33362e-07	4.2933e-06	269.427	410.361	244.701	233.81	20.704	1.17645	23.7541
ENSG00000073464	45.6709	-4.31851	1.17408	-3.6782	0.000234882	0.00361062	60.2552	1.51425	108.552	137.434	5.91544	4.7058	1.31967
ENSG00000253837	10.6156	-4.29353	1.23915	-3.46488	0.000530462	0.00718447	14.6334	15.8996	18.3986	21.0999	2.95772	0	1.31967
ENSG00000133026	796.46	-4.27646	1.12479	-3.802	0.000143532	0.00233497	1517.57	1727	668.789	1453.04	88.7316	0	120.09
ENSG00000163430	259.096	-4.26873	0.85617	-4.98585	6.16909e-07	1.78514e-05	377.025	343.735	714.785	311.366	2.95772	7.05871	56.7458
ENSG00000176533	141.274	-4.26247	0.658289	-6.47508	9.47588e-11	5.81484e-09	269.427	237.737	302.657	140.856	11.8309	5.29403	21.1147
ENSG00000106366	266.629	-4.26082	1.25844	-3.3858	0.000709718	0.00915393	80.0533	111.297	1232.71	371.814	17.7463	0	52.7868
ENSG00000167191	244.642	-4.25635	1.09728	-3.87899	0.000104892	0.00178238	484.624	603.428	135.23	424.279	14.7886	0	50.1475
ENSG00000104783	316.281	-4.25367	1.00638	-4.22671	2.37128e-05	0.000480322	253.933	439.889	877.613	555.44	68.0275	0.588226	18.4754
ENSG00000021300	115.303	-4.2417	0.808259	-5.24794	1.53809e-07	4.87734e-06	206.589	117.354	284.258	170.51	5.91544	21.1761	1.31967
ENSG00000233671	10.5412	-4.22951	1.31199	-3.22374	0.00126529	0.0148672	28.406	21.1995	7.35944	12.5459	2.95772	0	1.31967
ENSG00000197467	45.1935	-4.22223	1.05126	-4.01635	5.91063e-05	0.00107032	30.9884	11.3569	180.306	79.8374	8.87316	2.3529	2.63934
ENSG00000267199	155.654	-4.2216	0.70515	-5.98681	2.14002e-09	9.94752e-08	185.07	177.167	423.168	258.331	26.6195	4.7058	14.5164
ENSG00000007237	68.5678	-4.21651	0.828244	-5.0909	3.56362e-07	1.06904e-05	165.271	56.7843	161.908	78.6969	0	4.11758	13.1967
ENSG00000213023	32.3499	-4.18743	0.904132	-4.63144	3.63136e-06	8.99549e-05	61.9768	45.4275	65.315	41.6295	8.87316	0.588226	2.63934
ENSG00000152284	124.69	-4.18395	1.09619	-3.81682	0.000135183	0.00221489	219.501	258.937	176.626	179.634	35.4926	0	2.63934
ENSG00000260643	12.8622	-4.17944	1.15058	-3.63244	0.000280749	0.00424442	15.4942	18.9281	27.5979	25.662	0	2.3529	0
ENSG00000167772	57.4435	-4.1777	1.17312	-3.5612	0.000369164	0.00533868	35.2923	100.698	196.865	50.1835	17.7463	0	1.31967
ENSG00000263155	16.1672	-4.16049	1.28897	-3.22777	0.00124759	0.0146893	15.4942	6.81412	76.3542	10.8351	0	2.3529	1.31967
ENSG00000102174	11.6482	-4.1262	1.27906	-3.22595	0.00125554	0.0147677	30.1276	3.78562	18.3986	25.0918	2.95772	1.17645	0
ENSG00000160117	144.388	-4.1161	0.712392	-5.77786	7.56557e-09	3.09229e-07	148.056	375.534	126.95	317.069	14.7886	5.88226	22.4344
ENSG00000116254	126.641	-4.10878	0.588649	-6.98001	2.95167e-12	2.53037e-10	315.909	232.437	160.068	141.426	11.8309	12.941	11.877
ENSG00000049089	14.4281	-4.09288	1.05607	-3.87559	0.000106366	0.00180609	31.8492	18.9281	26.678	18.8188	2.95772	1.76468	0
ENSG00000162496	414.278	-4.08766	0.978444	-4.17772	2.94452e-05	0.000580246	408.014	53.7558	1939.21	376.376	50.2812	56.4697	15.836
ENSG00000140297	36.7746	-4.04373	1.26431	-3.19836	0.00138213	0.0159723	30.9884	2.27137	187.666	23.9512	8.87316	2.3529	1.31967
ENSG00000088538	160.398	-4.03557	0.703908	-5.73309	9.86159e-09	3.94619e-07	263.401	208.209	466.404	132.302	29.5772	7.05871	15.836
ENSG00000122591	321.932	-4.0296	0.737591	-5.4632	4.67636e-08	1.64926e-06	413.178	561.786	449.846	729.372	23.6617	7.05871	68.6229
ENSG00000134775	115.28	-4.0199	0.981014	-4.09769	4.17287e-05	0.000783534	153.22	199.881	287.938	127.74	23.6617	0	14.5164
ENSG00000144893	69.1774	-4.01311	1.07556	-3.73118	0.000190587	0.00300645	199.703	89.3407	45.0766	125.459	20.704	0	3.95901
ENSG00000144821	238.527	-4.00068	0.859099	-4.65684	3.21103e-06	8.05008e-05	240.16	223.352	297.137	832.02	38.4503	2.94113	35.6311
ENSG00000134013	156.976	-3.99419	0.662405	-6.02982	1.64138e-09	7.76231e-08	244.464	256.665	326.575	220.693	14.7886	5.29403	30.3524
ENSG00000170608	48.6432	-3.98992	0.888223	-4.49202	7.05496e-06	0.000162293	35.2923	116.597	104.872	69.0023	5.91544	8.82338	0
ENSG00000270127	20.9769	-3.98583	1.09104	-3.65326	0.000258936	0.00395119	20.6589	34.0706	11.0392	73.5645	2.95772	0.588226	3.95901
ENSG00000062524	36.8631	-3.98145	1.06374	-3.74287	0.000181932	0.00288982	68.0023	78.7409	42.3168	53.6051	14.7886	0.588226	0
ENSG00000229230	118.454	-3.97828	1.14472	-3.47534	0.000510203	0.00698749	251.35	349.034	183.986	5.1324	26.6195	1.17645	11.877
ENSG00000143320	1232.91	-3.97324	0.554171	-7.1697	7.516e-13	7.16807e-11	2050.4	3510.79	1436.93	1238.05	133.097	93.5279	167.598
ENSG00000213440	73.4807	-3.93477	0.999919	-3.93509	8.3166e-05	0.00143884	234.995	211.238	14.7189	28.5134	11.8309	6.47048	6.59835
ENSG00000265415	92.6723	-3.93094	1.01788	-3.86189	0.000112514	0.00190222	181.626	137.797	56.1157	241.223	14.7886	0	17.1557
ENSG00000084636	13.173	-3.92947	1.19693	-3.28295	0.00102727	0.0125004	24.9629	34.8277	16.5587	10.2648	2.95772	0	2.63934
ENSG00000131196	211.878	-3.92427	0.985983	-3.98005	6.89002e-05	0.00121593	259.958	474.717	416.728	264.034	11.8309	55.8814	0
ENSG00000231104	34.9596	-3.90907	1.2109	-3.22823	0.00124558	0.0146808	83.4965	31.7992	57.0356	57.597	14.7886	0	0
ENSG00000277913	24.1542	-3.90779	1.16685	-3.349	0.000811037	0.0102506	33.5707	46.9417	15.6388	65.0105	0	0	7.91802
ENSG00000164659	231.031	-3.9039	0.942593	-4.14166	3.44797e-05	0.00066153	482.902	320.264	525.28	212.139	29.5772	47.058	0
ENSG00000181577	225.826	-3.90314	1.1453	-3.40797	0.000654476	0.00860443	31.8492	238.494	1151.75	83.8293	5.91544	8.23516	60.7048
ENSG00000048342	165.828	-3.902	0.581774	-6.70708	1.98563e-11	1.40709e-09	297.833	325.564	254.821	228.677	17.7463	28.2348	7.91802
ENSG00000129675	25.9596	-3.87736	1.10628	-3.50485	0.000456859	0.00639966	40.4571	18.171	92.9129	21.6702	0	0.588226	7.91802
ENSG00000142227	228.622	-3.87671	0.872238	-4.44455	8.80749e-06	0.000197836	417.482	774.538	145.349	181.345	62.1121	7.64693	11.877
ENSG00000172794	68.043	-3.873	0.841864	-4.60051	4.21463e-06	0.000102736	95.5475	40.8847	262.18	54.7456	5.91544	6.47048	10.5574
ENSG00000181381	419.343	-3.86788	0.90097	-4.29302	1.76259e-05	0.00037252	1327.34	80.2552	500.442	881.063	94.647	14.7056	36.9508
ENSG00000103202	376.995	-3.84813	0.85688	-4.49086	7.09345e-06	0.000163014	854.763	838.894	499.522	311.936	82.8161	3.52935	47.5081
ENSG00000198682	220.354	-3.83052	0.461783	-8.29507	1.08523e-16	2.36569e-14	381.329	430.804	316.456	335.887	26.6195	22.3526	29.0327
ENSG00000176171	178.133	-3.82992	0.998828	-3.83442	0.000125863	0.00208608	289.225	370.991	286.098	236.091	35.4926	0	29.0327
ENSG00000179546	46.2075	-3.81974	0.890476	-4.28955	1.79032e-05	0.000377335	15.4942	58.2986	137.989	96.3751	2.95772	7.05871	5.27868
ENSG00000105559	65.4997	-3.81844	0.907698	-4.20673	2.59088e-05	0.000517024	145.473	30.285	183.066	73.5645	17.7463	1.76468	6.59835
ENSG00000142661	50.8864	-3.80236	1.10772	-3.43259	0.000597838	0.00796503	130.84	3.0285	102.112	100.937	8.87316	1.17645	9.23769
ENSG00000188404	17.9448	-3.79833	0.91271	-4.1616	3.16031e-05	0.000616679	36.1531	22.7137	28.5178	32.5052	0	1.76468	3.95901
ENSG00000149485	722.274	-3.79686	0.433003	-8.76867	1.80797e-18	5.51767e-16	1096.64	1285.6	1321.94	1089.21	118.309	78.234	65.9835
ENSG00000267904	22.5423	-3.78935	1.00218	-3.78112	0.000156124	0.00251834	54.2297	21.1995	26.678	45.0511	8.87316	1.76468	0
ENSG00000101846	22.3086	-3.78722	1.12079	-3.37905	0.000727359	0.00934785	44.761	28.0136	51.5161	23.9512	0	0	7.91802
ENSG00000196700	328.447	-3.77948	0.75003	-5.03911	4.67712e-07	1.37957e-05	542.297	991.833	261.26	380.938	73.943	10.5881	38.2704
ENSG00000008513	249.674	-3.76532	0.849822	-4.43072	9.39199e-06	0.00020973	232.413	146.882	633.832	645.542	17.7463	64.7048	6.59835
ENSG00000104368	72.7918	-3.76338	1.0203	-3.68851	0.000225574	0.00347453	71.4454	140.825	173.867	96.3751	5.91544	0	21.1147
ENSG00000233058	16.2284	-3.755	0.952959	-3.94036	8.13601e-05	0.00141572	24.1021	24.9851	26.678	31.935	2.95772	2.94113	0
ENSG00000104267	286.726	-3.73138	0.655977	-5.68828	1.28323e-08	5.04671e-07	272.87	996.376	250.221	379.228	44.3658	32.3524	31.6721
ENSG00000167311	19.4156	-3.73092	0.88399	-4.22054	2.43714e-05	0.000490191	35.2923	30.285	37.7171	24.5215	2.95772	1.17645	3.95901
ENSG00000232445	238.844	-3.72624	1.03794	-3.59002	0.000330649	0.0048733	421.786	452.76	332.095	374.666	32.5349	0	58.0655
ENSG00000146376	1086.43	-3.71043	0.606249	-6.12031	9.33959e-10	4.62714e-08	3119.5	869.179	1120.47	2083.19	133.097	93.5279	186.074
ENSG00000131620	810.714	-3.70688	0.846858	-4.37721	1.20206e-05	0.000262789	653.338	271.051	2653.08	1788.93	85.7738	34.1171	188.713
ENSG00000168071	78.1506	-3.70221	0.869446	-4.25813	2.06145e-05	0.00042547	122.232	218.052	100.272	76.4158	14.7886	15.2939	0
ENSG00000169750	758.986	-3.69882	0.682292	-5.42116	5.92124e-08	2.0449e-06	1970.34	1928.4	337.614	787.539	79.8584	119.41	89.7376
ENSG00000135519	421.24	-3.69235	0.717659	-5.14499	2.6753e-07	8.21944e-06	1383.29	676.869	301.737	424.849	68.0275	74.1164	19.7951
ENSG00000128602	195.611	-3.67904	0.714628	-5.1482	2.63004e-07	8.10216e-06	411.457	317.992	241.941	318.779	41.4081	4.7058	32.9918
ENSG00000173546	284.172	-3.67859	0.978302	-3.76018	0.00016979	0.00271391	318.492	573.143	632.912	351.855	73.943	0.588226	38.2704
ENSG00000166165	2648.97	-3.65957	0.792464	-4.61796	3.87529e-06	9.52754e-05	6650.45	6606.67	1550.08	2692.8	739.43	196.467	106.893
ENSG00000184497	32.8074	-3.64565	0.884487	-4.12177	3.75976e-05	0.000714168	42.1786	59.0557	60.7154	51.324	11.8309	0.588226	3.95901
ENSG00000219249	16.4863	-3.64469	1.11804	-3.25989	0.00111455	0.0133986	16.355	32.5564	28.5178	28.5134	8.87316	0.588226	0
ENSG00000142632	535.192	-3.63799	0.619896	-5.8687	4.39219e-09	1.89684e-07	1551.14	579.957	815.058	587.945	76.9007	102.351	32.9918
ENSG00000268047	43.155	-3.63641	1.11086	-3.27352	0.00106216	0.0128794	154.081	93.8834	24.8381	10.2648	11.8309	0.588226	6.59835
ENSG00000143845	208.231	-3.62903	0.800135	-4.53552	5.74617e-06	0.000134758	359.81	435.347	362.452	218.412	23.6617	55.2932	2.63934
ENSG00000169403	30.9265	-3.62635	0.961551	-3.77136	0.000162362	0.00260736	21.5197	45.4275	104.872	33.0755	0	2.3529	9.23769
ENSG00000150722	51.1528	-3.62576	0.654438	-5.54027	3.02004e-08	1.09898e-06	75.7494	54.513	116.831	90.6725	5.91544	6.47048	7.91802
ENSG00000164199	56.6466	-3.62432	0.770851	-4.70171	2.57994e-06	6.62763e-05	184.209	59.8128	40.4769	90.1022	5.91544	9.41161	6.59835
ENSG00000002745	702.174	-3.61772	0.858951	-4.21179	2.53358e-05	0.000507359	763.519	871.45	897.851	2102	50.2812	218.232	11.877
ENSG00000067798	150.203	-3.61384	0.904004	-3.99759	6.399e-05	0.00114249	82.6357	119.626	152.708	637.559	2.95772	22.9408	32.9918
ENSG00000182511	70.3072	-3.61383	0.66987	-5.39482	6.85918e-08	2.34317e-06	108.459	174.896	128.79	51.8943	8.87316	9.99983	9.23769
ENSG00000178184	230.346	-3.58812	1.05585	-3.39832	0.000678015	0.00884279	385.633	383.862	389.13	356.417	70.9852	0	26.3934
ENSG00000018408	586.607	-3.57408	0.609681	-5.86221	4.56739e-09	1.95408e-07	486.345	489.86	1360.58	1527.18	65.0698	83.528	93.6966
ENSG00000198467	1503.22	-3.57139	0.940053	-3.79914	0.0001452	0.00236043	2721.81	3455.52	1528.92	2187.54	544.22	15.8821	68.6229
ENSG00000227685	25.0725	-3.57128	1.05505	-3.38493	0.000711976	0.00916559	40.4571	51.4845	16.5587	54.1754	8.87316	0	3.95901
ENSG00000185818	174.222	-3.54084	0.862635	-4.10468	4.04874e-05	0.000761476	232.413	367.205	233.662	308.515	56.1967	1.76468	19.7951
ENSG00000101004	122.326	-3.53855	0.646576	-5.47275	4.43115e-08	1.57004e-06	174.74	293.764	193.185	138.575	32.5349	7.64693	15.836
ENSG00000182389	41.4781	-3.53588	0.666768	-5.30302	1.13904e-07	3.72449e-06	48.2042	77.2267	68.0748	78.1266	8.87316	5.88226	3.95901
ENSG00000105048	523.871	-3.53088	0.834068	-4.23332	2.30264e-05	0.000468907	940.842	1394.62	567.597	536.621	174.505	42.3522	10.5574
ENSG00000058091	122.148	-3.51118	0.56882	-6.17275	6.71141e-10	3.46766e-08	234.134	172.624	173.867	222.974	8.87316	13.5292	29.0327
ENSG00000092758	98.9007	-3.50281	1.02736	-3.40951	0.000650798	0.00856227	250.489	155.211	132.47	110.632	11.8309	0	31.6721
ENSG00000256081	13.9294	-3.49478	1.05793	-3.30342	0.000955126	0.011779	8.60788	18.9281	43.2367	19.9594	2.95772	1.17645	2.63934
ENSG00000074370	250.367	-3.48262	0.893432	-3.89803	9.69791e-05	0.00166398	579.311	355.091	509.641	193.891	97.6047	6.47048	10.5574
ENSG00000198182	49.8493	-3.48129	0.870316	-4.00003	6.33342e-05	0.00113254	18.0766	62.8413	90.1531	156.823	5.91544	11.1763	3.95901
ENSG00000233440	38.8949	-3.47191	0.960333	-3.61532	0.000299979	0.00448186	46.4826	119.626	67.1549	21.6702	2.95772	1.17645	13.1967
ENSG00000146054	215.367	-3.47062	0.824754	-4.20806	2.5757e-05	0.000515342	301.276	571.629	287.938	248.636	50.2812	2.94113	44.8688
ENSG00000184060	102.313	-3.4706	0.834867	-4.15707	3.22351e-05	0.000626873	176.462	90.0978	195.945	208.148	8.87316	2.3529	34.3114
ENSG00000180155	25.8538	-3.44101	1.02415	-3.35988	0.000779766	0.0099211	27.5452	16.6567	94.7528	30.2242	5.91544	5.88226	0
ENSG00000258177	51.8708	-3.43349	1.04851	-3.27464	0.00105798	0.0128399	41.3178	39.3705	149.029	108.351	11.8309	0	13.1967
ENSG00000261054	21.5182	-3.43249	0.910592	-3.76952	0.000163564	0.00262356	41.3178	15.1425	44.1566	41.0592	0	2.3529	6.59835
ENSG00000197405	30.6707	-3.39045	0.940729	-3.60407	0.000313278	0.0046472	80.0533	43.9132	54.2758	22.8107	0	1.76468	11.877
ENSG00000105355	1482	-3.36926	0.606774	-5.55274	2.81227e-08	1.03489e-06	1811.96	2403.11	2894.1	2564.49	227.744	394.699	77.8606
ENSG00000124224	82.9107	-3.3643	0.635923	-5.29042	1.22035e-07	3.97335e-06	238.438	101.455	94.7528	104.929	17.7463	11.1763	11.877
ENSG00000248608	21.9991	-3.35421	0.960045	-3.49381	0.000476182	0.00658701	39.5963	44.6703	46.9164	10.2648	8.87316	2.3529	1.31967
ENSG00000100473	105.922	-3.33452	1.00402	-3.32116	0.000896453	0.0111274	234.995	169.596	111.311	172.221	29.5772	0	23.7541
ENSG00000151773	38.7183	-3.32049	0.800927	-4.14581	3.38618e-05	0.000652409	33.5707	65.8698	118.671	33.6458	5.91544	4.11758	9.23769
ENSG00000125895	56.5487	-3.31826	1.03885	-3.19417	0.00140234	0.0161297	71.4454	90.0978	114.991	87.8211	29.5772	0.588226	1.31967
ENSG00000169169	30.0624	-3.3125	0.808961	-4.09476	4.22601e-05	0.000792213	37.0139	94.6406	34.9573	28.5134	5.91544	4.11758	5.27868
ENSG00000151364	102.425	-3.28907	0.708938	-4.63943	3.49375e-06	8.69222e-05	85.2181	245.308	114.991	221.834	14.7886	28.2348	6.59835
ENSG00000180806	100.493	-3.28524	0.79405	-4.13733	3.51378e-05	0.000673028	301.276	149.911	125.11	72.9942	38.4503	6.47048	9.23769
ENSG00000164932	47.6939	-3.28296	0.815965	-4.0234	5.73636e-05	0.00104455	61.9768	43.9132	167.427	35.9268	11.8309	8.82338	3.95901
ENSG00000258525	58.0156	-3.27822	0.718006	-4.56572	4.9778e-06	0.000118678	138.587	71.9268	67.1549	101.508	5.91544	17.0585	3.95901
ENSG00000116711	75.1465	-3.27552	0.710518	-4.61004	4.02585e-06	9.87649e-05	103.295	168.839	40.4769	176.783	8.87316	15.8821	11.877
ENSG00000270587	11.6429	-3.23261	1.00434	-3.21864	0.001288	0.015103	19.7981	28.0136	13.7989	13.1161	2.95772	1.17645	2.63934
ENSG00000187608	718.351	-3.23018	0.775185	-4.16698	3.08668e-05	0.000605407	1155.18	768.481	2492.09	240.082	159.717	153.527	59.3852
ENSG00000162490	23.9992	-3.22863	0.95073	-3.39594	0.000683926	0.00889911	64.5591	39.3705	24.8381	29.0836	0	8.82338	1.31967
ENSG00000027075	165.725	-3.22653	0.762089	-4.2338	2.29777e-05	0.000468637	210.032	185.495	361.532	313.077	56.1967	4.7058	29.0327
ENSG00000185215	616.89	-3.2181	0.512597	-6.27803	3.42895e-10	1.85107e-08	1013.15	721.54	1562.96	700.858	82.8161	135.292	101.615
ENSG00000025708	178.401	-3.21445	0.837293	-3.83909	0.000123489	0.00205866	206.589	205.938	626.472	114.053	50.2812	5.88226	39.5901
ENSG00000132688	290.837	-3.19289	0.697466	-4.57784	4.69791e-06	0.000113429	311.605	903.249	216.183	452.792	35.4926	88.8221	27.7131
ENSG00000248641	527.893	-3.18851	0.820817	-3.88455	0.000102519	0.00175117	354.645	590.557	2117.68	349.003	153.801	30.5877	98.9753
ENSG00000140931	250.3	-3.18667	0.652409	-4.88446	1.03712e-06	2.87044e-05	507.865	677.626	228.143	203.015	68.0275	42.3522	25.0737
ENSG00000139344	28.2475	-3.18403	0.977775	-3.2564	0.00112835	0.013536	38.7355	84.0408	34.0374	27.3728	2.95772	10.5881	0
ENSG00000213026	72.8605	-3.17579	0.755319	-4.20457	2.61583e-05	0.000521548	170.436	128.711	111.311	63.2997	0	16.4703	19.7951
ENSG00000129295	37.0008	-3.16532	0.744808	-4.24985	2.13915e-05	0.000439131	29.2668	86.3122	75.4342	49.6132	2.95772	8.82338	6.59835
ENSG00000164951	8895.2	-3.16384	0.555373	-5.69678	1.22089e-08	4.81809e-07	11441.6	7180.57	13581.8	25252	2034.91	1391.15	1384.33
ENSG00000099994	58.9289	-3.16089	0.88634	-3.56623	0.000362158	0.00526657	146.334	9.84262	96.5926	127.17	14.7886	11.1763	6.59835
ENSG00000213650	56.3333	-3.15452	0.957982	-3.29288	0.000991656	0.012151	105.016	160.51	80.9538	14.8269	20.704	1.76468	10.5574
ENSG00000237978	22.5561	-3.14283	0.86705	-3.62474	0.000289251	0.00434427	54.2297	27.2565	43.2367	20.5296	2.95772	1.76468	7.91802
ENSG00000169435	23.5087	-3.13084	0.952176	-3.28809	0.00100871	0.0123204	24.9629	24.9851	68.0748	34.216	0	1.76468	10.5574
ENSG00000105419	109.175	-3.12824	0.873451	-3.58147	0.000341666	0.00500985	214.336	252.88	173.867	61.0186	38.4503	22.3526	1.31967
ENSG00000118495	408.176	-3.12679	0.568869	-5.4965	3.87405e-08	1.38336e-06	476.877	755.61	499.522	898.741	65.0698	39.9993	121.41
ENSG00000161653	124.323	-3.12633	0.729117	-4.28783	1.80429e-05	0.000379581	74.8886	356.606	234.582	136.294	11.8309	16.4703	39.5901
ENSG00000116285	7653.93	-3.09745	0.74697	-4.14669	3.37321e-05	0.000650773	6510.14	3430.53	24859.3	14459.7	1674.07	635.284	2008.54
ENSG00000236484	94.1593	-3.0961	0.819123	-3.77977	0.000156972	0.00252667	132.561	158.239	41.3968	276.009	8.87316	34.1171	7.91802
ENSG00000103044	1652.7	-3.09401	0.953184	-3.24597	0.00117052	0.0139542	753.19	532.258	2773.59	6574.61	363.799	54.1168	517.311
ENSG00000249207	28.5772	-3.09219	0.842947	-3.66831	0.000244155	0.0037406	35.2923	24.9851	68.9947	51.8943	11.8309	1.76468	5.27868
ENSG00000159216	712.692	-3.078	0.812893	-3.78648	0.000152798	0.00247166	469.99	330.863	2403.78	1378.91	47.3235	121.763	236.221
ENSG00000233593	15.5182	-3.05513	0.942878	-3.24022	0.00119438	0.0141869	37.8747	25.7422	18.3986	18.2485	0	1.76468	6.59835
ENSG00000005884	4035.19	-3.04867	0.931778	-3.27188	0.00106835	0.0129179	2511.78	773.781	19388.4	3223.72	1109.14	512.344	727.138
ENSG00000141837	28.2036	-3.04829	0.909798	-3.35051	0.000806628	0.0102061	64.5591	50.7273	34.0374	29.0836	11.8309	0.588226	6.59835
ENSG00000170500	65.1299	-3.02336	0.882803	-3.42473	0.000615412	0.00816589	50.7865	34.8277	92.9129	240.082	2.95772	10.5881	23.7541
ENSG00000260892	30.7067	-3.01425	0.87408	-3.44848	0.000563753	0.00757262	37.0139	62.0842	45.0766	50.7538	8.87316	0.588226	10.5574
ENSG00000110315	1556.73	-2.99221	0.520869	-5.74464	9.21148e-09	3.712e-07	3178.03	1362.07	2396.42	3025.27	209.998	437.64	287.688
ENSG00000138792	51.3752	-2.98622	0.865059	-3.45204	0.00055636	0.00748649	114.485	50.7273	110.392	49.6132	26.6195	6.47048	1.31967
ENSG00000134986	41.4886	-2.98506	0.829892	-3.59692	0.000322004	0.00476428	37.8747	102.212	76.3542	51.324	2.95772	17.0585	2.63934
ENSG00000259953	55.0465	-2.98501	0.725329	-4.11539	3.86529e-05	0.000732963	78.3317	72.6839	91.993	111.202	0	9.99983	21.1147
ENSG00000203943	47.9588	-2.97824	0.791572	-3.76244	0.000168261	0.00269512	110.181	62.0842	58.8755	76.9861	0	6.47048	21.1147
ENSG00000123095	45.5171	-2.97759	0.918814	-3.24069	0.0011924	0.0141708	20.6589	115.84	128.79	25.0918	8.87316	3.52935	15.836
ENSG00000108821	115.211	-2.97103	0.801878	-3.70509	0.000211317	0.00327478	338.29	120.383	125.11	153.402	5.91544	10.5881	52.7868
ENSG00000259781	229.195	-2.96033	0.736084	-4.02172	5.77743e-05	0.00105089	550.044	511.816	334.854	65.5807	56.1967	31.7642	54.1065
ENSG00000127329	100.475	-2.95869	0.750888	-3.94025	8.13965e-05	0.00141572	94.6867	80.2552	267.7	201.875	5.91544	37.0582	15.836
ENSG00000161082	21.9693	-2.94569	0.841501	-3.50052	0.000464359	0.00646516	14.6334	38.6133	57.0356	29.6539	5.91544	5.29403	2.63934
ENSG00000112874	173.588	-2.9421	0.649176	-4.53205	5.8413e-06	0.000136709	214.336	282.407	284.258	327.333	14.7886	19.4114	72.5819
ENSG00000169247	141.048	-2.93015	0.8656	-3.38511	0.000711486	0.00916444	51.6473	81.7694	438.806	327.333	29.5772	47.6463	10.5574
ENSG00000110328	230.072	-2.91914	0.614819	-4.74796	2.05477e-06	5.39355e-05	476.877	269.536	274.139	448.8	17.7463	81.1751	42.2295
ENSG00000138061	42.212	-2.91905	0.764129	-3.8201	0.000133397	0.00219034	79.1925	77.2267	39.557	74.705	0	7.64693	17.1557
ENSG00000111145	1140.72	-2.90815	0.723352	-4.02038	5.81035e-05	0.00105466	704.986	543.615	3649.36	2361.48	269.152	255.878	200.59
ENSG00000106868	103.64	-2.90485	0.611582	-4.74973	2.03687e-06	5.3527e-05	234.995	170.353	109.472	147.699	11.8309	35.2935	15.836
ENSG00000124191	357.618	-2.90133	0.7117	-4.07661	4.56966e-05	0.000848297	246.185	711.697	1094.72	220.123	115.351	50.5874	64.6638
ENSG00000138166	1615.06	-2.8947	0.896232	-3.22985	0.00123853	0.0146128	466.547	2372.07	5617.09	1810.6	777.88	125.292	135.926
ENSG00000006468	244.587	-2.88927	0.795038	-3.63412	0.000278928	0.00422526	771.266	362.663	172.947	250.918	20.704	111.175	22.4344
ENSG00000162676	70.3166	-2.88403	0.587126	-4.91211	9.01018e-07	2.53983e-05	91.2436	116.597	141.669	100.367	5.91544	20.5879	15.836
ENSG00000131067	73.6233	-2.87006	0.753538	-3.80879	0.000139651	0.00227994	145.473	158.239	71.7545	87.8211	35.4926	4.7058	11.877
ENSG00000105971	1887.05	-2.86609	0.513884	-5.57731	2.44262e-08	9.04678e-07	2006.5	1805.74	3525.17	4638.55	467.32	368.817	397.221
ENSG00000103381	233.009	-2.85454	0.675056	-4.2286	2.35151e-05	0.000477142	210.893	344.492	574.956	350.144	35.4926	95.2925	19.7951
ENSG00000118985	408.864	-2.82873	0.708062	-3.99504	6.46847e-05	0.0011513	371	299.821	1457.17	463.057	47.3235	124.704	98.9753
ENSG00000196408	61.2534	-2.8215	0.737874	-3.82383	0.000131395	0.00216733	105.877	123.411	56.1157	102.078	8.87316	4.7058	27.7131
ENSG00000246859	57.9692	-2.81309	0.754334	-3.72924	0.000192059	0.00302341	73.167	110.54	94.7528	86.1103	17.7463	2.3529	21.1147
ENSG00000182871	859.628	-2.79899	0.680158	-4.11521	3.86832e-05	0.000732963	2092.58	887.35	1561.12	886.195	396.334	93.5279	100.295
ENSG00000166530	37.4613	-2.79779	0.779689	-3.58834	0.000332791	0.00490171	65.4199	101.455	37.7171	33.6458	5.91544	14.1174	3.95901
ENSG00000074410	47.225	-2.78033	0.867774	-3.20399	0.00135539	0.0157312	56.812	129.468	22.9982	86.6806	17.7463	2.3529	14.5164
ENSG00000142449	34.6702	-2.76825	0.838927	-3.29976	0.000967691	0.0119211	109.32	21.9566	39.557	45.6214	14.7886	3.52935	7.91802
ENSG00000137309	20231.3	-2.76156	0.668662	-4.12997	3.62806e-05	0.000692599	14055.8	22629.7	72096.7	18732.7	5800.09	3428.18	4876.18
ENSG00000074181	287.489	-2.75538	0.77489	-3.55584	0.00037678	0.00542739	383.912	149.911	974.205	299.961	130.14	34.7053	39.5901
ENSG00000132535	85.9537	-2.75482	0.792702	-3.47523	0.000510424	0.00698749	51.6473	265.751	116.831	105.499	35.4926	21.1761	5.27868
ENSG00000101057	1456.01	-2.74869	0.716745	-3.83496	0.000125585	0.0020844	3791.77	3189.77	621.872	1567.66	233.66	578.814	208.508
ENSG00000226721	127.858	-2.74113	0.678488	-4.04005	5.34388e-05	0.000979312	204.007	176.41	218.943	200.164	68.0275	12.941	14.5164
ENSG00000133794	184.015	-2.72877	0.766139	-3.56172	0.000368436	0.00533868	218.64	326.321	407.529	204.726	56.1967	69.4106	5.27868
ENSG00000163093	36.251	-2.72457	0.663599	-4.10574	4.03016e-05	0.000759181	68.0023	54.513	43.2367	63.8699	5.91544	12.941	5.27868
ENSG00000153029	133.926	-2.67645	0.669105	-4.00004	6.33305e-05	0.00113254	171.297	130.225	438.806	98.6562	35.4926	35.2935	27.7131
ENSG00000214322	58.0645	-2.66607	0.654921	-4.07083	4.68457e-05	0.000868219	117.067	106.755	34.9573	103.789	17.7463	12.941	13.1967
ENSG00000105426	805.192	-2.6604	0.471934	-5.63723	1.72811e-08	6.59241e-07	1552	1392.35	960.407	1131.98	257.322	218.232	124.049
ENSG00000246115	16.4677	-2.63912	0.827055	-3.19099	0.00141787	0.0162594	32.71	17.4139	20.2385	31.3647	5.91544	2.3529	5.27868
ENSG00000138434	9849.44	-2.62421	0.619193	-4.23812	2.25398e-05	0.000461048	16884.4	9945.59	6094.53	28544.7	2475.61	3135.24	1866.01
ENSG00000242396	92.2615	-2.6208	0.745698	-3.51456	0.000440483	0.00621209	199.703	176.41	75.4342	119.756	53.2389	9.41161	11.877
ENSG00000164953	216.514	-2.62006	0.451802	-5.79913	6.66612e-09	2.75417e-07	358.088	364.177	308.176	322.201	50.2812	71.7635	40.9098
ENSG00000171877	461.035	-2.61952	0.685642	-3.82053	0.000133165	0.00218809	396.823	779.838	402.009	1296.79	156.759	154.115	40.9098
ENSG00000050555	169.315	-2.60846	0.767408	-3.39905	0.000676209	0.00882426	285.782	483.803	160.068	122.607	76.9007	11.1763	44.8688
ENSG00000117054	423.827	-2.60626	0.477527	-5.45783	4.81985e-08	1.69725e-06	541.436	993.347	555.638	553.159	82.8161	122.939	117.451
ENSG00000197959	27.9196	-2.58426	0.794008	-3.2547	0.00113512	0.0135888	76.6102	24.228	22.0783	50.7538	5.91544	5.29403	10.5574
ENSG00000135919	1146.67	-2.57783	0.562059	-4.5864	4.50962e-06	0.000109228	1350.58	896.435	3293.35	1590.48	307.603	300.583	287.688
ENSG00000224906	124.851	-2.56335	0.630776	-4.06381	4.82774e-05	0.000892587	217.779	196.095	141.669	217.272	44.3658	10.5881	46.1885
ENSG00000107438	482.683	-2.55269	0.592522	-4.30817	1.64611e-05	0.000350165	684.327	960.034	666.949	684.891	85.7738	60.5872	236.221
ENSG00000168785	904.35	-2.53805	0.603239	-4.20738	2.58351e-05	0.000516003	800.533	1139.47	1493.97	2176.14	130.14	409.405	180.795
ENSG00000152422	253.225	-2.5304	0.627778	-4.03073	5.56041e-05	0.00101574	185.93	498.945	217.103	667.783	50.2812	64.1166	88.4179
ENSG00000259081	21.5709	-2.52562	0.774933	-3.25915	0.00111745	0.0134264	27.5452	37.8562	34.9573	34.7863	0	5.29403	10.5574
ENSG00000116741	92.4237	-2.50907	0.676035	-3.71145	0.000206073	0.00320435	241.021	63.5985	94.7528	170.51	38.4503	24.1172	14.5164
ENSG00000168056	1533.48	-2.50551	0.607995	-4.12093	3.77347e-05	0.000716178	2289.7	1399.17	4527.89	1264.28	526.474	452.345	274.491
ENSG00000259172	38.438	-2.50386	0.657531	-3.80797	0.00014011	0.0022858	39.5963	68.8983	80.9538	49.043	5.91544	8.82338	15.836
ENSG00000273485	37.2611	-2.50311	0.736383	-3.39919	0.000675847	0.00882426	51.6473	39.3705	86.4734	50.1835	17.7463	3.52935	11.877
ENSG00000115841	23.9449	-2.48468	0.754071	-3.29502	0.000984153	0.0120784	59.3944	37.0991	30.3577	22.2404	2.95772	7.64693	7.91802
ENSG00000248019	61.1928	-2.4819	0.671642	-3.69527	0.00021965	0.003397	108.459	59.8128	90.1531	115.194	35.4926	9.99983	9.23769
ENSG00000287778	38.9419	-2.47969	0.732083	-3.38717	0.000706185	0.00911668	37.0139	34.0706	50.5961	117.475	14.7886	9.41161	9.23769
ENSG00000147119	56.7671	-2.47582	0.682301	-3.62864	0.000284923	0.00429619	117.928	90.8549	77.2741	64.4402	8.87316	7.64693	30.3524
ENSG00000186472	74.5726	-2.46568	0.705085	-3.49699	0.000470541	0.0065274	87.8004	135.525	76.3542	161.386	5.91544	14.1174	40.9098
ENSG00000164687	373.277	-2.46322	0.746854	-3.29813	0.000973311	0.011971	513.03	623.113	135.23	1029.9	50.2812	80.5869	180.795
ENSG00000182307	1533.42	-2.46248	0.454023	-5.4237	5.83781e-08	2.02457e-06	2394.71	2313.77	2562.92	2180.7	248.448	471.169	562.18
ENSG00000005238	91.318	-2.43649	0.697107	-3.49515	0.000473794	0.00656061	83.4965	89.3407	287.938	100.367	32.5349	32.3524	13.1967
ENSG00000221890	388.943	-2.43334	0.692949	-3.51157	0.000445466	0.00627463	561.234	226.38	1254.78	347.863	136.055	132.939	63.3442
ENSG00000119326	1098.23	-2.42334	0.650999	-3.7225	0.000197261	0.00308831	1711.25	2240.33	1326.54	1470.72	133.097	639.401	166.278
ENSG00000163132	703.946	-2.39421	0.695766	-3.44111	0.00057934	0.00776376	506.144	1802.71	791.139	1214.67	150.844	382.935	79.1802
ENSG00000167588	24.5944	-2.38984	0.704212	-3.39363	0.000689726	0.00894715	40.4571	37.8562	36.7972	37.6376	2.95772	11.1763	5.27868
ENSG00000253846	78.7357	-2.38206	0.711813	-3.34647	0.000818472	0.0103104	83.4965	45.4275	233.662	120.897	14.7886	31.7642	21.1147
ENSG00000130147	1210.49	-2.37627	0.571754	-4.15611	3.23716e-05	0.000628994	921.044	1276.51	3435.94	1770.68	357.884	389.405	322
ENSG00000167646	173.908	-2.36565	0.579152	-4.08469	4.41358e-05	0.000822538	327.1	350.549	188.586	198.453	44.3658	80.5869	27.7131
ENSG00000165655	375.056	-2.34115	0.445466	-5.25552	1.47609e-07	4.71216e-06	590.501	601.914	655.91	441.957	79.8584	141.762	113.492
ENSG00000082153	1204.97	-2.33355	0.655799	-3.55832	0.000373228	0.00538517	3212.46	1013.79	2079.04	1040.17	198.167	631.166	259.975
ENSG00000248565	40.4878	-2.30793	0.719129	-3.20934	0.00133038	0.0155363	84.3573	90.8549	47.8363	22.8107	14.7886	13.5292	9.23769
ENSG00000108813	107.564	-2.30179	0.66914	-3.43992	0.00058189	0.00777972	147.195	153.696	291.618	61.0186	38.4503	41.1758	19.7951
ENSG00000117525	912.939	-2.29812	0.711328	-3.23074	0.00123469	0.0145976	298.694	1621	2176.55	1450.19	150.844	261.76	431.532
ENSG00000119929	302.535	-2.29786	0.656995	-3.49753	0.000469581	0.00651803	405.431	716.24	257.58	453.933	171.548	36.47	76.5409
ENSG00000103544	216.082	-2.29548	0.62544	-3.67019	0.000242375	0.00371582	351.202	402.033	321.055	234.95	91.6893	20.5879	91.0573
ENSG00000136231	612.053	-2.29425	0.49678	-4.61825	3.86993e-06	9.52461e-05	828.939	789.681	588.755	1508.93	180.421	187.056	200.59
ENSG00000105290	178.636	-2.28075	0.653246	-3.49142	0.000480465	0.00663644	377.025	355.848	217.103	129.451	100.562	28.2348	42.2295
ENSG00000105497	120.227	-2.26711	0.492228	-4.60583	4.10832e-06	0.000100465	156.663	176.41	173.867	223.545	29.5772	51.1756	30.3524
ENSG00000174938	443.132	-2.26241	0.654932	-3.45442	0.000551468	0.00742756	661.086	547.401	1115.87	354.706	254.364	106.469	62.0245
ENSG00000197457	789.74	-2.25552	0.550646	-4.09614	4.20096e-05	0.000788162	1123.33	586.771	1794.78	1275.12	198.167	354.7	195.311
ENSG00000138175	358.204	-2.252	0.491964	-4.57757	4.70404e-06	0.000113457	792.786	597.371	335.774	441.387	103.52	127.057	109.533
ENSG00000219806	60.2009	-2.25197	0.560493	-4.01784	5.87337e-05	0.00106479	106.738	120.383	64.3951	71.2834	23.6617	16.4703	18.4754
ENSG00000161638	479.583	-2.23803	0.526989	-4.24682	2.16828e-05	0.00044471	672.276	500.459	1077.24	646.683	174.505	198.82	87.0982
ENSG00000100106	1711.3	-2.23412	0.682491	-3.27347	0.00106235	0.0128794	1054.47	1728.52	5911.47	1636.1	730.556	432.346	485.639
ENSG00000109790	290.425	-2.22266	0.653647	-3.40041	0.000672856	0.00880057	363.253	308.907	691.787	390.063	70.9852	172.35	35.6311
ENSG00000129116	2216.75	-2.21569	0.665841	-3.32766	0.000875777	0.0109122	6535.97	1329.51	1431.41	4063.72	621.121	714.694	820.835
ENSG00000117151	182.114	-2.20923	0.647969	-3.40947	0.000650896	0.00856227	349.48	137.04	462.725	149.98	32.5349	77.0576	65.9835
ENSG00000174021	503.948	-2.20876	0.633532	-3.48643	0.000489516	0.00673349	923.626	907.792	316.456	888.476	91.6893	110.586	289.008
ENSG00000182621	150.712	-2.19189	0.685328	-3.19831	0.00138238	0.0159723	202.285	130.983	459.045	116.334	26.6195	73.5282	46.1885
ENSG00000176890	2392.5	-2.17489	0.665815	-3.26651	0.00108883	0.0131239	5886.93	4978.09	913.49	2582.74	881.4	608.813	896.056
ENSG00000152056	724.866	-2.16113	0.655089	-3.29898	0.00097037	0.0119477	808.28	347.52	1347.7	1842.53	177.463	192.938	357.631
ENSG00000121653	101.264	-2.15887	0.588833	-3.66635	0.000246036	0.00376691	147.195	253.637	89.2332	118.045	23.6617	33.5289	43.5491
ENSG00000218502	249.663	-2.15829	0.557405	-3.87204	0.00010793	0.00183128	522.499	476.231	312.776	183.056	100.562	58.8226	93.6966
ENSG00000099617	89.6508	-2.15829	0.595916	-3.6218	0.000292564	0.00438539	137.726	226.38	85.5535	87.2509	29.5772	24.1172	36.9508
ENSG00000114473	82.2191	-2.15338	0.518526	-4.15289	3.28302e-05	0.000636283	116.206	150.668	120.511	104.929	32.5349	33.5289	17.1557
ENSG00000119965	199.903	-2.13426	0.562143	-3.79664	0.000146669	0.00238092	154.081	250.608	425.927	365.541	65.0698	90.5867	47.5081
ENSG00000245248	45.1439	-2.12722	0.595234	-3.57375	0.000351906	0.00513697	47.3434	97.6691	68.9947	54.7456	17.7463	12.3527	17.1557
ENSG00000145819	492.047	-2.12008	0.566194	-3.74443	0.0001808	0.00287384	1070.82	355.091	570.356	943.222	109.436	182.938	212.467
ENSG00000171488	381.527	-2.11664	0.581976	-3.63698	0.000275852	0.00418698	640.427	621.599	251.141	765.299	79.8584	117.057	195.311
ENSG00000214063	169.839	-2.10902	0.491975	-4.28684	1.81236e-05	0.000380589	287.503	303.607	230.902	187.618	79.8584	39.9993	59.3852
ENSG00000173530	1120.26	-2.10238	0.579113	-3.63035	0.00028304	0.0042706	3165.98	839.651	1539.04	1131.41	360.842	358.818	446.049
ENSG00000068489	697.816	-2.09576	0.61404	-3.41306	0.000642371	0.00848155	1233.51	970.634	389.13	1561.39	242.533	141.762	345.754
ENSG00000185664	174.753	-2.08722	0.620861	-3.36182	0.000774304	0.00986806	315.049	215.023	183.066	325.052	65.0698	22.3526	97.6556
ENSG00000170296	274.964	-2.07789	0.517447	-4.01566	5.92797e-05	0.00107261	432.977	372.505	294.377	537.762	50.2812	114.116	122.729
ENSG00000184160	222.815	-2.03821	0.530527	-3.84185	0.000122111	0.00204463	353.784	482.288	310.016	174.502	65.0698	98.8219	75.2212
ENSG00000143515	314.465	-2.02971	0.443872	-4.57273	4.81417e-06	0.000115505	393.38	539.83	416.728	509.249	106.478	86.4692	149.123
ENSG00000090924	273.989	-2.02064	0.472053	-4.28053	1.86447e-05	0.000389379	317.631	529.987	390.97	377.517	121.266	67.0577	113.492
ENSG00000171865	1109.01	-2.00409	0.409175	-4.89787	9.68794e-07	2.70094e-05	1768.06	1567.25	1449.81	1758.7	295.772	495.874	427.573
ENSG00000153071	93.2405	-2.00207	0.596711	-3.35517	0.000793161	0.0100691	95.5475	159.753	138.909	159.105	11.8309	50.5874	36.9508
ENSG00000147586	191.041	-2.00195	0.569308	-3.51646	0.000437348	0.00617549	290.946	307.393	175.707	355.276	29.5772	79.4105	98.9753
ENSG00000196876	154.55	-1.99433	0.462914	-4.3082	1.64587e-05	0.000350165	202.285	212.752	205.144	290.266	62.1121	67.0577	42.2295
ENSG00000273038	50.2091	-1.99033	0.580368	-3.42942	0.000604863	0.00804458	58.5336	53.7558	69.9147	113.483	17.7463	18.235	19.7951
ENSG00000036672	62.7314	-1.97674	0.569576	-3.47054	0.000519417	0.00709364	126.536	96.9119	73.5944	69.5726	35.4926	21.1761	15.836
ENSG00000139117	152.015	-1.97239	0.582175	-3.38796	0.000704141	0.00910056	170.436	211.238	214.344	301.101	20.704	82.9398	63.3442
ENSG00000105376	135.209	-1.9698	0.586232	-3.3601	0.000779136	0.0099186	163.55	210.481	221.703	195.031	76.9007	19.4114	59.3852
ENSG00000137710	1338.02	-1.95162	0.491551	-3.97034	7.17703e-05	0.00126365	1672.51	1486.24	2174.71	2514.88	286.899	577.638	653.237
ENSG00000154447	979.933	-1.93667	0.538837	-3.59417	0.000325432	0.00480569	941.703	1007.73	1733.15	2056.38	233.66	535.874	351.032
ENSG00000167920	153.836	-1.91926	0.466805	-4.11148	3.93138e-05	0.000743681	173.018	251.365	250.221	226.396	47.3235	77.0576	51.4671
ENSG00000122786	1441.58	-1.91874	0.414241	-4.63193	3.62275e-06	8.98386e-05	1998.75	1496.84	2479.21	2447.02	493.939	568.226	607.048
ENSG00000084072	551.777	-1.90242	0.510583	-3.72597	0.000194566	0.00305447	1046.72	888.107	621.872	656.948	325.349	194.114	129.328
ENSG00000120688	281.373	-1.89749	0.439586	-4.31654	1.58494e-05	0.000339045	450.192	374.019	370.732	441.957	130.14	75.8811	126.688
ENSG00000133731	653.897	-1.89527	0.533788	-3.5506	0.000384356	0.00551345	918.461	1184.14	635.671	1074.95	127.182	372.935	263.934
ENSG00000171262	986.432	-1.89436	0.446359	-4.24402	2.19548e-05	0.000449888	1468.51	1381	1620.92	1274.55	369.715	255.878	534.466
ENSG00000187164	1007.12	-1.89148	0.545805	-3.46549	0.000529263	0.00717984	1096.64	1201.56	1706.47	1862.49	186.336	390.582	605.729
ENSG00000130475	205.738	-1.87979	0.500602	-3.75506	0.000173298	0.00276612	393.38	386.133	216.183	199.594	94.647	77.6458	72.5819
ENSG00000120833	307.741	-1.87758	0.42768	-4.39014	1.13275e-05	0.000248587	358.949	560.272	468.244	403.179	100.562	127.057	135.926
ENSG00000158470	2776.05	-1.8769	0.557312	-3.36777	0.000757794	0.00969545	4792.87	2515.17	3691.68	5140.96	695.064	1852.32	744.294
ENSG00000151276	430.089	-1.87675	0.500943	-3.74644	0.000179364	0.002853	665.389	342.977	677.068	816.052	153.801	219.408	135.926
ENSG00000117133	898.294	-1.86229	0.509069	-3.65823	0.000253961	0.00388045	1610.54	1641.45	701.906	1258.58	331.264	265.29	479.04
ENSG00000197943	310.385	-1.86025	0.554547	-3.35454	0.00079497	0.0100865	449.332	413.39	585.995	347.293	215.913	72.3517	88.4179
ENSG00000173846	285.625	-1.81923	0.523311	-3.47638	0.000508231	0.0069658	417.482	406.576	534.479	286.274	183.379	73.5282	97.6556
ENSG00000164111	1802.21	-1.81195	0.423258	-4.28096	1.86088e-05	0.000388983	2781.21	3126.17	2682.51	1806.61	621.121	722.929	874.941
ENSG00000213445	436.2	-1.80354	0.562203	-3.20799	0.00133664	0.0155833	913.297	522.416	644.871	429.411	292.814	152.939	97.6556
ENSG00000177879	432.274	-1.79684	0.55189	-3.2558	0.00113075	0.0135577	595.666	455.789	956.727	484.157	97.6047	267.054	168.918
ENSG00000125450	902.434	-1.77096	0.555028	-3.19076	0.00141901	0.0162618	2018.55	1578.6	629.232	950.635	482.108	297.642	360.27
ENSG00000089159	3060.22	-1.77016	0.42851	-4.13095	3.61261e-05	0.000690225	3967.37	3374.5	4240.88	5975.26	1561.68	1178.8	1123.04
ENSG00000176623	660.683	-1.7692	0.401958	-4.40145	1.0753e-05	0.000236888	1001.96	1078.9	822.417	889.617	218.871	287.054	325.959
ENSG00000151743	149.9	-1.76817	0.553158	-3.19651	0.00139103	0.0160389	133.422	165.81	376.251	184.196	68.0275	63.5284	58.0655
ENSG00000100292	247.009	-1.76635	0.50449	-3.50125	0.000463074	0.00645512	509.587	283.165	284.258	337.028	147.886	95.8808	71.2622
ENSG00000153310	1392.29	-1.73919	0.478668	-3.63339	0.000279723	0.00423172	2530.72	2029.85	1494.89	1906.4	346.053	739.988	698.106
ENSG00000150867	869.239	-1.73545	0.511644	-3.39191	0.000694083	0.00898578	599.97	1668.7	1140.71	1557.4	351.968	429.405	336.516
ENSG00000145730	2417.28	-1.71725	0.537455	-3.19514	0.00139761	0.0160915	4821.28	4733.54	2140.68	2080.9	1366.47	982.337	795.761
ENSG00000144827	1811.78	-1.71347	0.446028	-3.84163	0.000122221	0.00204497	2527.27	2375.86	2139.76	3282.46	573.797	1074.69	708.663
ENSG00000143368	1187.12	-1.71194	0.488786	-3.50243	0.000461043	0.0064425	2375.78	1974.58	1291.58	1120	556.051	617.049	374.786
ENSG00000158186	257.791	-1.70872	0.532503	-3.20885	0.00133268	0.0155552	245.325	338.435	596.114	289.696	94.647	150.586	89.7376
ENSG00000129657	739.807	-1.70409	0.441512	-3.85968	0.000113535	0.00191645	808.28	1096.32	1169.23	1134.26	399.292	353.524	217.746
ENSG00000065268	753.136	-1.69406	0.518026	-3.27021	0.00107466	0.0129873	1280.85	1592.99	571.276	835.441	319.434	388.229	283.729
ENSG00000099204	3421.45	-1.69388	0.519292	-3.2619	0.00110668	0.0133249	4121.45	2795.3	5324.55	7203.04	1058.86	1393.51	2053.41
ENSG00000198363	4517.34	-1.6822	0.468374	-3.59158	0.000328677	0.00484735	4779.1	4537.45	9252.65	7063.9	1700.69	2433.49	1854.14
ENSG00000168615	1310.63	-1.67897	0.435527	-3.85502	0.000115719	0.00194757	2104.63	1290.14	1980.61	2055.24	700.979	437.052	605.729
ENSG00000230673	288.001	-1.66837	0.507654	-3.28642	0.00101468	0.0123735	318.492	347.52	639.351	326.763	100.562	111.763	171.557
ENSG00000120318	178.334	-1.65647	0.469195	-3.53045	0.000414848	0.00589822	262.54	277.865	214.344	249.777	115.351	55.8814	72.5819
ENSG00000198945	351.779	-1.6551	0.462441	-3.57905	0.000344843	0.00504352	698.099	476.231	362.452	449.941	189.294	124.116	162.319
ENSG00000135316	4200.22	-1.63407	0.466381	-3.50373	0.000458792	0.00641889	6579.01	6257.63	4900.47	5945.61	1129.85	1898.2	2690.81
ENSG00000135698	462.669	-1.62869	0.508144	-3.20517	0.00134984	0.0156835	692.935	813.152	350.493	752.182	141.97	241.172	246.778
ENSG00000151929	1177.69	-1.62557	0.449981	-3.61253	0.000303221	0.0045244	1507.24	1860.25	1351.38	1912.11	638.867	633.519	340.475
ENSG00000161642	493.5	-1.62543	0.49609	-3.27648	0.00105111	0.0127769	866.814	633.713	651.31	622.732	357.884	167.644	154.401
ENSG00000164978	242.721	-1.58872	0.471508	-3.36943	0.000753225	0.00965317	332.264	364.934	376.251	285.134	144.928	128.233	67.3032
ENSG00000157833	282.103	-1.57372	0.47826	-3.29052	0.00100003	0.0122391	338.29	576.929	385.451	275.439	144.928	105.881	147.803
ENSG00000162909	3277.5	-1.56042	0.379708	-4.10953	3.96471e-05	0.000748748	4353.87	4068.03	5415.63	4451.51	1780.55	1355.27	1517.62
ENSG00000128463	648.813	-1.55838	0.468433	-3.32679	0.000878537	0.0109406	946.006	1039.53	772.741	863.384	289.856	438.816	191.352
ENSG00000173334	2764.52	-1.53671	0.48019	-3.2002	0.00137332	0.0158998	2218.25	3185.98	4411.06	5561.25	1369.42	1392.92	1212.78
ENSG00000124193	4010.09	-1.52197	0.399319	-3.8114	0.000138179	0.00226075	7254.72	4795.63	4598.73	5608.58	2014.21	2031.73	1767.04
ENSG00000196396	1264.68	-1.52044	0.434536	-3.49899	0.000467017	0.00649427	1463.34	1730.03	1746.03	2082.05	446.615	826.457	558.221
ENSG00000067248	727.073	-1.5172	0.411415	-3.68777	0.000226225	0.00348222	1143.99	1203.83	781.02	904.444	354.926	396.464	304.844
ENSG00000141526	2762.56	-1.51346	0.397168	-3.81062	0.000138621	0.0022652	3193.53	3466.12	3947.42	4708.7	1289.57	1569.97	1162.63
ENSG00000197170	1727.69	-1.50004	0.463035	-3.23958	0.00119706	0.0142041	2450.66	2872.53	1541.8	2696.79	653.656	1128.8	749.573
ENSG00000197279	312.799	1.53262	0.449977	3.40599	0.000659242	0.00865217	111.902	199.881	186.746	191.61	582.671	523.521	393.262
ENSG00000125170	607.723	1.53725	0.460969	3.33483	0.00085353	0.0107049	395.102	351.306	384.531	207.577	1248.16	829.398	837.991
ENSG00000140563	248.287	1.54732	0.438694	3.52711	0.000420118	0.00595423	107.599	110.54	140.749	184.767	446.615	378.229	369.508
ENSG00000197157	3419.45	1.54936	0.45683	3.39154	0.000695009	0.00899268	2325.85	1387.81	2310.86	1466.16	7169.51	4552.87	4723.1
ENSG00000178409	616.579	1.55209	0.471755	3.29004	0.00100172	0.0122481	226.387	350.549	300.817	471.611	727.599	1027.63	1211.46
ENSG00000280798	240.464	1.56347	0.456693	3.42346	0.000618284	0.00819451	96.4083	121.897	167.427	136.864	431.827	278.819	450.008
ENSG00000184371	142.85	1.57314	0.460222	3.41822	0.000630311	0.00834423	67.1415	87.8264	96.5926	57.597	251.406	179.409	259.975
ENSG00000268471	79.3262	1.5792	0.473652	3.3341	0.000855774	0.0107156	32.71	59.0557	37.7171	41.6295	130.14	124.704	129.328
ENSG00000273247	57.2601	1.6003	0.5021	3.18722	0.00143649	0.0164399	35.2923	31.7992	22.0783	33.6458	70.9852	93.5279	113.492
ENSG00000010278	3153.87	1.60186	0.379426	4.22179	2.42365e-05	0.000487906	1781.83	1846.63	1511.44	1597.32	5619.67	4139.34	5580.89
ENSG00000101000	1122.35	1.60856	0.46096	3.48959	0.000483753	0.00666624	639.566	389.919	513.321	846.276	2168.01	1689.38	1610
ENSG00000168916	167.591	1.61274	0.504876	3.19434	0.00140152	0.0161284	106.738	49.9702	90.1531	110.062	195.209	313.524	307.483
ENSG00000127995	227.182	1.62822	0.508206	3.20386	0.00135601	0.0157312	93.8259	130.983	161.908	93.5238	322.391	538.226	249.418
ENSG00000042317	117.657	1.63534	0.44934	3.63943	0.000273246	0.00415569	52.5081	53.7558	84.6335	56.4564	198.167	173.527	204.549
ENSG00000184887	1279.35	1.63903	0.453403	3.61495	0.000300405	0.00448531	684.327	835.108	514.241	650.675	2357.3	2561.13	1352.66
ENSG00000137842	338.197	1.65693	0.495428	3.34444	0.000824486	0.0103747	188.513	203.666	168.347	144.278	422.954	863.515	376.106
ENSG00000107625	626.684	1.65913	0.475765	3.48728	0.000487962	0.00671616	242.742	474.717	332.095	252.058	1171.26	744.694	1169.23
ENSG00000089902	1865.4	1.6609	0.39329	4.22308	2.40983e-05	0.000486014	930.512	801.038	1082.76	1059.56	2508.15	3602.29	3073.51
ENSG00000138030	206.979	1.66462	0.421341	3.95077	7.79013e-05	0.00136321	98.9907	130.225	80.0339	119.186	354.926	332.936	332.557
ENSG00000135414	366.691	1.67452	0.513567	3.26057	0.00111189	0.0133737	90.3828	264.236	176.626	224.685	627.036	649.401	534.466
ENSG00000235194	114.799	1.68197	0.426018	3.94813	7.87645e-05	0.00137517	57.6728	61.3271	57.9556	58.1672	230.702	179.409	158.36
ENSG00000116977	1939.83	1.68199	0.514545	3.26889	0.00107969	0.0130391	1117.3	753.339	1057	1057.85	3430.95	1559.39	4603.01
ENSG00000259933	121.113	1.68409	0.510078	3.30164	0.000961205	0.0118476	71.4454	52.9987	57.0356	65.5807	301.687	123.527	175.516
ENSG00000139044	488.182	1.69388	0.493883	3.42971	0.000604223	0.00804074	257.376	171.11	329.335	238.372	1141.68	525.874	753.532
ENSG00000176387	309.922	1.71138	0.528913	3.23565	0.00121366	0.0143711	194.538	204.424	85.5535	141.997	730.556	372.935	439.45
ENSG00000163864	136.075	1.72178	0.51815	3.32294	0.000890732	0.0110624	58.5336	49.9702	114.991	51.324	221.829	255.29	200.59
ENSG00000046651	359.003	1.72227	0.495965	3.47256	0.00051551	0.00704869	135.144	233.951	172.947	179.634	869.569	374.111	547.663
ENSG00000054277	75.5325	1.72874	0.539254	3.2058	0.00134685	0.0156568	27.5452	27.2565	56.1157	41.6295	91.6893	161.762	122.729
ENSG00000158457	584.273	1.72884	0.477603	3.61983	0.0002948	0.00441602	297.833	249.851	417.648	208.718	970.132	1247.63	698.106
ENSG00000197119	873.85	1.74165	0.512883	3.3958	0.000684278	0.00889911	545.74	504.245	285.178	407.171	2023.08	819.398	1532.14
ENSG00000112149	349.933	1.74599	0.53353	3.27253	0.0010659	0.0129087	126.536	187.01	183.066	199.594	763.091	722.341	267.893
ENSG00000114770	717.569	1.77581	0.495907	3.58094	0.000342362	0.00501685	320.213	399.762	198.705	488.149	1242.24	901.162	1472.75
ENSG00000166347	346.564	1.78049	0.450131	3.9555	7.63752e-05	0.00134061	153.22	109.783	221.703	193.321	644.783	569.991	533.147
ENSG00000010219	280.031	1.79195	0.531662	3.37047	0.000750405	0.00962781	171.297	140.068	164.667	68.4321	635.909	325.877	453.967
ENSG00000225138	325.453	1.80629	0.559458	3.22865	0.00124377	0.014667	169.575	114.326	170.187	173.361	831.119	232.349	587.253
ENSG00000118515	163.1	1.81066	0.499302	3.62638	0.000287417	0.00432489	72.3062	72.6839	96.5926	73.5645	260.279	399.993	166.278
ENSG00000278600	40.636	1.81107	0.514566	3.51961	0.000432188	0.00611394	14.6334	21.9566	20.2385	21.0999	73.943	59.999	72.5819
ENSG00000186470	344.588	1.83271	0.553713	3.30985	0.000933462	0.011543	99.8515	139.311	190.425	225.826	931.681	382.935	442.09
ENSG00000130675	183.889	1.83461	0.566272	3.23981	0.0011961	0.0141999	123.954	124.168	46.9164	54.7456	387.461	241.172	308.803
ENSG00000160209	3460.34	1.84525	0.469076	3.93379	8.36178e-05	0.00144447	1305.82	1967.01	1482.01	1801.47	5125.73	8589.27	3951.09
ENSG00000139180	304.099	1.84526	0.510336	3.61578	0.000299446	0.00447682	160.967	186.253	109.472	119.756	532.389	722.929	296.926
ENSG00000229816	70.5693	1.85524	0.574856	3.22731	0.0012496	0.0147054	18.9373	32.5564	37.7171	44.4808	79.8584	178.821	101.615
ENSG00000100167	614.125	1.85765	0.499309	3.72044	0.000198875	0.00311144	419.204	152.939	259.42	325.052	928.724	1215.86	997.671
ENSG00000134265	1195.95	1.86081	0.436513	4.2629	2.01787e-05	0.000417982	459.661	480.774	667.869	639.269	2404.63	2298.2	1421.28
ENSG00000158158	682.661	1.8633	0.440395	4.23097	2.32685e-05	0.000473415	420.926	240.766	352.333	268.596	984.92	1432.92	1078.17
ENSG00000176422	457.62	1.86347	0.436832	4.26586	1.99134e-05	0.00041361	263.401	232.437	171.107	191.039	1023.37	647.636	674.352
ENSG00000168765	226.219	1.87386	0.448146	4.18137	2.89757e-05	0.000571745	124.814	114.326	114.071	69.0023	455.489	337.641	368.188
ENSG00000103126	1067.02	1.87831	0.433549	4.33241	1.47489e-05	0.000316686	523.359	599.643	495.842	368.393	2191.67	1325.27	1964.99
ENSG00000059588	733.008	1.8802	0.528497	3.55764	0.000374195	0.00539354	474.294	277.108	276.899	334.747	1839.7	648.225	1280.08
ENSG00000152518	2331.29	1.8917	0.520815	3.63219	0.000281023	0.00424577	1652.71	1206.1	764.462	690.594	3717.85	2896.42	5390.85
ENSG00000285967	234.824	1.91383	0.584864	3.27226	0.0010669	0.012914	118.789	107.512	111.311	93.5238	159.717	695.283	357.631
ENSG00000120913	408.746	1.91467	0.561403	3.4105	0.000648441	0.00853979	272.87	223.352	89.2332	161.386	851.823	431.169	831.392
ENSG00000066739	602.059	1.92461	0.412928	4.66088	3.14856e-06	7.9108e-05	237.578	227.137	322.895	308.515	887.316	1262.33	968.638
ENSG00000153904	1637.57	1.92681	0.585931	3.28847	0.00100734	0.0123102	559.512	1128.12	688.107	601.632	1496.61	4969.92	2019.1
ENSG00000137460	131.562	1.93601	0.596569	3.24523	0.00117354	0.0139756	47.3434	56.0272	42.3168	92.9535	118.309	369.994	193.992
ENSG00000177508	41.0976	1.93814	0.602553	3.21654	0.00129747	0.0152063	16.355	26.4994	22.0783	9.69454	73.943	87.6456	51.4671
ENSG00000243479	108.47	1.94597	0.52224	3.7262	0.000194392	0.00305383	38.7355	71.9268	47.8363	37.6376	121.266	234.702	207.188
ENSG00000255284	87.1507	1.94628	0.590732	3.29469	0.000985302	0.0120861	43.0394	49.9702	29.4377	33.0755	248.448	74.1164	131.967
ENSG00000135185	403.306	1.94628	0.488154	3.98703	6.69068e-05	0.00118532	99.8515	246.065	172.027	207.577	621.121	635.872	840.63
ENSG00000166833	144.187	1.97343	0.570474	3.45929	0.000541602	0.0073137	60.2552	56.0272	49.6762	90.1022	227.744	398.817	126.688
ENSG00000105963	274.684	1.97686	0.584627	3.38141	0.00072115	0.00927847	150.638	76.4696	205.144	54.7456	514.643	460.581	460.565
ENSG00000214756	123.917	1.98002	0.589735	3.35748	0.000786561	0.00999645	21.5197	74.9553	76.3542	46.7619	183.379	277.054	187.393
ENSG00000243680	206.115	1.98895	0.45699	4.3523	1.34719e-05	0.000292838	74.8886	103.726	75.4342	108.921	328.307	471.757	279.77
ENSG00000197956	11679	1.99118	0.541158	3.67949	0.000233702	0.0035949	4008.69	4401.16	9289.45	2833.66	18518.3	23388.4	19313.4
ENSG00000247828	325.813	1.99361	0.500884	3.98017	6.88655e-05	0.00121593	107.599	201.395	90.1531	172.221	582.671	436.463	690.188
ENSG00000101187	1418.28	1.99373	0.530702	3.75678	0.000172111	0.0027491	317.631	651.884	558.397	960.9	3315.6	2074.08	2049.45
ENSG00000149243	53.0077	1.99638	0.575823	3.467	0.000526299	0.00715772	22.3805	22.7137	34.0374	13.6864	109.436	60.5872	108.213
ENSG00000140682	177.539	2.00233	0.574657	3.48439	0.000493264	0.00678098	81.7749	78.7409	78.194	70.1429	556.051	153.527	224.344
ENSG00000174684	369.999	2.0114	0.619259	3.24808	0.00116187	0.0138655	114.485	325.564	92.9129	111.202	470.277	914.691	560.86
ENSG00000158292	259.953	2.01244	0.446677	4.50535	6.6265e-06	0.000153361	126.536	96.9119	149.029	79.8374	499.854	467.639	399.86
ENSG00000103227	170.279	2.02165	0.63239	3.19684	0.00138944	0.0160297	61.9768	54.513	144.429	33.6458	422.954	232.937	241.5
ENSG00000165376	65.3145	2.03222	0.605357	3.35705	0.000787777	0.0100063	27.5452	14.3854	21.1584	49.043	112.393	142.939	89.7376
ENSG00000105649	153.012	2.03382	0.564946	3.60002	0.000318193	0.00471094	35.2923	81.7694	67.1549	77.5563	425.911	189.409	193.992
ENSG00000114853	338.816	2.03423	0.596976	3.40756	0.000655468	0.00861252	61.116	107.512	274.139	139.715	671.402	579.402	538.426
ENSG00000218803	37.1393	2.04094	0.606622	3.36444	0.000767002	0.00979136	11.1902	18.171	22.9982	10.8351	88.7316	44.7051	63.3442
ENSG00000175764	50.3979	2.06117	0.551895	3.7347	0.000187937	0.00297283	14.6334	25.7422	18.3986	26.8026	62.1121	87.6456	117.451
ENSG00000168453	1043.64	2.06393	0.47907	4.30821	1.64584e-05	0.000350165	603.413	377.048	327.495	457.925	2312.94	2053.5	1173.19
ENSG00000164300	2430.2	2.06654	0.643598	3.21092	0.00132311	0.0154671	800.533	334.649	1721.19	1251.74	2502.23	4920.51	5480.59
ENSG00000182600	94.0029	2.06703	0.631034	3.27563	0.00105426	0.0128016	38.7355	19.6852	22.9982	76.9861	162.675	197.056	139.885
ENSG00000103034	318.023	2.07306	0.462264	4.48457	7.30595e-06	0.000167393	166.132	140.825	79.1139	148.84	659.571	501.168	530.507
ENSG00000111801	110.101	2.0736	0.638603	3.2471	0.00116589	0.0139062	55.9512	18.9281	73.5944	36.4971	304.645	151.762	129.328
ENSG00000272398	196.136	2.0887	0.640493	3.26108	0.0011099	0.0133568	142.891	32.5564	86.4734	66.7213	215.913	534.109	294.286
ENSG00000084710	62.238	2.08922	0.618119	3.37997	0.00072494	0.009322	48.2042	18.171	15.6388	22.2404	109.436	144.115	77.8606
ENSG00000100036	445.811	2.0954	0.588529	3.5604	0.000370287	0.0053507	170.436	199.881	152.708	220.123	387.461	1468.8	521.27
ENSG00000188191	688.159	2.09805	0.582082	3.60438	0.000312895	0.00464453	340.011	502.731	144.429	156.823	1251.11	1254.1	1167.91
ENSG00000111275	753.36	2.10197	0.605355	3.47228	0.000516048	0.00705184	325.378	306.635	472.844	144.278	2236.04	827.633	960.72
ENSG00000132635	406.797	2.10749	0.633246	3.32808	0.000874465	0.0109018	143.752	165.053	254.821	108.351	1259.99	272.937	642.679
ENSG00000005513	331.16	2.10876	0.50616	4.16619	3.09734e-05	0.000606978	114.485	210.481	141.669	80.9779	550.136	495.874	724.499
ENSG00000151726	718.89	2.11822	0.513671	4.12369	3.72858e-05	0.000709422	395.102	342.977	168.347	276.58	984.92	1832.32	1031.98
ENSG00000141574	279.881	2.11969	0.607538	3.48898	0.000484861	0.00667749	48.2042	129.468	207.904	74.705	535.347	567.638	395.901
ENSG00000113318	213.908	2.13543	0.470199	4.54154	5.58445e-06	0.000131369	117.067	81.0123	85.5535	66.151	272.11	483.521	391.942
ENSG00000082512	531.829	2.14344	0.626053	3.42374	0.000617667	0.00819106	212.615	305.878	99.3524	244.645	931.681	407.052	1521.58
ENSG00000183049	596.916	2.15829	0.61161	3.52886	0.000417346	0.00592595	160.967	156.725	497.682	146.559	777.88	1161.16	1277.44
ENSG00000145476	385.675	2.1583	0.629105	3.43074	0.000601936	0.00801496	98.9907	90.0978	296.217	136.294	419.996	569.402	1088.73
ENSG00000106415	174.964	2.1688	0.516624	4.19803	2.69249e-05	0.000535899	38.7355	85.5551	54.2758	100.937	307.603	285.289	352.352
ENSG00000038002	220.403	2.17552	0.641186	3.39296	0.000691423	0.00895641	114.485	75.7124	115.911	46.1916	212.956	246.467	731.097
ENSG00000130590	100.667	2.17751	0.582973	3.73518	0.000187581	0.00296926	24.9629	59.8128	48.7563	26.2323	269.152	130.586	145.164
ENSG00000182185	109.552	2.18014	0.540984	4.02995	5.57876e-05	0.00101828	56.812	29.5279	47.8363	39.9187	263.237	219.996	109.533
ENSG00000196712	1169.8	2.18354	0.508515	4.29396	1.75513e-05	0.000371973	649.895	308.907	354.173	545.746	1614.91	3009.95	1705.01
ENSG00000107968	76.8374	2.19303	0.664825	3.29866	0.00097149	0.0119551	53.3689	14.3854	28.5178	24.5215	233.66	92.3514	91.0573
ENSG00000170439	338.901	2.20166	0.538771	4.08644	4.38041e-05	0.000817142	96.4083	91.6121	145.349	200.164	434.785	911.75	492.237
ENSG00000215440	221.319	2.20275	0.610793	3.60638	0.000310499	0.00461495	129.118	106.755	68.0748	43.3403	621.121	209.997	370.827
ENSG00000156381	823.554	2.2055	0.574465	3.83923	0.00012342	0.00205866	531.967	362.663	261.26	136.864	1922.52	1365.86	1183.74
ENSG00000197208	30.3876	2.20704	0.575282	3.83645	0.000124827	0.00207493	12.9118	11.3569	10.1192	13.6864	41.4081	71.7635	51.4671
ENSG00000170468	224.2	2.21839	0.595903	3.72274	0.000197072	0.00308746	59.3944	130.225	76.3542	84.3995	218.871	705.871	294.286
ENSG00000105281	10830.2	2.21983	0.563581	3.9388	8.18907e-05	0.00142319	2669.3	2850.57	7716.37	3634.88	14702.8	26917.8	17319.4
ENSG00000271711	71.8337	2.22001	0.692175	3.2073	0.00133986	0.0155833	18.0766	31.7992	11.9591	50.1835	62.1121	188.82	139.885
ENSG00000260565	154.407	2.23102	0.619141	3.60341	0.00031407	0.00465593	25.8237	62.0842	59.7954	91.2427	183.379	205.879	452.647
ENSG00000273329	112.889	2.23404	0.543572	4.10993	3.95781e-05	0.000748063	22.3805	42.399	71.7545	38.2079	201.125	195.291	219.065
ENSG00000196187	441.921	2.23982	0.525274	4.2641	2.0071e-05	0.000416504	118.789	171.11	237.342	152.832	1215.62	481.169	716.581
ENSG00000151651	30.8335	2.2469	0.639039	3.51607	0.000437993	0.00618078	15.4942	9.84262	11.9591	9.69454	68.0275	28.2348	72.5819
ENSG00000188859	54.9015	2.25501	0.538128	4.19047	2.78376e-05	0.000552146	12.9118	17.4139	24.8381	28.5134	94.647	91.175	114.811
ENSG00000166341	45.8966	2.25629	0.705249	3.19928	0.00137771	0.0159425	37.0139	6.057	13.7989	13.6864	68.0275	98.2337	84.4589
ENSG00000164050	1074.44	2.26101	0.684089	3.30513	0.000949311	0.0117199	696.378	280.136	313.696	345.582	3833.2	699.4	1352.66
ENSG00000026950	240.21	2.26673	0.536065	4.22846	2.35292e-05	0.000477142	110.181	50.7273	111.311	91.813	653.656	298.23	365.549
ENSG00000159640	80.9966	2.27284	0.649143	3.50129	0.000463008	0.00645512	43.9002	37.8562	27.5979	13.1161	174.505	69.4106	200.59
ENSG00000076770	510.344	2.27406	0.676052	3.36374	0.000768936	0.00981058	322.796	156.725	96.5926	196.742	316.476	1581.74	901.335
ENSG00000159247	50.3716	2.28064	0.585151	3.89752	9.71845e-05	0.00166626	20.6589	10.5997	26.678	18.2485	100.562	116.469	59.3852
ENSG00000143797	1048.21	2.28086	0.46202	4.93673	7.94453e-07	2.25611e-05	352.923	435.347	473.764	317.639	2360.26	2221.73	1175.83
ENSG00000167216	50.8104	2.30039	0.586768	3.92045	8.83836e-05	0.00152335	16.355	16.6567	26.678	15.9675	97.6047	51.7639	130.647
ENSG00000033100	1246.5	2.30056	0.529054	4.34844	1.37111e-05	0.000297087	497.536	275.593	655.91	430.552	1659.28	3475.24	1731.41
ENSG00000177042	311.963	2.30076	0.399931	5.75288	8.77361e-09	3.55432e-07	103.295	129.468	133.39	99.2265	582.671	622.343	513.352
ENSG00000106665	1579.88	2.31113	0.606507	3.81057	0.000138649	0.0022652	541.436	293.007	766.301	740.207	5107.98	1835.26	1774.96
ENSG00000105514	1141.21	2.31665	0.408732	5.66789	1.44564e-08	5.62743e-07	358.088	543.615	438.806	346.722	1842.66	2368.2	2090.36
ENSG00000065675	35.239	2.31864	0.692859	3.34648	0.000818438	0.0103104	6.02552	16.6567	22.9982	6.84321	59.1544	83.528	51.4671
ENSG00000072422	103.305	2.32111	0.466678	4.97368	6.56925e-07	1.89375e-05	52.5081	36.342	32.1975	31.3647	189.294	167.644	213.787
ENSG00000261556	28.3899	2.32257	0.718983	3.23036	0.00123635	0.0146097	14.6334	6.81412	3.67972	15.9675	73.943	38.8229	44.8688
ENSG00000242294	160.674	2.32369	0.598911	3.87986	0.000104516	0.00177812	61.9768	41.6418	50.5961	80.9779	511.685	142.939	234.901
ENSG00000162415	121.346	2.32674	0.641641	3.62624	0.000287583	0.00432489	30.9884	56.0272	66.2349	26.2323	109.436	382.347	178.155
ENSG00000106976	369.682	2.33105	0.716003	3.25564	0.00113138	0.0135582	234.134	134.768	82.7937	89.5319	1298.44	201.761	546.344
ENSG00000144026	219.461	2.33645	0.692026	3.37625	0.000734803	0.00943293	22.3805	53.7558	107.632	136.294	559.009	238.82	418.336
ENSG00000121310	661.687	2.33749	0.694508	3.36568	0.000763551	0.00975819	234.134	173.382	298.977	259.472	2085.19	246.467	1334.19
ENSG00000185567	2755.48	2.3389	0.656381	3.56334	0.000366171	0.0053147	664.529	294.521	1943.81	1120.57	4720.52	5591.67	4952.72
ENSG00000188042	639.396	2.34076	0.611743	3.82637	0.000130047	0.00214765	149.777	122.654	286.098	373.525	1552.8	1407.62	583.294
ENSG00000227942	146.385	2.3474	0.672363	3.49128	0.000480721	0.00663644	50.7865	39.3705	46.9164	76.4158	79.8584	491.168	240.18
ENSG00000117394	9860.7	2.38271	0.473827	5.02865	4.93936e-07	1.45131e-05	2471.32	2335.73	4594.13	4652.81	17030.5	17036.8	20903.6
ENSG00000273391	14.3547	2.38625	0.747132	3.19389	0.00140371	0.0161374	5.16473	3.0285	5.51958	6.84321	23.6617	36.47	19.7951
ENSG00000136114	68.1413	2.38945	0.610955	3.91101	9.19113e-05	0.00158177	30.9884	11.3569	34.9573	19.3891	174.505	125.292	80.4999
ENSG00000102554	4711.28	2.40001	0.668105	3.59226	0.000327818	0.0048378	1249.86	877.507	3136.96	1386.89	6882.61	3964.05	15481.1
ENSG00000007384	337.468	2.40081	0.705489	3.40304	0.000666407	0.00873118	212.615	40.8847	131.55	90.6725	1049.99	266.466	570.098
ENSG00000213462	288.16	2.40605	0.577212	4.1684	3.06747e-05	0.000602155	105.877	64.3556	174.787	61.5889	349.011	721.753	539.745
ENSG00000197653	20.0851	2.40773	0.695442	3.46216	0.000535858	0.00724897	12.051	6.81412	3.67972	5.70267	41.4081	40.5876	30.3524
ENSG00000178301	32.5665	2.4144	0.687604	3.51132	0.000445884	0.00627665	12.051	9.08549	6.43951	18.2485	38.4503	98.8219	44.8688
ENSG00000144677	1905.04	2.42001	0.566736	4.27008	1.95399e-05	0.00040622	291.807	595.1	930.969	842.285	2596.88	5144.62	2933.63
ENSG00000178878	112.26	2.42972	0.669177	3.6309	0.000282434	0.00426427	19.7981	59.0557	39.557	38.2079	73.943	344.112	211.147
ENSG00000168970	132.363	2.43409	0.70146	3.47003	0.000520395	0.00710276	50.7865	36.342	33.1175	62.1591	393.377	56.4697	294.286
ENSG00000197415	117.127	2.43488	0.494098	4.92793	8.31075e-07	2.35136e-05	39.5963	37.0991	32.1975	53.6051	162.675	299.407	195.311
ENSG00000197635	181.073	2.44178	0.754331	3.23702	0.00120785	0.0143246	125.675	56.0272	38.637	29.6539	419.996	506.462	91.0573
ENSG00000256943	20.5951	2.44179	0.761211	3.20777	0.00133767	0.0155833	12.9118	6.057	3.67972	5.70267	50.2812	47.058	18.4754
ENSG00000080503	642.005	2.45299	0.727833	3.37027	0.000750952	0.00962944	250.489	40.1276	426.847	163.096	967.174	1135.28	1511.02
ENSG00000204946	445.36	2.45796	0.428632	5.73443	9.78394e-09	3.92197e-07	126.536	188.524	158.228	135.153	902.104	626.46	980.515
ENSG00000232233	17.5153	2.46039	0.75349	3.26532	0.00109339	0.0131719	7.7471	2.27137	4.59965	9.12427	29.5772	27.0584	42.2295
ENSG00000141497	66.1155	2.47015	0.60911	4.05535	5.00594e-05	0.000921069	24.9629	12.8711	35.8773	15.9675	159.717	73.5282	139.885
ENSG00000172828	216.492	2.47609	0.51021	4.85308	1.2156e-06	3.32423e-05	68.8631	78.7409	91.073	53.6051	624.079	287.642	311.442
ENSG00000269982	57.4764	2.48134	0.727376	3.41136	0.000646388	0.00851766	16.355	15.8996	16.5587	27.9431	153.801	25.2937	146.483
ENSG00000157193	4286.05	2.48798	0.463631	5.36629	8.0374e-08	2.70144e-06	2020.27	923.692	1251.1	1565.95	9872.86	7502.23	6866.24
ENSG00000006459	951.225	2.49019	0.70272	3.54365	0.000394633	0.0056349	240.16	116.597	720.305	200.734	1638.58	2599.37	1142.83
ENSG00000257702	93.9101	2.49402	0.776529	3.21175	0.00131928	0.0154381	7.7471	31.0421	71.7545	15.3972	209.998	107.645	213.787
ENSG00000164187	129.065	2.49829	0.632505	3.94984	7.82036e-05	0.00136746	31.8492	36.342	51.5161	53.6051	88.7316	422.346	219.065
ENSG00000274286	21.0621	2.51364	0.776699	3.23632	0.00121083	0.0143525	6.88631	7.57124	6.43951	6.84321	56.1967	52.9403	10.5574
ENSG00000178718	468.38	2.52053	0.522238	4.8264	1.39022e-06	3.75244e-05	194.538	134.768	164.667	125.459	499.854	1400.57	758.81
ENSG00000269821	231.057	2.53621	0.588818	4.3073	1.65262e-05	0.000350897	100.712	64.3556	36.7972	99.7968	594.501	492.933	228.303
ENSG00000175505	528.82	2.53855	0.785917	3.23005	0.00123769	0.0146128	112.763	44.6703	339.454	193.891	1218.58	295.877	1496.51
ENSG00000253671	74.457	2.54024	0.76285	3.32994	0.000868657	0.0108471	28.406	3.78562	38.637	26.2323	174.505	74.1164	175.516
ENSG00000130940	306.279	2.54109	0.546348	4.65104	3.30271e-06	8.2528e-05	88.6612	67.3841	160.068	83.8293	508.728	378.817	856.466
ENSG00000122778	559.283	2.54318	0.477391	5.32726	9.97077e-08	3.30755e-06	204.007	129.468	141.669	253.769	884.358	1385.86	915.851
ENSG00000021355	3335.59	2.54727	0.751962	3.3875	0.000705336	0.00911086	555.209	531.501	2608	642.121	8740.06	2558.78	7713.47
ENSG00000114656	427.609	2.54826	0.601653	4.23544	2.28105e-05	0.000465753	112.763	121.14	241.941	79.8374	987.878	395.288	1054.42
ENSG00000171757	46.6567	2.55327	0.589327	4.33252	1.4741e-05	0.000316686	16.355	16.6567	8.27937	19.3891	56.1967	114.704	95.0163
ENSG00000245888	13.4393	2.55423	0.785741	3.25073	0.00115108	0.0137511	4.30394	1.51425	6.43951	5.1324	26.6195	22.3526	27.7131
ENSG00000122877	85.3081	2.56074	0.787433	3.25202	0.0011459	0.0136963	9.46867	16.6567	68.0748	15.9675	242.533	159.997	84.4589
ENSG00000261578	60.3316	2.56178	0.717907	3.5684	0.000359165	0.00523247	6.02552	12.8711	38.637	20.5296	115.351	157.644	71.2622
ENSG00000287625	51.1662	2.56906	0.805182	3.19065	0.00141951	0.0162618	6.02552	27.2565	11.9591	19.9594	112.393	23.529	157.041
ENSG00000104983	47.6589	2.59467	0.676232	3.83695	0.000124573	0.0020722	17.2158	17.4139	12.879	11.9756	168.59	38.2347	67.3032
ENSG00000185920	430.325	2.59672	0.529961	4.89984	9.59158e-07	2.68388e-05	116.206	99.1833	202.385	127.17	618.163	1271.16	578.016
ENSG00000114315	946.885	2.60205	0.700865	3.71262	0.000205124	0.00319393	105.877	503.488	401.089	182.485	3200.25	1137.04	1097.97
ENSG00000041353	262.978	2.60349	0.662362	3.93061	8.47294e-05	0.00146147	63.6983	51.4845	125.11	91.813	189.294	934.102	385.344
ENSG00000114270	110.393	2.61309	0.59744	4.37382	1.22093e-05	0.000266151	50.7865	25.7422	22.0783	38.7782	349.011	146.468	139.885
ENSG00000259439	110.75	2.61832	0.782113	3.34775	0.000814701	0.0102799	15.4942	14.3854	92.9129	15.9675	233.66	214.114	188.713
ENSG00000233762	1272.79	2.63165	0.775564	3.3932	0.0006908	0.00895341	323.656	427.775	652.23	174.502	1966.88	4872.27	492.237
ENSG00000166689	412.104	2.6364	0.607964	4.33643	1.44814e-05	0.000311527	119.65	93.8834	186.746	108.351	1437.45	376.464	562.18
ENSG00000198718	144.53	2.64043	0.68761	3.84001	0.000123027	0.00205545	19.7981	62.8413	39.557	56.4564	136.055	529.403	167.598
ENSG00000183092	350.784	2.64175	0.626984	4.21343	2.51522e-05	0.000504123	185.93	93.1263	80.0339	72.9942	795.626	267.054	960.72
ENSG00000107821	268.23	2.64681	0.627401	4.21869	2.4573e-05	0.000493811	52.5081	131.74	108.552	37.0674	588.586	674.107	285.049
ENSG00000152127	3406.4	2.64998	0.446246	5.93837	2.87863e-09	1.28941e-07	729.949	1093.29	1031.24	1323.59	4661.36	7582.23	7423.15
ENSG00000124613	76.1019	2.65637	0.817431	3.24965	0.00115545	0.0137961	19.7981	2.27137	33.1175	37.6376	141.97	89.4103	208.508
ENSG00000164749	153.831	2.66515	0.588317	4.53013	5.89466e-06	0.000137817	28.406	46.1846	44.1566	68.4321	141.97	302.936	444.729
ENSG00000101144	424.577	2.67002	0.656267	4.06849	4.73188e-05	0.000876278	136.005	93.1263	136.15	149.98	638.867	1565.86	252.057
ENSG00000231566	73.9119	2.67249	0.638447	4.18592	2.84015e-05	0.000561928	17.2158	17.4139	15.6388	38.7782	159.717	199.997	68.6229
ENSG00000153933	361.637	2.67853	0.553273	4.84125	1.29025e-06	3.50327e-05	70.5847	61.3271	162.828	141.997	488.024	834.692	772.007
ENSG00000172575	114.711	2.68484	0.640316	4.193	2.75294e-05	0.000546506	38.7355	24.9851	43.2367	31.935	85.7738	404.111	174.196
ENSG00000258881	35.7753	2.69703	0.700848	3.84824	0.000118971	0.00199644	11.1902	4.54275	7.35944	18.8188	103.52	53.5285	51.4671
ENSG00000114626	337.635	2.70784	0.808667	3.34852	0.000812452	0.0102628	68.8631	70.4126	200.545	60.4483	1200.83	106.469	655.876
ENSG00000253771	14.9399	2.7079	0.772581	3.50501	0.000456597	0.00639966	5.16473	6.81412	2.75979	2.85134	32.5349	18.8232	35.6311
ENSG00000109956	29.7406	2.71176	0.641758	4.22552	2.38394e-05	0.000482457	12.051	8.32837	4.59965	10.2648	41.4081	52.3521	79.1802
ENSG00000127399	372.293	2.71995	0.548088	4.96261	6.95524e-07	1.99497e-05	120.51	165.81	82.7937	70.1429	564.924	1091.16	510.712
ENSG00000286548	24.4387	2.72326	0.78836	3.45433	0.000551656	0.00742756	11.1902	3.0285	7.35944	7.41347	23.6617	29.9995	88.4179
ENSG00000138028	268.92	2.72661	0.557072	4.89453	9.85394e-07	2.74054e-05	62.8376	43.9132	135.23	73.5645	653.656	362.935	550.303
ENSG00000118513	203.786	2.73407	0.48669	5.61768	1.9354e-08	7.31013e-07	68.8631	48.456	40.4769	80.4077	301.687	484.11	402.499
ENSG00000157601	53.1334	2.73633	0.837302	3.26803	0.001083	0.0130673	8.60788	5.29987	41.3968	6.84321	159.717	73.5282	76.5409
ENSG00000137642	2160.31	2.74091	0.615715	4.4516	8.52336e-06	0.00019183	922.765	314.207	517	761.307	1969.84	6901.06	3735.99
ENSG00000206075	2013.7	2.74153	0.817338	3.35422	0.000795881	0.0100889	636.123	46.9417	812.298	847.987	2650.12	5431.09	3671.32
ENSG00000236751	44.0359	2.76849	0.730752	3.78854	0.000151533	0.0024542	7.7471	12.8711	14.7189	14.2567	174.505	45.8816	38.2704
ENSG00000145700	22.1781	2.76971	0.776207	3.56826	0.000359363	0.00523247	2.58237	5.29987	9.1993	8.55401	17.7463	45.8816	65.9835
ENSG00000214900	77.9197	2.77146	0.656267	4.22307	2.41e-05	0.000486014	13.7726	10.5997	23.9182	39.9187	227.744	104.116	125.369
ENSG00000227972	34.0639	2.77443	0.819582	3.38518	0.000711318	0.00916444	10.3295	9.08549	3.67972	14.8269	139.013	25.8819	35.6311
ENSG00000147862	746.479	2.77468	0.609899	4.54941	5.37957e-06	0.000127072	160.967	107.512	397.41	187.048	810.415	1792.32	1769.68
ENSG00000168350	104.039	2.77476	0.591953	4.68747	2.76606e-06	7.0347e-05	27.5452	14.3854	52.436	24.5215	260.279	194.703	154.401
ENSG00000229127	21.3008	2.77754	0.837071	3.31817	0.0009061	0.0112289	5.16473	6.81412	0.91993	10.8351	44.3658	22.9408	58.0655
ENSG00000215039	120.314	2.80703	0.844322	3.3246	0.000885464	0.0110089	64.5591	46.9417	6.43951	16.5377	363.799	74.7046	269.213
ENSG00000226445	30.9977	2.80994	0.852194	3.2973	0.000976186	0.012	0.860788	4.54275	13.7989	15.3972	44.3658	64.1166	73.9015
ENSG00000131981	2265.39	2.81949	0.562012	5.01679	5.25429e-07	1.53205e-05	744.582	458.06	976.965	339.879	6421.21	3956.99	2960.02
ENSG00000163191	3625.79	2.8231	0.72691	3.8837	0.000102877	0.00175365	636.983	705.64	2245.55	435.684	12070.4	6018.72	3267.5
ENSG00000239467	148.42	2.83418	0.814041	3.48162	0.000498399	0.00684423	22.3805	34.8277	95.6727	11.4053	141.97	192.938	539.745
ENSG00000120149	890.559	2.83956	0.752766	3.77216	0.000161839	0.00260135	377.025	337.678	134.31	130.591	703.937	3744.06	806.319
ENSG00000163082	527.8	2.84778	0.549369	5.18373	2.17497e-07	6.80095e-06	166.132	58.2986	215.264	138.005	993.793	928.808	1194.3
ENSG00000272668	46.0275	2.84782	0.741723	3.83946	0.000123304	0.00205858	11.1902	12.114	21.1584	5.70267	147.886	31.7642	92.3769
ENSG00000226824	34.3748	2.84897	0.763266	3.73261	0.000189506	0.00299144	11.1902	9.08549	11.9591	5.1324	100.562	18.235	84.4589
ENSG00000172508	51.8287	2.85128	0.772032	3.69321	0.00022144	0.00342238	26.6844	6.057	15.6388	7.98374	174.505	38.2347	93.6966
ENSG00000188779	20.6981	2.8523	0.807916	3.53043	0.000414878	0.00589822	5.16473	8.32837	0.91993	7.98374	38.4503	57.6461	26.3934
ENSG00000228506	93.7527	2.8525	0.521931	5.46529	4.62154e-08	1.63497e-06	32.71	22.7137	17.4787	29.6539	141.97	254.702	157.041
ENSG00000253540	46.1075	2.85718	0.814528	3.50777	0.000451876	0.0063454	8.60788	9.84262	23.9182	7.98374	73.943	22.9408	175.516
ENSG00000146648	6369.56	2.86383	0.700664	4.08732	4.3639e-05	0.00081539	791.925	617.814	2430.45	3062.33	7867.53	19494.4	10322.5
ENSG00000129514	175.293	2.86768	0.49737	5.76569	8.1324e-09	3.3004e-07	61.116	43.9132	52.436	33.0755	236.617	464.698	335.196
ENSG00000104870	56.99	2.88125	0.831022	3.46712	0.000526068	0.00715772	18.9373	32.5564	7.35944	2.28107	147.886	109.41	80.4999
ENSG00000106003	279.317	2.88148	0.572427	5.03379	4.80878e-07	1.41658e-05	41.3178	71.1697	81.8737	105.499	328.307	877.044	450.008
ENSG00000237456	100.975	2.89603	0.811009	3.57089	0.000355768	0.00518673	19.7981	3.78562	50.5961	33.6458	91.6893	293.525	213.787
ENSG00000251209	161.556	2.9014	0.544934	5.32431	1.01335e-07	3.35183e-06	60.2552	22.7137	47.8363	40.489	331.264	209.997	418.336
ENSG00000132016	97.8889	2.90622	0.572653	5.075	3.87486e-07	1.15635e-05	30.1276	34.0706	23.9182	15.9675	162.675	297.054	121.41
ENSG00000177133	40.9306	2.90669	0.762245	3.81332	0.00013711	0.00224486	13.7726	11.3569	14.7189	3.4216	109.436	28.2348	105.574
ENSG00000260231	69.6913	2.9113	0.873993	3.33103	0.000865254	0.0108159	12.051	6.057	49.6762	6.27294	130.14	222.937	60.7048
ENSG00000205089	49.6059	2.91609	0.67507	4.31968	1.56255e-05	0.000334568	18.9373	9.08549	13.7989	10.2648	106.478	38.2347	150.442
ENSG00000234420	754.554	2.93492	0.616425	4.76119	1.92453e-06	5.06912e-05	169.575	146.125	178.466	289.696	1147.59	630.578	2719.84
ENSG00000277149	65.9215	2.93718	0.531831	5.52278	3.33677e-08	1.20276e-06	10.3295	20.4424	16.5587	21.0999	106.478	161.174	125.369
ENSG00000176641	82.6366	2.93976	0.813841	3.61221	0.000303601	0.00452527	27.5452	33.3135	12.879	12.5459	41.4081	362.347	88.4179
ENSG00000285796	42.1748	2.94226	0.686896	4.28341	1.84048e-05	0.000385776	21.5197	6.81412	8.27937	7.41347	82.8161	118.233	50.1475
ENSG00000141854	113.78	2.9541	0.656126	4.50233	6.7213e-06	0.000155398	24.9629	18.9281	41.3968	31.935	221.829	378.229	79.1802
ENSG00000234123	17.0953	2.95425	0.904093	3.26764	0.00108449	0.0130785	5.16473	0	5.51958	6.84321	32.5349	35.2935	34.3114
ENSG00000175920	81.6037	2.97279	0.645973	4.60204	4.18378e-06	0.000102092	20.6589	18.9281	34.0374	9.69454	150.844	87.6456	249.418
ENSG00000106443	708.611	2.97309	0.463471	6.41483	1.40984e-10	8.38179e-09	254.793	165.81	128.79	171.08	1153.51	1829.97	1256.33
ENSG00000215068	29.5906	2.97612	0.754637	3.94378	8.02069e-05	0.00139715	3.44315	3.0285	10.1192	13.1161	56.1967	39.4111	81.8196
ENSG00000181513	162.514	2.9769	0.677202	4.39589	1.10321e-05	0.000242569	23.2413	45.4275	75.4342	20.5296	523.516	161.762	287.688
ENSG00000049769	55.6286	2.9796	0.729137	4.08648	4.37969e-05	0.000817142	13.7726	11.3569	28.5178	3.4216	82.8161	134.704	114.811
ENSG00000170899	44.5228	2.98038	0.859359	3.46814	0.000524065	0.00714306	11.1902	28.0136	1.83986	3.99187	82.8161	78.234	105.574
ENSG00000279491	14.8824	2.98189	0.860481	3.46537	0.000529493	0.00717984	3.44315	2.27137	5.51958	3.4216	56.1967	13.5292	19.7951
ENSG00000108771	43.6419	2.98526	0.886046	3.36919	0.000753898	0.00965639	6.88631	21.9566	10.1192	4.56214	192.252	23.529	46.1885
ENSG00000053108	26.0211	2.98586	0.656988	4.54477	5.49961e-06	0.000129507	4.30394	10.5997	6.43951	5.1324	41.4081	64.1166	50.1475
ENSG00000100196	1760.38	2.98694	0.432048	6.91343	4.73078e-12	3.83242e-10	323.656	544.372	509.641	396.906	2715.19	3767	4065.9
ENSG00000091136	2073.61	2.99423	0.651718	4.59437	4.34062e-06	0.00010547	743.721	165.81	487.563	683.18	5616.71	1976.44	4841.87
ENSG00000178695	261.171	2.99486	0.698905	4.28508	1.82677e-05	0.000383254	30.1276	74.9553	60.7154	96.3751	136.055	719.988	709.983
ENSG00000162755	39.1171	2.99494	0.935468	3.20154	0.00136695	0.0158388	6.02552	28.7707	2.75979	1.7108	70.9852	76.4693	87.0982
ENSG00000205269	248.007	2.99919	0.689738	4.34831	1.37193e-05	0.000297087	36.1531	46.9417	93.8328	71.8537	186.336	972.337	328.598
ENSG00000135362	8.80551	3.00134	0.933916	3.21371	0.00131032	0.0153411	1.72158	0.757124	2.75979	3.4216	17.7463	14.1174	21.1147
ENSG00000026297	577.591	3.02079	0.661166	4.56887	4.90354e-06	0.000117158	271.148	114.326	104.872	79.8374	2028.99	588.814	855.146
ENSG00000259775	13.489	3.03169	0.942654	3.21612	0.00129937	0.0152207	3.44315	0.757124	8.27937	1.14053	26.6195	26.4702	27.7131
ENSG00000231721	182.293	3.03208	0.643374	4.71278	2.44362e-06	6.31999e-05	40.4571	40.1276	25.758	71.8537	502.812	461.757	133.287
ENSG00000256087	28.0198	3.04038	0.83046	3.66108	0.000251153	0.0038401	5.16473	0.757124	10.1192	11.4053	35.4926	71.1753	62.0245
ENSG00000154358	864.97	3.04793	0.748034	4.07459	4.60957e-05	0.000855012	228.97	154.453	231.822	224.685	3637.99	304.701	1272.16
ENSG00000246877	18.6368	3.04887	0.813801	3.74646	0.000179351	0.002853	1.72158	7.57124	4.59965	3.99187	41.4081	17.0585	54.1065
ENSG00000134627	29.1465	3.05678	0.765331	3.99406	6.49502e-05	0.00115513	4.30394	5.29987	12.879	5.70267	65.0698	22.3526	88.4179
ENSG00000136205	1331.05	3.06674	0.556649	5.50928	3.60312e-08	1.29266e-06	235.856	462.603	341.294	240.082	1671.11	4452.87	1913.52
ENSG00000271755	17.1238	3.07173	0.933534	3.29043	0.00100033	0.0122391	2.58237	3.78562	4.59965	5.1324	44.3658	5.29403	54.1065
ENSG00000259065	20.1187	3.07566	0.758	4.0576	4.95796e-05	0.000912975	4.30394	6.057	6.43951	2.28107	65.0698	27.6466	29.0327
ENSG00000270069	783.015	3.07663	0.884942	3.47664	0.000507731	0.00696312	190.234	77.9838	117.751	361.549	1878.15	138.233	2717.2
ENSG00000246596	43.5367	3.07984	0.80313	3.83479	0.00012567	0.0020844	10.3295	0.757124	17.4787	13.1161	73.943	94.1161	95.0163
ENSG00000231407	9.48027	3.08209	0.902712	3.41426	0.000639563	0.00845694	3.44315	2.27137	0.91993	2.28107	23.6617	20.5879	13.1967
ENSG00000118257	176.004	3.08328	0.772588	3.99085	6.5838e-05	0.00116819	36.1531	14.3854	97.5125	19.9594	269.152	197.056	597.811
ENSG00000180535	184.706	3.08367	0.579207	5.32395	1.01538e-07	3.35368e-06	44.761	30.285	64.3951	37.0674	171.548	406.464	538.426
ENSG00000280237	613.416	3.08499	0.867003	3.55822	0.000373379	0.00538517	96.4083	124.168	60.7154	301.101	1561.68	134.704	2015.14
ENSG00000204323	36.7666	3.08582	0.909317	3.39355	0.000689926	0.00894715	8.60788	3.0285	3.67972	18.8188	139.013	18.235	65.9835
ENSG00000255142	18.4659	3.08834	0.894023	3.45443	0.000551455	0.00742756	2.58237	3.0285	2.75979	8.55401	50.2812	10.5881	51.4671
ENSG00000261324	27.4688	3.09748	0.750718	4.12603	3.69085e-05	0.000703412	5.16473	3.78562	4.59965	11.9756	65.0698	75.2929	26.3934
ENSG00000162241	197.449	3.0978	0.546463	5.66882	1.43785e-08	5.60663e-07	29.2668	74.1982	44.1566	38.2079	496.897	249.408	450.008
ENSG00000254838	16.8489	3.09847	0.934626	3.3152	0.00091578	0.0113427	0.860788	6.057	2.75979	6.27294	8.87316	53.5285	39.5901
ENSG00000281912	21.4093	3.10665	0.876054	3.54619	0.000390843	0.00558428	0.860788	3.78562	12.879	2.85134	41.4081	35.2935	52.7868
ENSG00000224189	34.9411	3.1163	0.754753	4.1289	3.64496e-05	0.000695245	6.02552	1.51425	11.9591	13.1161	53.2389	78.234	80.4999
ENSG00000119686	129.35	3.11686	0.552834	5.63796	1.72072e-08	6.57523e-07	31.8492	26.4994	38.637	24.5215	156.759	419.993	207.188
ENSG00000281005	8.30064	3.11796	0.936684	3.32872	0.000872471	0.0108888	1.72158	2.27137	2.75979	1.14053	17.7463	20.5879	11.877
ENSG00000120738	6782.85	3.14301	0.796911	3.944	8.01343e-05	0.00139695	535.41	1075.87	3111.2	1503.79	27944.5	3824.64	9484.47
ENSG00000177685	285.952	3.1439	0.693059	4.53627	5.72584e-06	0.000134419	52.5081	98.4262	89.2332	22.2404	745.345	220.585	773.327
ENSG00000183579	1889.86	3.15084	0.541577	5.81789	5.95945e-09	2.47561e-07	234.995	370.234	565.757	556.01	2783.21	5774.61	2944.18
ENSG00000198133	42.9195	3.15625	0.849558	3.71516	0.000203075	0.00317282	13.7726	1.51425	19.3185	5.1324	53.2389	144.115	63.3442
ENSG00000156521	837.481	3.1616	0.491514	6.43237	1.25633e-10	7.56743e-09	144.612	188.524	301.737	126.029	1700.69	1967.61	1433.16
ENSG00000095587	61.0047	3.16322	0.638881	4.95119	7.37617e-07	2.10778e-05	25.8237	14.3854	5.51958	9.69454	133.097	132.939	105.574
ENSG00000225978	22.4736	3.16373	0.820551	3.85561	0.000115439	0.00194429	6.88631	0.757124	9.1993	3.99187	29.5772	54.1168	52.7868
ENSG00000115738	2053.28	3.16489	0.738044	4.28821	1.8012e-05	0.00037928	720.48	78.7409	631.072	429.981	5974.59	4251.11	2286.99
ENSG00000248971	28.372	3.18123	0.778848	4.08453	4.41653e-05	0.000822538	9.46867	3.0285	6.43951	6.84321	44.3658	104.704	23.7541
ENSG00000118777	141.883	3.19931	0.756384	4.22974	2.33963e-05	0.000475592	21.5197	60.57	11.9591	31.3647	461.404	320.583	85.7786
ENSG00000180818	133.215	3.20695	0.506945	6.32603	2.51552e-10	1.41249e-08	16.355	32.5564	27.5979	40.489	295.772	229.408	290.327
ENSG00000139597	29.0391	3.21136	0.666996	4.81466	1.47451e-06	3.9706e-05	5.16473	6.81412	2.75979	10.2648	65.0698	51.1756	62.0245
ENSG00000239282	11.9496	3.21451	0.927162	3.46705	0.000526212	0.00715772	2.58237	0.757124	2.75979	3.99187	41.4081	12.3527	19.7951
ENSG00000114631	446.822	3.21532	0.896664	3.58587	0.00033596	0.00493568	136.865	6.81412	210.664	38.7782	910.977	1068.81	754.851
ENSG00000266714	261.467	3.22018	0.803824	4.00608	6.17344e-05	0.00110859	72.3062	31.7992	95.6727	29.0836	1203.79	186.468	211.147
ENSG00000168679	39.3911	3.23815	0.745384	4.34427	1.39739e-05	0.000301744	6.88631	7.57124	1.83986	17.108	94.647	60.5872	87.0982
ENSG00000163884	118.833	3.24393	0.556069	5.83369	5.42138e-09	2.28948e-07	32.71	20.4424	34.9573	15.3972	150.844	269.996	307.483
ENSG00000099338	68.2887	3.24531	0.790293	4.10646	4.01767e-05	0.0007575	20.6589	8.32837	22.9982	6.84321	260.279	38.8229	120.09
ENSG00000101076	472.446	3.24726	0.567668	5.72034	1.0631e-08	4.23927e-07	73.167	53.7558	160.988	119.756	686.191	1375.27	837.991
ENSG00000188385	17.5931	3.26926	0.880405	3.71336	0.000204527	0.0031868	4.30394	2.27137	4.59965	3.4216	70.9852	11.1763	26.3934
ENSG00000229848	29.2671	3.27027	0.880462	3.71427	0.000203794	0.00317755	5.16473	0.757124	12.879	6.27294	44.3658	31.176	104.254
ENSG00000118194	16.3434	3.27367	0.99594	3.28702	0.00101254	0.012354	6.02552	2.27137	3.67972	1.7108	65.0698	5.29403	30.3524
ENSG00000257556	125.122	3.27951	0.720021	4.55475	5.24478e-06	0.000124144	20.6589	12.114	58.8755	14.2567	411.123	158.233	200.59
ENSG00000134198	50.9299	3.28433	0.855968	3.83698	0.000124555	0.0020722	28.406	2.27137	4.59965	7.98374	73.943	153.527	85.7786
ENSG00000244649	210.989	3.28772	0.494775	6.64489	3.03445e-11	2.0733e-09	37.8747	32.5564	67.1549	40.489	360.842	560.579	377.426
ENSG00000271155	15.3537	3.28811	0.891051	3.69015	0.000224125	0.00345688	4.30394	1.51425	6.43951	1.14053	17.7463	28.8231	47.5081
ENSG00000101665	1020.25	3.28839	0.571934	5.7496	8.94535e-09	3.61749e-07	255.654	206.695	302.657	93.5238	1665.2	3112.3	1505.74
ENSG00000115183	2994.52	3.29603	0.513493	6.41885	1.3731e-10	8.20598e-09	853.041	386.891	528.96	736.785	4963.05	8998.09	4494.8
ENSG00000286058	55.6232	3.31636	0.9675	3.42776	0.000608577	0.00808457	8.60788	5.29987	11.0392	20.5296	192.252	6.47048	145.164
ENSG00000270265	9.69574	3.32006	1.00995	3.28734	0.00101137	0.0123463	0.860788	0.757124	5.51958	1.14053	17.7463	19.4114	22.4344
ENSG00000185596	13.9453	3.3387	0.832012	4.0128	6.00016e-05	0.00108225	3.44315	2.27137	1.83986	3.4216	44.3658	15.8821	26.3934
ENSG00000099377	734.835	3.33922	0.608459	5.488	4.0651e-08	1.44706e-06	224.666	199.124	97.5125	78.1266	970.132	2439.37	1134.92
ENSG00000238062	22.036	3.35261	0.925257	3.62344	0.000290713	0.00436336	2.58237	7.57124	4.59965	3.4216	5.91544	85.2927	44.8688
ENSG00000178685	235.702	3.36816	0.981159	3.43284	0.000597296	0.00796244	32.71	12.114	134.31	9.69454	981.963	129.41	349.713
ENSG00000080854	347.955	3.3685	0.6757	4.9852	6.18977e-07	1.78886e-05	66.2807	102.212	21.1584	88.3914	635.909	356.465	1165.27
ENSG00000163817	97.1437	3.37221	0.954333	3.53358	0.000409969	0.00583568	19.7981	2.27137	10.1192	45.0511	227.744	334.112	40.9098
ENSG00000182648	52.3319	3.3787	0.603657	5.59705	2.18029e-08	8.15435e-07	8.60788	5.29987	18.3986	9.69454	97.6047	110.586	116.131
ENSG00000287879	9.58959	3.38229	1.05453	3.20738	0.00133952	0.0155833	4.30394	0	1.83986	1.7108	11.8309	27.6466	19.7951
ENSG00000144045	19.3123	3.38541	0.876627	3.86186	0.000112526	0.00190222	2.58237	6.057	0.91993	5.1324	73.943	24.1172	22.4344
ENSG00000162004	284.199	3.38784	0.997388	3.39671	0.00068201	0.00888477	67.1415	58.2986	52.436	46.7619	798.584	9.41161	956.761
ENSG00000279048	8.77353	3.38863	0.938475	3.61078	0.000305274	0.00454023	1.72158	2.27137	1.83986	1.14053	17.7463	12.941	23.7541
ENSG00000146674	100.168	3.39098	0.978301	3.46619	0.000527885	0.00717078	14.6334	0	35.8773	28.5134	242.533	149.998	229.623
ENSG00000197714	386.621	3.39269	0.910402	3.72659	0.000194089	0.00305326	95.5475	52.9987	67.1549	89.5319	207.04	2091.14	102.934
ENSG00000138449	60.3036	3.39786	0.995566	3.41299	0.000642536	0.00848155	13.7726	0	13.7989	19.9594	53.2389	232.937	88.4179
ENSG00000122378	523.304	3.42504	0.504989	6.7824	1.18195e-11	8.84104e-10	81.7749	146.882	85.5535	90.6725	706.895	1562.92	988.433
ENSG00000148120	615.113	3.43622	0.473209	7.26153	3.82734e-13	3.89351e-11	148.916	137.04	64.3951	121.467	1458.16	1254.1	1121.72
ENSG00000243708	16.8121	3.43666	0.906804	3.78985	0.000150735	0.00244347	6.02552	0.757124	1.83986	3.99187	56.1967	15.8821	32.9918
ENSG00000054179	736.436	3.45016	0.714479	4.82891	1.37281e-06	3.70983e-05	166.993	109.026	156.388	127.74	2682.65	270.584	1641.67
ENSG00000111700	143.021	3.45982	0.654143	5.28909	1.22929e-07	3.99678e-06	9.46867	15.8996	30.3577	51.8943	304.645	257.643	331.237
ENSG00000066185	14.7723	3.48354	0.839724	4.14843	3.34766e-05	0.000647166	1.72158	3.78562	3.67972	1.7108	44.3658	16.4703	31.6721
ENSG00000205978	43.0548	3.48451	0.73585	4.73536	2.18671e-06	5.69415e-05	5.16473	12.8711	9.1993	5.1324	79.8584	153.527	35.6311
ENSG00000124406	154.454	3.48682	0.554851	6.28425	3.29439e-10	1.79536e-08	29.2668	39.3705	24.8381	21.6702	218.871	231.173	515.991
ENSG00000158486	32.2445	3.49953	0.793441	4.41057	1.03097e-05	0.000228121	1.72158	13.6282	3.67972	4.56214	85.7738	74.1164	42.2295
ENSG00000164308	251.758	3.50454	0.748592	4.6815	2.84777e-06	7.22646e-05	82.6357	11.3569	45.9965	45.6214	446.615	912.338	217.746
ENSG00000226913	7.23969	3.50492	1.08308	3.23605	0.00121195	0.0143583	0.860788	3.0285	0.91993	0.570267	11.8309	12.3527	21.1147
ENSG00000135638	100.95	3.50638	0.758296	4.62402	3.7638e-06	9.30341e-05	37.0139	4.54275	16.5587	15.9675	346.053	101.763	184.754
ENSG00000041982	301.172	3.5101	1.08518	3.23459	0.0012182	0.01441	5.16473	26.4994	181.226	8.55401	183.379	1005.28	698.106
ENSG00000248489	13.4414	3.51539	1.10075	3.19362	0.00140499	0.016144	1.72158	3.0285	0.91993	3.99187	11.8309	5.29403	67.3032
ENSG00000167363	189.39	3.5211	0.803667	4.38129	1.1798e-05	0.000258662	33.5707	18.171	53.3559	32.5052	869.569	77.0576	241.5
ENSG00000164830	2716.93	3.52554	0.620869	5.6784	1.35963e-08	5.338e-07	469.13	325.564	698.227	481.305	2330.68	10466.9	4246.7
ENSG00000149150	366.47	3.52687	0.769083	4.58581	4.52219e-06	0.000109417	22.3805	40.1276	160.988	42.77	851.823	339.994	1107.2
ENSG00000125841	81.3796	3.53187	0.87214	4.04966	5.12912e-05	0.000942218	6.88631	12.114	38.637	1.7108	183.379	132.939	193.992
ENSG00000177694	100.573	3.53297	0.907814	3.89173	9.95312e-05	0.00170267	9.46867	3.78562	51.5161	8.55401	150.844	378.229	101.615
ENSG00000120327	35.0054	3.53538	0.703925	5.02239	5.10327e-07	1.49372e-05	12.051	4.54275	4.59965	4.56214	41.4081	105.292	72.5819
ENSG00000164850	272.909	3.5611	0.88691	4.01517	5.94032e-05	0.001074	129.118	33.3135	14.7189	17.108	526.474	1019.39	170.237
ENSG00000173757	477.367	3.56182	0.496873	7.16847	7.58393e-13	7.20284e-11	47.3434	95.3977	83.7136	111.772	1271.82	747.046	984.474
ENSG00000241399	171.674	3.56259	0.509231	6.99602	2.63341e-12	2.29187e-10	33.5707	31.0421	22.0783	35.3566	227.744	508.815	343.114
ENSG00000227124	45.4969	3.56682	0.817807	4.36144	1.29211e-05	0.0002814	6.02552	0.757124	11.0392	14.2567	97.6047	129.41	59.3852
ENSG00000132563	306.218	3.58246	0.63106	5.67688	1.37171e-08	5.37621e-07	91.2436	58.2986	47.8363	17.6783	816.33	691.165	420.975
ENSG00000135100	163.531	3.58476	0.605032	5.92492	3.12447e-09	1.38062e-07	12.051	52.2416	18.3986	31.3647	357.884	316.465	356.311
ENSG00000233672	18.0844	3.59355	1.04458	3.44019	0.000581297	0.00777972	3.44315	0.757124	3.67972	4.56214	41.4081	4.11758	68.6229
ENSG00000240694	84.0871	3.59505	0.748893	4.80048	1.58284e-06	4.23243e-05	12.9118	3.78562	33.1175	9.12427	209.998	208.82	110.852
ENSG00000225177	89.7926	3.59505	0.923336	3.89355	9.87888e-05	0.00169123	10.3295	4.54275	38.637	9.12427	257.322	28.8231	279.77
ENSG00000180178	36.2852	3.59617	0.894214	4.0216	5.78038e-05	0.00105089	5.16473	5.29987	2.75979	11.4053	121.266	11.7645	96.3359
ENSG00000124006	807.943	3.60116	0.522761	6.88874	5.62894e-12	4.45816e-10	125.675	177.924	88.3132	167.088	2593.92	1366.45	1136.24
ENSG00000163347	40.934	3.61591	0.946703	3.81948	0.000133735	0.00219431	2.58237	0.757124	14.7189	10.2648	47.3235	164.703	46.1885
ENSG00000260196	100.705	3.62045	0.552038	6.55833	5.44139e-11	3.46766e-09	7.7471	21.1995	15.6388	23.9512	189.294	213.526	233.582
ENSG00000280693	89.3963	3.62737	1.12304	3.22997	0.00123805	0.0146128	0	8.32837	43.2367	9.69454	150.844	363.523	50.1475
ENSG00000167183	63.6743	3.63695	0.745218	4.88039	1.05877e-06	2.92329e-05	18.0766	2.27137	17.4787	5.70267	153.801	100.587	147.803
ENSG00000286380	12.4193	3.66712	1.0636	3.44782	0.000565132	0.00758669	2.58237	3.0285	0	2.28107	50.2812	7.64693	21.1147
ENSG00000235244	20.8977	3.66971	0.767008	4.78445	1.71455e-06	4.5633e-05	2.58237	3.0285	2.75979	5.1324	62.1121	48.2345	22.4344
ENSG00000171388	66.4982	3.67358	0.861902	4.26218	2.02443e-05	0.000418961	9.46867	28.7707	3.67972	2.28107	85.7738	159.997	175.516
ENSG00000274225	14.9274	3.69244	1.03865	3.55504	0.000377917	0.00544034	0	1.51425	7.35944	1.14053	32.5349	22.3526	39.5901
ENSG00000239344	13.1782	3.69554	1.11868	3.30348	0.00095493	0.011779	1.72158	0	5.51958	1.7108	5.91544	36.47	40.9098
ENSG00000169926	29.3295	3.6973	0.977502	3.7824	0.000155326	0.00250723	3.44315	6.057	10.1192	0	41.4081	99.4101	44.8688
ENSG00000242516	110.139	3.70951	0.976998	3.79684	0.000146552	0.00238072	16.355	0	29.4377	25.662	141.97	374.111	183.434
ENSG00000231131	309.439	3.72093	0.995842	3.73646	0.000186625	0.00296027	40.4571	124.168	3.67972	30.2242	1440.41	201.173	325.959
ENSG00000165816	10.7799	3.72846	1.02532	3.6364	0.000276471	0.0041936	3.44315	2.27137	0.91993	0.570267	11.8309	40.5876	15.836
ENSG00000106991	151.193	3.7303	0.609708	6.11816	9.46594e-10	4.66952e-08	29.2668	11.3569	22.9982	32.5052	467.32	162.35	332.557
ENSG00000107242	13.6725	3.76288	0.96882	3.88398	0.000102762	0.00175365	3.44315	0.757124	2.75979	1.7108	23.6617	10.5881	52.7868
ENSG00000159842	23.1012	3.76741	0.868331	4.33868	1.43344e-05	0.000308945	0.860788	6.057	2.75979	4.56214	56.1967	74.1164	17.1557
ENSG00000287315	176.671	3.77013	0.825094	4.56933	4.89279e-06	0.000117023	23.2413	22.7137	33.1175	30.7944	538.305	32.9406	555.581
ENSG00000260992	7.16734	3.77341	1.1271	3.34788	0.00081431	0.0102799	0.860788	0	1.83986	1.7108	14.7886	11.1763	19.7951
ENSG00000135838	20.503	3.77375	0.977302	3.86139	0.000112743	0.00190448	1.72158	0	8.27937	2.85134	62.1121	27.6466	40.9098
ENSG00000249306	7.38849	3.78529	1.16766	3.24177	0.00118791	0.0141247	2.58237	0.757124	0	1.14053	17.7463	7.05871	22.4344
ENSG00000167701	51.7883	3.79572	1.04142	3.64476	0.000267646	0.00407324	11.1902	3.78562	11.0392	5.70267	189.294	2.94113	138.565
ENSG00000187372	33.7085	3.80023	1.01868	3.73052	0.000191083	0.00301011	14.6334	2.27137	1.83986	2.28107	14.7886	149.998	50.1475
ENSG00000188211	508.607	3.80697	0.561947	6.77461	1.2474e-11	9.30022e-10	52.5081	96.9119	66.2349	94.0941	508.728	1646.44	1095.33
ENSG00000259216	211.753	3.80766	0.882376	4.31524	1.59433e-05	0.000340733	6.88631	18.171	56.1157	47.9024	94.647	919.397	339.155
ENSG00000214279	175.152	3.81345	0.824767	4.62367	3.77001e-06	9.30872e-05	28.406	18.171	15.6388	43.3403	754.218	53.5285	312.762
ENSG00000287781	24.0665	3.81646	1.14528	3.33233	0.000861235	0.0107779	1.72158	5.29987	0.91993	6.27294	68.0275	1.76468	84.4589
ENSG00000185269	888.636	3.8178	0.627978	6.07951	1.2055e-09	5.80897e-08	123.093	156.725	190.425	67.2915	2960.68	1991.14	731.097
ENSG00000069667	36.0189	3.82763	0.732926	5.2224	1.76617e-07	5.58368e-06	2.58237	8.32837	1.83986	8.55401	56.1967	99.4101	75.2212
ENSG00000186529	122.382	3.82944	1.19929	3.1931	0.00140756	0.0161511	16.355	1.51425	39.557	15.9675	618.163	4.11758	161
ENSG00000188732	97.8026	3.83576	0.860933	4.45536	8.37527e-06	0.000188869	10.3295	0.757124	30.3577	17.108	242.533	134.115	249.418
ENSG00000219665	39.8741	3.83786	0.822912	4.66376	3.10491e-06	7.81829e-05	2.58237	0.757124	10.1192	10.2648	79.8584	108.234	67.3032
ENSG00000178750	9.09614	3.84179	1.14538	3.35417	0.000796036	0.0100889	0	1.51425	2.75979	1.14053	20.704	5.88226	31.6721
ENSG00000016402	220.668	3.85089	0.765365	5.03145	4.86793e-07	1.43216e-05	30.9884	77.9838	11.9591	9.69454	600.417	449.404	364.229
ENSG00000086548	10.5094	3.8636	1.1582	3.33586	0.000850353	0.0106747	0	0	4.59965	1.7108	20.704	24.1172	22.4344
ENSG00000212743	11.8887	3.87609	1.10949	3.49359	0.000476564	0.00658701	1.72158	1.51425	1.83986	1.7108	38.4503	2.3529	35.6311
ENSG00000234667	17.8645	3.8878	1.21758	3.19306	0.00140772	0.0161511	2.58237	1.51425	6.43951	0	50.2812	3.52935	60.7048
ENSG00000241288	17.1145	3.88786	1.01412	3.83371	0.000126225	0.00209056	1.72158	0.757124	1.83986	5.1324	59.1544	7.64693	43.5491
ENSG00000006047	98.1314	3.90088	0.777044	5.02015	5.16301e-07	1.50928e-05	3.44315	19.6852	15.6388	17.108	319.434	58.2343	253.377
ENSG00000237517	306.283	3.9073	0.730161	5.35128	8.7335e-08	2.90977e-06	55.9512	12.114	86.4734	21.0999	609.29	939.396	419.655
ENSG00000153246	53.3802	3.91018	0.955915	4.09051	4.30432e-05	0.000805573	6.02552	0	11.0392	13.1161	201.125	93.5279	48.8278
ENSG00000010030	91.8312	3.91178	0.614949	6.36115	2.00247e-10	1.15452e-08	19.7981	18.171	8.27937	6.27294	230.702	222.349	137.246
ENSG00000233845	24.6706	3.92146	1.10409	3.55177	0.000382643	0.00549455	6.88631	0.757124	4.59965	1.7108	112.393	4.11758	42.2295
ENSG00000261068	55.0453	3.92294	0.987482	3.97267	7.10719e-05	0.00125232	11.1902	0	11.9591	7.98374	171.548	28.2348	154.401
ENSG00000286592	11.9615	3.92776	1.22569	3.20454	0.0013528	0.0157099	2.58237	2.27137	0	1.7108	38.4503	1.76468	36.9508
ENSG00000116771	53.9842	3.92778	0.584413	6.7209	1.80607e-11	1.29185e-09	6.88631	4.54275	11.9591	7.41347	94.647	132.351	120.09
ENSG00000257178	20.8456	3.96007	1.05684	3.7471	0.000178892	0.00284945	6.02552	0	0.91993	4.56214	35.4926	81.7634	17.1557
ENSG00000277200	11.6061	3.96318	1.01167	3.91745	8.94896e-05	0.00154125	3.44315	1.51425	0.91993	0.570267	32.5349	10.5881	31.6721
ENSG00000188277	148.874	3.96564	0.584367	6.78622	1.15108e-11	8.63842e-10	25.8237	19.6852	13.7989	22.2404	417.038	142.351	401.18
ENSG00000250562	53.8771	3.96691	0.869453	4.56254	5.05392e-06	0.000119999	8.60788	1.51425	1.83986	17.108	130.14	63.5284	154.401
ENSG00000143867	147.691	3.97197	1.23316	3.22096	0.00127762	0.0149889	24.9629	0	17.4787	38.2079	780.838	20.5879	151.762
ENSG00000135423	228.478	3.97203	0.627901	6.32589	2.51779e-10	1.41249e-08	54.2297	33.3135	10.1192	27.3728	671.402	391.17	411.737
ENSG00000254213	22.6804	3.99274	0.976508	4.08879	4.33624e-05	0.000810884	2.58237	1.51425	1.83986	6.27294	8.87316	99.4101	38.2704
ENSG00000229018	12.6853	3.99807	0.96348	4.14962	3.33029e-05	0.000644353	1.72158	2.27137	0.91993	1.7108	38.4503	9.41161	34.3114
ENSG00000178078	92.2453	3.99823	0.873605	4.5767	4.72367e-06	0.000113691	4.30394	33.3135	5.51958	6.27294	375.63	100.587	120.09
ENSG00000159784	63.2403	4.01207	0.762874	5.25915	1.44723e-07	4.63295e-06	11.1902	2.27137	17.4787	3.4216	144.928	167.056	96.3359
ENSG00000127863	161.068	4.01673	0.639409	6.28194	3.34377e-10	1.80935e-08	30.1276	18.9281	18.3986	18.8188	156.759	648.225	236.221
ENSG00000210741	11.4728	4.01849	1.1821	3.39945	0.000675225	0.00882148	1.72158	0	0.91993	3.4216	5.91544	51.1756	17.1557
ENSG00000237945	39.3785	4.02377	0.741397	5.42727	5.72213e-08	1.99351e-06	4.30394	9.08549	2.75979	4.56214	112.393	108.234	34.3114
ENSG00000265728	34.3234	4.02626	1.01907	3.95091	7.78536e-05	0.00136321	3.44315	3.0285	0.91993	10.2648	103.52	8.23516	110.852
ENSG00000240207	39.631	4.03021	1.01923	3.95417	7.68002e-05	0.00134703	0	3.78562	1.83986	14.8269	65.0698	136.468	55.4262
ENSG00000136010	313.541	4.03524	0.897832	4.49442	6.97583e-06	0.000160634	53.3689	11.3569	81.8737	18.8188	585.628	108.234	1335.51
ENSG00000123384	835.918	4.04722	0.64985	6.22793	4.72643e-10	2.47559e-08	197.981	82.5266	55.1958	100.937	2505.19	2181.14	728.458
ENSG00000280027	17.2195	4.05293	1.0544	3.84382	0.000121131	0.00202971	3.44315	0.757124	4.59965	0.570267	29.5772	72.3517	9.23769
ENSG00000267270	102.932	4.06905	0.681	5.97512	2.29926e-09	1.05466e-07	8.60788	17.4139	3.67972	22.8107	147.886	264.113	256.016
ENSG00000280424	7.84093	4.08456	1.22858	3.32462	0.000885378	0.0110089	0.860788	1.51425	1.83986	0	17.7463	27.6466	5.27868
ENSG00000136153	1302.45	4.0946	0.673667	6.07808	1.21628e-09	5.84863e-08	101.573	283.922	108.552	165.377	5427.41	1335.86	1694.46
ENSG00000165092	30.8447	4.10417	1.25289	3.27577	0.00105374	0.0128016	0	0	7.35944	7.98374	97.6047	10.5881	92.3769
ENSG00000164690	62.0682	4.10426	0.963759	4.2586	2.05711e-05	0.000424956	6.02552	0	19.3185	6.27294	68.0275	127.645	207.188
ENSG00000229119	108.901	4.11352	1.02122	4.02805	5.62413e-05	0.00102574	12.9118	10.5997	6.43951	24.5215	5.91544	505.286	196.631
ENSG00000157064	33.5363	4.12579	1.15092	3.58477	0.00033738	0.00495336	3.44315	1.51425	8.27937	3.4216	127.182	1.17645	89.7376
ENSG00000270933	9.83961	4.12597	1.20926	3.41196	0.000644965	0.0085038	0	1.51425	2.75979	0.570267	44.3658	6.47048	13.1967
ENSG00000197776	31.6641	4.12665	0.921672	4.47735	7.55744e-06	0.000172138	0.860788	2.27137	9.1993	3.4216	100.562	18.235	87.0982
ENSG00000197479	22.3313	4.13135	0.872368	4.73578	2.1821e-06	5.68861e-05	4.30394	1.51425	4.59965	1.14053	26.6195	86.4692	31.6721
ENSG00000151715	49.2813	4.13779	0.695873	5.94618	2.74469e-09	1.23425e-07	5.16473	10.5997	2.75979	5.70267	62.1121	92.3514	166.278
ENSG00000179859	102.949	4.13792	0.567622	7.28992	3.10142e-13	3.33279e-11	6.02552	13.6282	21.1584	10.2648	201.125	238.82	229.623
ENSG00000167972	950.975	4.15671	0.619049	6.71467	1.88496e-11	1.34408e-09	96.4083	71.9268	238.262	57.0267	2620.54	1677.62	1895.05
ENSG00000223849	12.9942	4.16339	1.30253	3.19638	0.00139164	0.0160389	5.16473	0	0	1.14053	38.4503	5.29403	40.9098
ENSG00000238279	129.347	4.1804	0.938811	4.45287	8.47312e-06	0.000190887	6.02552	19.6852	16.5587	19.3891	588.586	17.6468	237.541
ENSG00000186081	56.1464	4.20028	1.01283	4.14707	3.36762e-05	0.000650477	2.58237	0	6.43951	17.108	183.379	129.41	54.1065
ENSG00000183960	70.3172	4.20198	1.10917	3.78841	0.000151611	0.0024542	2.58237	0	27.5979	3.4216	139.013	84.7045	234.901
ENSG00000229145	16.9102	4.20445	0.92439	4.54835	5.4067e-06	0.00012745	1.72158	2.27137	2.75979	1.14053	70.9852	17.0585	22.4344
ENSG00000125850	135.491	4.21158	0.577812	7.28883	3.12651e-13	3.33496e-11	13.7726	25.7422	15.6388	8.55401	411.123	250.584	223.024
ENSG00000163071	59.0149	4.21838	0.859432	4.90833	9.18537e-07	2.58285e-05	10.3295	0	10.1192	7.41347	73.943	152.939	158.36
ENSG00000279741	9.03336	4.21893	1.11447	3.78559	0.000153346	0.00247876	0.860788	0.757124	0.91993	1.7108	8.87316	38.2347	11.877
ENSG00000262714	52.5887	4.23228	0.743598	5.69163	1.25831e-08	4.95723e-07	10.3295	2.27137	8.27937	3.99187	88.7316	191.173	63.3442
ENSG00000170442	125.244	4.2323	1.16316	3.63861	0.000274113	0.00416611	2.58237	11.3569	41.3968	2.85134	671.402	16.4703	130.647
ENSG00000241489	6.41736	4.23249	1.25655	3.36834	0.000756234	0.00968089	0	0.757124	0.91993	1.14053	17.7463	5.88226	18.4754
ENSG00000208028	22.3301	4.23314	1.01051	4.1891	2.80061e-05	0.000555006	2.58237	1.51425	4.59965	1.7108	68.0275	5.29403	72.5819
ENSG00000226380	298.762	4.2386	0.664666	6.37704	1.80548e-10	1.05423e-08	12.9118	47.6988	18.3986	58.1672	786.753	383.523	783.884
ENSG00000196542	362.332	4.24266	0.706413	6.00592	1.90248e-09	8.90509e-08	42.1786	15.1425	90.1531	19.9594	916.893	479.404	972.597
ENSG00000285106	587.076	4.24266	0.726394	5.84072	5.19767e-09	2.20314e-07	74.0278	92.3692	40.4769	63.2997	1490.69	235.878	2112.79
ENSG00000079112	30.4264	4.2444	0.960366	4.41957	9.88991e-06	0.000219777	0	1.51425	5.51958	6.84321	26.6195	68.2342	104.254
ENSG00000177283	13.975	4.25087	1.15724	3.67327	0.000239466	0.00367368	3.44315	0	2.75979	0.570267	11.8309	64.7048	14.5164
ENSG00000169908	24.6762	4.25412	1.33055	3.19727	0.00138736	0.0160137	1.72158	0	3.67972	5.70267	73.943	0.588226	87.0982
ENSG00000173762	12.5293	4.27238	1.29219	3.30631	0.000945342	0.0116772	0.860788	2.27137	1.83986	0.570267	73.943	2.94113	5.27868
ENSG00000236451	28.9308	4.28086	0.931085	4.59771	4.27162e-06	0.000103903	6.02552	0	1.83986	5.1324	41.4081	105.881	42.2295
ENSG00000237248	54.3418	4.29257	1.24459	3.44898	0.000562703	0.00756296	7.7471	3.78562	11.0392	1.7108	286.899	0.588226	68.6229
ENSG00000057657	256.208	4.3069	0.917894	4.69215	2.70343e-06	6.89074e-05	47.3434	0.757124	34.9573	30.2242	742.387	687.047	250.737
ENSG00000184349	113.707	4.31456	0.977801	4.41251	1.0218e-05	0.000226409	4.30394	24.228	0	21.0999	198.167	369.994	178.155
ENSG00000251364	20.9983	4.32611	0.881297	4.9088	9.16347e-07	2.57986e-05	4.30394	0	2.75979	2.28107	32.5349	41.764	63.3442
ENSG00000260285	83.5913	4.3538	0.754335	5.77171	7.84734e-09	3.19037e-07	4.30394	12.8711	12.879	5.70267	304.645	54.705	190.033
ENSG00000198569	41.9896	4.35471	1.2447	3.49862	0.000467675	0.00649723	5.16473	0	10.1192	2.85134	100.562	2.3529	172.877
ENSG00000154274	51.6823	4.36205	0.976061	4.46903	7.85736e-06	0.000178243	5.16473	0.757124	4.59965	11.4053	44.3658	261.172	34.3114
ENSG00000116117	213.171	4.377	0.976622	4.48178	7.40237e-06	0.000169433	37.0139	0	34.9573	18.2485	363.799	366.465	671.712
ENSG00000006747	15.2625	4.38448	0.990387	4.42703	9.55379e-06	0.000212721	1.72158	2.27137	0	2.28107	29.5772	56.4697	14.5164
ENSG00000215915	37.921	4.39139	1.03315	4.2505	2.13298e-05	0.000438257	5.16473	1.51425	6.43951	2.85134	91.6893	4.7058	153.082
ENSG00000109758	9.53171	4.42221	1.38312	3.19728	0.00138729	0.0160137	3.44315	0	0	0.570267	8.87316	7.64693	46.1885
ENSG00000131435	7.80085	4.42507	1.27572	3.46869	0.000523009	0.00713417	0	0.757124	1.83986	0.570267	29.5772	4.7058	17.1557
ENSG00000135374	48.5787	4.43274	0.888179	4.99082	6.01239e-07	1.742e-05	3.44315	0	11.9591	4.56214	144.928	78.8222	96.3359
ENSG00000272622	71.4989	4.43725	0.642632	6.90481	5.02694e-12	4.03725e-10	11.1902	3.78562	4.59965	9.12427	230.702	111.763	129.328
ENSG00000262655	128.496	4.43861	1.00442	4.41909	9.91182e-06	0.00022005	6.02552	6.81412	11.9591	26.8026	656.613	17.0585	174.196
ENSG00000138606	205.062	4.45584	0.624574	7.1342	9.73517e-13	9.05806e-11	42.1786	9.84262	15.6388	14.8269	505.77	336.465	510.712
ENSG00000237512	66.2058	4.4632	1.26517	3.52774	0.000419121	0.00594713	12.9118	0	13.7989	0	147.886	44.7051	244.139
ENSG00000146592	256.192	4.46788	1.28928	3.46542	0.000529409	0.00717984	18.9373	4.54275	73.5944	5.1324	298.73	4.11758	1388.29
ENSG00000261305	59.5983	4.47256	0.677903	6.59764	4.17763e-11	2.76363e-09	3.44315	6.81412	5.51958	7.41347	204.083	60.5872	129.328
ENSG00000228705	160.181	4.48636	0.635907	7.05506	1.72529e-12	1.55473e-10	6.02552	15.1425	22.0783	19.3891	520.558	181.762	356.311
ENSG00000168646	3213.36	4.53962	0.619582	7.32691	2.35521e-13	2.61692e-11	550.044	253.637	122.351	293.688	5596	10616.9	5060.94
ENSG00000230454	55.5428	4.54307	0.860138	5.2818	1.27923e-07	4.13562e-06	6.02552	3.78562	11.0392	0.570267	180.421	52.3521	134.606
ENSG00000278611	5.92782	4.55072	1.33964	3.39697	0.000681361	0.00888136	0.860788	0	0.91993	0.570267	8.87316	22.3526	7.91802
ENSG00000205085	41.1295	4.55584	0.926891	4.91518	8.8701e-07	2.50651e-05	6.02552	0.757124	2.75979	5.70267	124.224	16.4703	131.967
ENSG00000189157	30.3657	4.5738	0.733668	6.23415	4.54224e-10	2.38457e-08	3.44315	1.51425	2.75979	3.4216	91.6893	68.8224	40.9098
ENSG00000203709	169.417	4.57441	0.808014	5.6613	1.50233e-08	5.80858e-07	35.2923	14.3854	6.43951	6.84321	541.262	105.292	476.401
ENSG00000116701	96.9272	4.58587	1.18625	3.86584	0.000110709	0.00187705	2.58237	0.757124	30.3577	2.28107	319.434	18.235	304.844
ENSG00000204869	22.855	4.5959	1.05549	4.35428	1.33502e-05	0.000290468	0	3.78562	0.91993	3.4216	20.704	22.9408	108.213
ENSG00000262585	57.9503	4.60034	1.02449	4.49039	7.10937e-06	0.000163216	12.051	0	6.43951	2.85134	144.928	28.2348	211.147
ENSG00000196754	1267.97	4.61164	0.662669	6.9592	3.42216e-12	2.87977e-10	160.107	127.197	102.112	69.5726	5643.33	1397.04	1376.42
ENSG00000235159	9.59922	4.62669	1.22531	3.77593	0.000159414	0.00256418	0.860788	0.757124	0	1.7108	11.8309	44.1169	7.91802
ENSG00000196420	167.064	4.6269	0.640905	7.21933	5.22462e-13	5.13246e-11	12.051	22.7137	11.0392	13.6864	671.402	197.056	241.5
ENSG00000247157	14.3004	4.62787	1.27895	3.6185	0.000296321	0.00443589	1.72158	0	3.67972	0	29.5772	7.05871	58.0655
ENSG00000159231	129.701	4.62917	0.670727	6.90173	5.13745e-12	4.11157e-10	4.30394	15.1425	19.3185	7.98374	245.491	444.11	171.557
ENSG00000214842	25.297	4.64352	1.14576	4.0528	5.06078e-05	0.000930411	0.860788	0	4.59965	3.4216	85.7738	5.88226	76.5409
ENSG00000137285	29.0053	4.64887	0.94875	4.9	9.58385e-07	2.68388e-05	5.16473	4.54275	0	0.570267	97.6047	47.6463	47.5081
ENSG00000236908	66.8717	4.67647	0.977192	4.78562	1.70464e-06	4.5422e-05	4.30394	0.757124	4.59965	13.1161	201.125	21.1761	223.024
ENSG00000172478	31.8544	4.69244	0.80567	5.82427	5.73639e-09	2.39599e-07	0.860788	1.51425	6.43951	2.28107	88.7316	45.2934	77.8606
ENSG00000254911	26.4624	4.71294	1.3329	3.53586	0.000406456	0.00578929	6.02552	0	1.83986	1.14053	141.97	32.9406	1.31967
ENSG00000170345	2152.39	4.71435	0.683505	6.89732	5.29926e-12	4.2263e-10	184.209	158.239	138.909	246.355	10162.7	2307.61	1868.65
ENSG00000180447	17.1163	4.71997	1.27865	3.69136	0.000223055	0.0034427	2.58237	1.51425	0	1.7108	8.87316	101.175	3.95901
ENSG00000205861	14.2281	4.73833	1.05996	4.4703	7.81115e-06	0.000177371	1.72158	2.27137	0.91993	0	23.6617	18.235	52.7868
ENSG00000136286	15.122	4.75552	1.02491	4.63992	3.48537e-06	8.68081e-05	0	0.757124	1.83986	2.28107	26.6195	55.8814	18.4754
ENSG00000078401	88.4235	4.7567	0.872188	5.45376	4.9316e-08	1.73128e-06	2.58237	5.29987	8.27937	12.5459	378.588	179.997	31.6721
ENSG00000245532	24792	4.75928	1.04948	4.53491	5.76278e-06	0.000135009	766.962	870.693	3886.7	2618.67	113088	1250.57	51062
ENSG00000080493	21.9587	4.76082	1.01043	4.71166	2.45709e-06	6.34767e-05	1.72158	0.757124	4.59965	0.570267	20.704	97.6454	27.7131
ENSG00000184925	42.4344	4.76417	0.920516	5.17554	2.27251e-07	7.05772e-06	5.16473	1.51425	3.67972	3.4216	198.167	16.4703	68.6229
ENSG00000261804	63.5308	4.76511	0.755816	6.30459	2.88952e-10	1.60141e-08	6.88631	1.51425	3.67972	8.55401	112.393	236.467	75.2212
ENSG00000260220	322.238	4.7697	0.776226	6.14473	8.00988e-10	4.0472e-08	15.4942	23.4709	59.7954	6.84321	884.358	302.348	963.359
ENSG00000112769	262.543	4.7724	1.06912	4.46388	8.04901e-06	0.00018229	30.1276	1.51425	16.5587	37.0674	976.047	28.2348	748.253
ENSG00000188738	14.4227	4.7971	1.48878	3.22218	0.00127221	0.0149331	3.44315	0	0	1.14053	56.1967	0.588226	39.5901
ENSG00000248905	49.8863	4.81863	0.971463	4.96018	7.04279e-07	2.01755e-05	5.16473	3.0285	7.35944	0.570267	139.013	178.232	15.836
ENSG00000212993	41.0522	4.82478	0.80734	5.97614	2.28484e-09	1.05015e-07	4.30394	0.757124	6.43951	1.7108	133.097	49.9992	91.0573
ENSG00000215244	10.1776	4.83821	1.2115	3.99357	6.50854e-05	0.00115663	0.860788	0.757124	0.91993	0.570267	44.3658	5.29403	18.4754
ENSG00000127324	57.2279	4.84268	0.99523	4.86589	1.13941e-06	3.13084e-05	0	3.78562	11.9591	2.28107	189.294	157.644	35.6311
ENSG00000106804	60.4442	4.8436	0.831613	5.82434	5.73385e-09	2.39599e-07	1.72158	3.78562	10.1192	3.4216	76.9007	60.5872	266.573
ENSG00000112541	87.879	4.84615	0.90118	5.37756	7.55009e-08	2.56194e-06	3.44315	0.757124	5.51958	17.108	79.8584	186.468	322
ENSG00000243056	17.7264	4.8465	1.04829	4.62326	3.7776e-06	9.31739e-05	2.58237	0	1.83986	1.14053	53.2389	11.1763	54.1065
ENSG00000279726	4.85176	4.84991	1.47691	3.28381	0.00102414	0.0124689	0.860788	0	0	0.570267	11.8309	8.82338	11.877
ENSG00000197915	42.3312	4.85133	1.31923	3.67739	0.000235635	0.00361733	1.72158	1.51425	6.43951	3.4216	130.14	0	153.082
ENSG00000115221	19.7646	4.8802	1.00797	4.84161	1.2879e-06	3.50105e-05	0.860788	0.757124	1.83986	2.28107	88.7316	13.5292	30.3524
ENSG00000155974	43.4586	4.88256	0.673336	7.2513	4.12786e-13	4.14398e-11	1.72158	3.0285	3.67972	4.56214	73.943	90.5867	126.688
ENSG00000154556	26.7953	4.88564	0.897938	5.44096	5.29955e-08	1.85476e-06	2.58237	0	2.75979	2.85134	26.6195	89.4103	63.3442
ENSG00000287712	46.289	4.88763	0.987828	4.94785	7.5037e-07	2.14155e-05	0	0.757124	7.35944	5.70267	168.59	39.9993	101.615
ENSG00000229618	7.34127	4.88915	1.39609	3.50202	0.000461744	0.00644836	0.860788	0	0	1.14053	29.5772	5.29403	14.5164
ENSG00000133424	142.269	4.89552	0.847054	5.77947	7.49375e-09	3.06842e-07	6.88631	0.757124	23.9182	11.4053	280.983	480.58	191.352
ENSG00000153823	16.4411	4.9071	1.01277	4.84524	1.26459e-06	3.44859e-05	0	1.51425	0.91993	2.28107	14.7886	44.1169	51.4671
ENSG00000287114	20.1252	4.91625	1.18685	4.14229	3.43861e-05	0.000660843	0	0	0.91993	4.56214	85.7738	20.5879	29.0327
ENSG00000279873	22.9777	4.92498	0.886727	5.55411	2.79034e-08	1.02847e-06	1.72158	2.27137	1.83986	1.14053	26.6195	92.9396	34.3114
ENSG00000158560	24.4759	4.95007	0.99067	4.99669	5.83241e-07	1.69414e-05	5.16473	0.757124	0.91993	0.570267	20.704	86.4692	56.7458
ENSG00000286369	7.744	4.95068	1.54776	3.19862	0.00138087	0.0159711	0	0.757124	0.91993	0.570267	5.91544	1.17645	44.8688
ENSG00000092068	1134.98	4.95434	0.510993	9.69551	3.1505e-22	1.80279e-19	117.067	76.4696	56.1157	78.1266	1579.42	3587	2450.63
ENSG00000287855	13.5725	4.96732	1.33302	3.72637	0.000194257	0.00305382	0.860788	1.51425	0.91993	0.570267	44.3658	0.588226	46.1885
ENSG00000130649	98.8093	4.97297	0.856388	5.80692	6.36334e-09	2.63859e-07	12.051	6.057	5.51958	4.56214	384.503	28.2348	250.737
ENSG00000134538	12.4194	4.99277	1.13203	4.41046	1.03152e-05	0.000228121	0.860788	0	0	2.28107	35.4926	20.5879	27.7131
ENSG00000262188	39.4232	5.00248	1.0902	4.5886	4.46228e-06	0.000108196	5.16473	0	3.67972	2.28107	103.52	8.23516	153.082
ENSG00000232352	20.2659	5.02484	1.47964	3.39598	0.00068383	0.00889911	1.72158	0	2.75979	1.14053	88.7316	0	47.5081
ENSG00000198756	84.8611	5.04814	0.978364	5.15978	2.47239e-07	7.63705e-06	1.72158	0.757124	17.4787	3.4216	141.97	77.6458	351.032
ENSG00000179388	480.34	5.05459	0.586001	8.62557	6.37751e-18	1.7378e-15	10.3295	40.8847	44.1566	34.216	1120.98	826.457	1285.36
ENSG00000124813	1683.8	5.05818	0.970265	5.2132	1.85615e-07	5.85197e-06	41.3178	6.057	328.415	78.1266	3984.05	4096.99	3251.67
ENSG00000231240	59.342	5.06645	1.4181	3.5727	0.000353322	0.00515435	6.02552	0.757124	0.91993	7.98374	292.814	0	106.893
ENSG00000182870	60.8569	5.0741	1.00173	5.06534	4.07679e-07	1.21502e-05	0.860788	0.757124	11.9591	2.85134	233.66	34.7053	141.205
ENSG00000181333	11.6198	5.07682	1.12858	4.4984	6.84655e-06	0.000157974	0.860788	0	1.83986	0.570267	17.7463	19.4114	40.9098
ENSG00000271204	31.4227	5.08517	0.898363	5.66048	1.50948e-08	5.82639e-07	1.72158	3.0285	1.83986	1.7108	94.647	101.175	15.836
ENSG00000267128	179.139	5.12742	1.339	3.82929	0.000128514	0.0021254	4.30394	3.0285	34.9573	3.99187	609.29	0.588226	597.811
ENSG00000250770	194.39	5.14831	0.711541	7.23543	4.64067e-13	4.61828e-11	12.9118	5.29987	15.6388	15.3972	458.446	131.174	721.86
ENSG00000119866	112.612	5.15182	0.673497	7.64937	2.0197e-14	2.76821e-12	6.02552	3.78562	14.7189	4.56214	159.717	371.17	228.303
ENSG00000182584	17.6042	5.16122	1.06371	4.85208	1.22171e-06	3.33695e-05	2.58237	0.757124	0	1.14053	23.6617	75.2929	19.7951
ENSG00000164049	8.10172	5.17405	1.59417	3.24561	0.00117201	0.0139646	0	0	0	1.7108	35.4926	2.3529	17.1557
ENSG00000137573	11.5023	5.1787	1.25075	4.14049	3.46566e-05	0.000664368	0.860788	0	0	1.7108	41.4081	8.82338	27.7131
ENSG00000231793	45.5765	5.18242	1.09808	4.71953	2.36386e-06	6.12756e-05	6.88631	1.51425	0	2.85134	118.309	9.99983	179.475
ENSG00000287910	22.6731	5.1836	1.50599	3.44199	0.000577447	0.00774293	0.860788	0	3.67972	1.14053	97.6047	0	55.4262
ENSG00000214263	26.1396	5.18503	1.52409	3.40205	0.000668828	0.00875789	3.44315	3.0285	0	0	150.844	0.588226	25.0737
ENSG00000196267	9.25986	5.18988	1.57468	3.29583	0.000981324	0.0120502	0.860788	0	0.91993	0.570267	20.704	41.764	0
ENSG00000241278	8.98135	5.20658	1.43537	3.62733	0.000286362	0.00431504	0.860788	0	0	1.14053	35.4926	2.94113	22.4344
ENSG00000237975	72.6692	5.21317	0.901594	5.78217	7.37432e-09	3.02492e-07	1.72158	2.27137	11.0392	2.85134	233.66	34.1171	223.024
ENSG00000168329	5.99972	5.21454	1.55515	3.35309	0.000799146	0.0101227	0	0.757124	0	0.570267	2.95772	9.99983	27.7131
ENSG00000261104	24.2713	5.22045	1.41948	3.67772	0.000235328	0.00361504	1.72158	0	3.67972	0.570267	150.844	11.7645	1.31967
ENSG00000175894	71.9563	5.2246	0.755743	6.9132	4.73842e-12	3.83242e-10	1.72158	1.51425	11.0392	3.4216	171.548	127.057	187.393
ENSG00000143631	73.7318	5.2254	1.25616	4.15983	3.18484e-05	0.000620935	1.72158	1.51425	4.59965	9.69454	212.956	0.588226	285.049
ENSG00000139865	12.2532	5.23317	1.07702	4.85894	1.18018e-06	3.239e-05	0.860788	0.757124	0	1.14053	29.5772	21.7643	31.6721
ENSG00000274210	29.6718	5.2395	1.52455	3.43676	0.000588717	0.00786181	3.44315	0.757124	0	2.85134	11.8309	188.82	0
ENSG00000231646	6.28657	5.2543	1.41089	3.72412	0.000196001	0.00307329	0	0	0.91993	0.570267	11.8309	13.5292	17.1557
ENSG00000239899	18.8004	5.25452	1.52328	3.44947	0.000561692	0.0075538	2.58237	0.757124	0	1.14053	11.8309	115.292	0
ENSG00000235786	6.07768	5.25906	1.54413	3.40583	0.000659622	0.0086522	0	0	0	1.14053	17.7463	17.0585	6.59835
ENSG00000006555	285.159	5.28524	0.80545	6.56185	5.31453e-11	3.39789e-09	18.0766	0.757124	28.5178	18.8188	662.529	738.223	529.188
ENSG00000226891	4.08156	5.28572	1.65419	3.19536	0.00139657	0.0160876	0	0	0	0.570267	14.7886	5.29403	7.91802
ENSG00000175164	46.4259	5.29261	1.20858	4.37919	1.1912e-05	0.000260913	1.72158	0	5.51958	3.4216	233.66	4.11758	76.5409
ENSG00000269068	21.8225	5.3125	1.52596	3.48143	0.000498752	0.00684423	1.72158	0	2.75979	0.570267	109.436	0	38.2704
ENSG00000005379	39.1469	5.31964	0.883013	6.02443	1.69712e-09	7.99286e-08	4.30394	1.51425	0	2.85134	103.52	36.47	125.369
ENSG00000196660	75.6762	5.34289	1.28485	4.15837	3.20525e-05	0.000624382	0	15.8996	0.91993	0	221.829	210.585	80.4999
ENSG00000008517	217.895	5.35361	0.812818	6.58648	4.5038e-11	2.94536e-09	11.1902	1.51425	24.8381	10.8351	878.442	319.995	278.45
ENSG00000227479	10.5293	5.36401	1.31496	4.07923	4.5186e-05	0.000839498	0	0	1.83986	0.570267	17.7463	9.99983	43.5491
ENSG00000214376	11.1455	5.36898	1.24429	4.3149	1.59672e-05	0.000340926	0.860788	0.757124	0.91993	0	44.3658	9.99983	21.1147
ENSG00000119714	62.4442	5.38232	1.32966	4.0479	5.16792e-05	0.000948585	1.72158	2.27137	3.67972	5.70267	307.603	0	116.131
ENSG00000260532	23.167	5.40331	1.21217	4.45754	8.29061e-06	0.000187329	1.72158	0.757124	2.75979	0	17.7463	11.1763	128.008
ENSG00000137648	203.451	5.40613	0.815657	6.62794	3.40409e-11	2.29841e-09	7.7471	2.27137	29.4377	4.56214	354.926	397.052	628.163
ENSG00000269902	31.9957	5.42013	1.06049	5.11095	3.20544e-07	9.70495e-06	0.860788	0	0.91993	4.56214	82.8161	19.9997	114.811
ENSG00000283567	13.964	5.42556	1.45292	3.73425	0.000188277	0.0029741	0.860788	0	0.91993	1.14053	11.8309	1.17645	81.8196
ENSG00000171772	10.6682	5.4339	1.63704	3.31935	0.000902279	0.0111936	0.860788	0.757124	0	0.570267	23.6617	0	48.8278
ENSG00000207725	39.8778	5.44184	1.30126	4.18199	2.88964e-05	0.000570673	1.72158	0	1.83986	4.56214	91.6893	1.17645	178.155
ENSG00000235257	127.998	5.44235	0.607456	8.95925	3.26896e-19	1.13369e-16	7.7471	6.057	9.1993	3.99187	349.011	162.35	357.631
ENSG00000181634	47.065	5.45534	1.0551	5.17042	2.33564e-07	7.23416e-06	0	0	8.27937	1.7108	127.182	68.2342	124.049
ENSG00000228536	60.5699	5.46815	0.935428	5.84561	5.04707e-09	2.14327e-07	5.16473	1.51425	0.91993	4.56214	227.744	21.7643	162.319
ENSG00000278989	7.51992	5.46916	1.52662	3.58254	0.000340266	0.00499253	0	0.757124	0	0.570267	32.5349	2.94113	15.836
ENSG00000224747	16.0655	5.47856	1.61813	3.38574	0.000709871	0.00915393	0.860788	1.51425	0.91993	0	94.647	0	14.5164
ENSG00000132010	7.69237	5.4815	1.5371	3.56614	0.000362272	0.00526657	0	0	1.83986	0	5.91544	17.0585	29.0327
ENSG00000257800	24.1482	5.48236	1.07491	5.10027	3.39168e-07	1.02282e-05	4.30394	0	0.91993	0	50.2812	64.7048	48.8278
ENSG00000186603	207.386	5.49756	0.842403	6.52605	6.75257e-11	4.24615e-09	24.9629	1.51425	11.0392	4.56214	212.956	614.696	581.975
ENSG00000012171	3720.36	5.52315	1.12868	4.89347	9.90747e-07	2.74875e-05	114.485	62.8413	494.002	62.7294	17761.1	150.586	7396.75
ENSG00000109205	4.74071	5.5466	1.66211	3.33709	0.000846599	0.0106355	0.860788	0	0	0	5.91544	5.29403	21.1147
ENSG00000197182	742.119	5.56784	0.705728	7.8895	3.03403e-15	4.92524e-13	38.7355	24.9851	13.7989	63.8699	2508.15	588.226	1957.07
ENSG00000132669	397.402	5.5919	0.634746	8.80966	1.25524e-18	3.99046e-16	9.46867	24.9851	27.5979	13.1161	452.531	1457.03	797.081
ENSG00000274220	8.40472	5.59825	1.6038	3.49062	0.000481899	0.00664705	1.72158	0	0	0	5.91544	7.64693	43.5491
ENSG00000287913	17.8446	5.60154	1.48869	3.76272	0.000168073	0.002694	3.44315	0	0	0	91.6893	4.7058	25.0737
ENSG00000184313	20.7188	5.60429	1.50861	3.71486	0.000203319	0.00317447	0.860788	0	1.83986	1.14053	136.055	1.17645	3.95901
ENSG00000137571	45.4624	5.6078	1.06081	5.28634	1.24788e-07	4.04918e-06	3.44315	0	0.91993	3.99187	47.3235	233.526	29.0327
ENSG00000162571	8.65208	5.61482	1.39282	4.03127	5.54752e-05	0.00101419	0.860788	0	0.91993	0	29.5772	9.41161	19.7951
ENSG00000028137	88.7555	5.62145	0.666819	8.43024	3.44943e-17	8.05653e-15	2.58237	2.27137	6.43951	5.1324	177.463	294.113	133.287
ENSG00000261379	20.3004	5.62325	0.930057	6.04614	1.48359e-09	7.0452e-08	0.860788	0.757124	0.91993	1.14053	53.2389	48.2345	36.9508
ENSG00000257048	8.02685	5.66225	1.61954	3.4962	0.000471938	0.00654282	0	0	0	1.14053	23.6617	2.3529	29.0327
ENSG00000228146	11.7378	5.66693	1.5627	3.62637	0.000287431	0.00432489	0	0.757124	0	1.14053	41.4081	0.588226	38.2704
ENSG00000279255	13.3418	5.69409	1.3603	4.18589	2.84045e-05	0.000561928	0	0	1.83986	0.570267	41.4081	4.7058	44.8688
ENSG00000178662	44.9881	5.71789	0.871898	6.55799	5.45397e-11	3.46766e-09	1.72158	0	1.83986	3.99187	68.0275	164.115	75.2212
ENSG00000223855	59.4936	5.73153	1.1183	5.12521	2.9721e-07	9.04755e-06	0.860788	2.27137	7.35944	0	245.491	20.5879	139.885
ENSG00000073067	19.1685	5.73231	1.55388	3.68903	0.000225113	0.00346977	1.72158	0.757124	0.91993	0	50.2812	0	80.4999
ENSG00000229326	5.41019	5.74885	1.73662	3.31036	0.000931765	0.0115282	0	0	0	0.570267	5.91544	2.3529	29.0327
ENSG00000019169	33.9076	5.7728	1.19148	4.84508	1.26559e-06	3.44859e-05	0.860788	0.757124	0.91993	2.85134	153.801	2.94113	75.2212
ENSG00000103196	116.575	5.79163	0.634344	9.13011	6.84305e-20	2.65476e-17	2.58237	5.29987	5.51958	5.70267	204.083	409.405	183.434
ENSG00000186007	219.981	5.81319	1.09363	5.31551	1.0636e-07	3.50789e-06	0.860788	0.757124	32.1975	2.28107	641.825	372.347	489.598
ENSG00000118997	13.4224	5.84576	1.26402	4.62474	3.75068e-06	9.28101e-05	0	0	0.91993	1.14053	11.8309	52.3521	27.7131
ENSG00000105388	72.0911	5.84995	1.00378	5.82792	5.61213e-09	2.36567e-07	0	0	5.51958	5.70267	198.167	78.8222	216.426
ENSG00000286913	5.8344	5.85172	1.7976	3.25529	0.00113278	0.0135679	0	0.757124	0	0	5.91544	1.17645	32.9918
ENSG00000228624	173.007	5.85294	1.02732	5.69727	1.21744e-08	4.81278e-07	2.58237	5.29987	13.7989	5.70267	763.091	14.1174	406.458
ENSG00000271857	27.022	5.85446	1.22962	4.7612	1.92445e-06	5.06912e-05	0	0	4.59965	0	97.6047	49.9992	36.9508
ENSG00000148734	19.4386	5.85912	1.12419	5.21187	1.86949e-07	5.88593e-06	1.72158	0.757124	0	0.570267	50.2812	14.1174	68.6229
ENSG00000287460	3.55473	5.88191	1.7876	3.2904	0.00100045	0.0122391	0	0	0	0	8.87316	9.41161	6.59835
ENSG00000253582	10.0724	5.88205	1.76724	3.32839	0.000873492	0.0108956	0.860788	0.757124	0	0	11.8309	57.0579	0
ENSG00000135443	6.07972	5.90041	1.49269	3.95288	7.72175e-05	0.00135332	0	0.757124	0	0	14.7886	11.1763	15.836
ENSG00000178623	293.422	5.90336	0.516776	11.4234	3.19307e-30	6.09051e-27	10.3295	6.81412	13.7989	13.6864	845.907	524.697	638.72
ENSG00000286017	3.79348	5.91895	1.8535	3.19339	0.00140612	0.0161488	0	0	0	0	17.7463	3.52935	5.27868
ENSG00000227999	33.6147	5.92177	1.5324	3.86437	0.000111376	0.00188557	0	1.51425	3.67972	0	195.209	0.588226	34.3114
ENSG00000125384	291.564	5.94909	0.746954	7.96446	1.65947e-15	2.88069e-13	12.051	16.6567	0.91993	13.1161	925.766	702.93	369.508
ENSG00000132840	10.131	5.94933	1.77923	3.34376	0.000826515	0.0103946	0.860788	0	0	0.570267	32.5349	0	36.9508
ENSG00000133067	156.839	5.95175	0.949781	6.26644	3.69397e-10	1.98944e-08	4.30394	0.757124	17.4787	1.14053	351.968	175.879	546.344
ENSG00000261553	32.4927	5.9667	1.00073	5.96232	2.48689e-09	1.12998e-07	0	0.757124	0	3.4216	97.6047	51.7639	73.9015
ENSG00000287548	3.71586	5.97886	1.84339	3.2434	0.00118113	0.0140587	0	0	0	0	2.95772	11.1763	11.877
ENSG00000141576	396.641	5.98324	0.65357	9.15471	5.45029e-20	2.18863e-17	9.46867	6.81412	33.1175	8.55401	922.808	891.75	903.974
ENSG00000237090	28.0473	5.99737	1.24012	4.83611	1.32407e-06	3.59083e-05	0.860788	0	2.75979	0.570267	73.943	4.7058	113.492
ENSG00000273319	67.4945	6.01424	1.32218	4.54873	5.39698e-06	0.000127352	4.30394	2.27137	0	2.85134	411.123	1.76468	50.1475
ENSG00000183298	127.042	6.02774	1.33386	4.51903	6.21229e-06	0.000144212	2.58237	3.0285	10.1192	2.28107	0	810.575	60.7048
ENSG00000108602	261.3	6.04375	0.589857	10.2461	1.23169e-24	1.12768e-21	14.6334	4.54275	5.51958	11.4053	496.897	518.815	777.286
ENSG00000226363	11.0688	6.05639	1.32525	4.56998	4.87762e-06	0.000116782	0.860788	0	0	0.570267	38.4503	21.7643	15.836
ENSG00000284959	6.85498	6.06452	1.49137	4.06641	4.77433e-05	0.000883424	0	0	0	0.570267	20.704	8.23516	18.4754
ENSG00000237732	4.14313	6.08194	1.73743	3.50054	0.000464312	0.00646516	0	0	0	0	11.8309	5.29403	11.877
ENSG00000254438	7.14763	6.09583	1.54343	3.94954	7.83014e-05	0.00136812	0	0.757124	0	0	32.5349	8.82338	7.91802
ENSG00000197162	89.7243	6.10588	0.655534	9.31436	1.22685e-20	5.73089e-18	3.44315	3.0285	1.83986	3.4216	254.364	132.351	229.623
ENSG00000241769	7.08609	6.11578	1.55358	3.93657	8.26531e-05	0.00143322	0	0.757124	0	0	17.7463	4.7058	26.3934
ENSG00000264785	29.3239	6.11821	1.43725	4.25689	2.07288e-05	0.000427443	0.860788	1.51425	0.91993	0.570267	130.14	0	71.2622
ENSG00000233217	7.14858	6.12113	1.46677	4.17321	3.00338e-05	0.000590588	0.860788	0	0	0	20.704	9.99983	18.4754
ENSG00000231483	4.24306	6.12659	1.83932	3.33091	0.000865638	0.0108159	0	0	0	0	8.87316	2.3529	18.4754
ENSG00000201882	6.95478	6.13881	1.77158	3.46515	0.000529927	0.00718146	0.860788	0	0	0	5.91544	40.5876	1.31967
ENSG00000148053	11.261	6.14077	1.38634	4.42947	9.44643e-06	0.00021074	0.860788	0	0	0.570267	14.7886	49.4109	13.1967
ENSG00000230461	4.27247	6.1483	1.76142	3.49053	0.00048207	0.00664705	0	0	0	0	11.8309	14.1174	3.95901
ENSG00000126561	36.653	6.15468	1.15875	5.31147	1.08742e-07	3.57102e-06	1.72158	1.51425	0.91993	0.570267	212.956	11.1763	27.7131
ENSG00000158055	305.143	6.23443	0.606897	10.2726	9.36139e-25	8.92803e-22	8.60788	8.32837	7.35944	12.5459	905.062	890.574	303.524
ENSG00000242781	4.49498	6.24313	1.70522	3.66119	0.000251051	0.0038401	0	0	0	0	5.91544	12.3527	13.1967
ENSG00000237691	13.5157	6.25538	1.76311	3.54793	0.000388277	0.00555802	0.860788	0	0.91993	0	53.2389	0	39.5901
ENSG00000232774	150.801	6.27066	0.763788	8.20995	2.21284e-16	4.64676e-14	10.3295	1.51425	0.91993	5.1324	263.237	294.113	480.36
ENSG00000207708	4.70414	6.27958	1.79137	3.50545	0.000455829	0.00639698	0	0	0	0	8.87316	2.94113	21.1147
ENSG00000129437	38.2323	6.28533	1.23385	5.09408	3.50437e-07	1.05265e-05	0	0	0	3.99187	162.675	27.0584	73.9015
ENSG00000134817	4.87018	6.28572	1.76876	3.55375	0.000379778	0.00546026	0	0	0	0	23.6617	6.47048	3.95901
ENSG00000246528	4.65848	6.29956	1.77425	3.55054	0.000384441	0.00551345	0	0	0	0	2.95772	11.1763	18.4754
ENSG00000196593	14.0226	6.30085	1.78616	3.52759	0.000419357	0.00594713	0.860788	0	0.91993	0	73.943	0	22.4344
ENSG00000265206	20.7871	6.30494	1.38099	4.56551	4.98272e-06	0.000118678	1.72158	0.757124	0	0	109.436	5.88226	27.7131
ENSG00000274251	4.8996	6.31911	1.77763	3.55479	0.000378283	0.00544219	0	0	0	0	14.7886	2.3529	17.1557
ENSG00000256771	48.5077	6.31977	0.936825	6.74595	1.52033e-11	1.11178e-09	0.860788	1.51425	0	2.85134	38.4503	144.115	151.762
ENSG00000271522	29.7103	6.32977	1.67462	3.77982	0.000156945	0.00252667	1.72158	0	1.83986	0	35.4926	0	168.918
ENSG00000108984	239.251	6.33805	0.809065	7.83379	4.73364e-15	7.22322e-13	17.2158	2.27137	2.75979	5.1324	278.026	952.337	417.016
ENSG00000287828	8.11985	6.34322	1.47802	4.2917	1.77311e-05	0.000374397	0	0	0	0.570267	20.704	27.6466	7.91802
ENSG00000204866	32.9633	6.34745	1.10581	5.74007	9.46386e-09	3.80032e-07	0.860788	2.27137	0	0.570267	14.7886	77.6458	134.606
ENSG00000204963	5.00629	6.35487	1.64914	3.85345	0.000116465	0.00195868	0	0	0	0	14.7886	7.05871	13.1967
ENSG00000149043	43.5204	6.36432	1.09258	5.82506	5.70938e-09	2.39344e-07	1.72158	0	2.75979	0.570267	218.871	25.2937	55.4262
ENSG00000213071	8.21065	6.37159	1.43522	4.43946	9.01848e-06	0.000202377	0	0	0	0.570267	11.8309	19.9997	25.0737
ENSG00000207713	5.2496	6.38873	1.76923	3.61102	0.000304991	0.00453922	0	0	0	0	26.6195	3.52935	6.59835
ENSG00000168065	5.20174	6.39091	1.66842	3.83052	0.000127871	0.0021163	0	0	0	0	20.704	6.47048	9.23769
ENSG00000198758	94.516	6.40451	1.15935	5.5242	3.30981e-08	1.19493e-06	1.72158	0	8.27937	0.570267	517.601	52.9403	80.4999
ENSG00000256312	5.14477	6.41354	1.71921	3.73052	0.000191081	0.00301011	0	0	0	0	8.87316	4.7058	22.4344
ENSG00000257446	13.2798	6.41964	1.36999	4.68592	2.78711e-06	7.08038e-05	0	0	0	1.14053	20.704	49.9992	21.1147
ENSG00000185156	8.6531	6.42681	1.46788	4.37829	1.19612e-05	0.00026174	0	0.757124	0	0	23.6617	28.2348	7.91802
ENSG00000204583	8.96693	6.44888	1.43955	4.47979	7.47177e-06	0.00017051	0	0.757124	0	0	29.5772	9.99983	22.4344
ENSG00000248100	9.05587	6.46269	1.8678	3.46005	0.00054008	0.00729746	0	0.757124	0	0	50.2812	12.3527	0
ENSG00000162981	14.8492	6.46327	1.42396	4.53893	5.65406e-06	0.000132871	0	0	1.83986	0	8.87316	41.764	51.4671
ENSG00000272235	8.9492	6.46728	1.48791	4.34655	1.38297e-05	0.000299196	0	0	0	0.570267	20.704	7.05871	34.3114
ENSG00000231711	60.0228	6.4733	0.969005	6.68036	2.38358e-11	1.66844e-09	1.72158	4.54275	0	0	192.252	130.586	91.0573
ENSG00000276185	9.19091	6.48879	1.72477	3.76212	0.00016848	0.00269674	0.860788	0	0	0	32.5349	0.588226	30.3524
ENSG00000187068	30.041	6.50921	1.08834	5.98084	2.21994e-09	1.02444e-07	2.58237	0	0	0.570267	41.4081	112.939	52.7868
ENSG00000183484	22.5304	6.52482	1.39747	4.66901	3.02651e-06	7.63768e-05	0.860788	0.757124	0	0.570267	79.8584	1.76468	73.9015
ENSG00000261080	5.6537	6.53349	1.74956	3.73436	0.000188195	0.0029741	0	0	0	0	14.7886	2.3529	22.4344
ENSG00000223547	9.51078	6.54766	1.4058	4.65761	3.19899e-06	8.02868e-05	0.860788	0	0	0	29.5772	22.9408	13.1967
ENSG00000144451	58.8407	6.54792	0.814021	8.04392	8.70097e-16	1.59325e-13	0	2.27137	0.91993	2.28107	109.436	118.822	178.155
ENSG00000197608	46.8515	6.55359	0.881571	7.434	1.05365e-13	1.25609e-11	2.58237	1.51425	0	0.570267	109.436	75.2929	138.565
ENSG00000241527	9.37138	6.55648	1.38709	4.7268	2.2809e-06	5.93267e-05	0	0	0	0.570267	17.7463	23.529	23.7541
ENSG00000121316	86.844	6.55899	0.721765	9.08743	1.01406e-19	3.86847e-17	4.30394	2.27137	0.91993	1.14053	251.406	172.35	175.516
ENSG00000095739	7119.77	6.56016	0.737194	8.89882	5.64426e-19	1.87234e-16	198.842	35.5848	345.894	114.624	10668.5	23713.1	14761.8
ENSG00000236790	15.1167	6.56627	1.48944	4.40854	1.04071e-05	0.000229931	0	0	0	1.14053	79.8584	12.941	11.877
ENSG00000181754	81.2581	6.59242	0.717496	9.18809	3.99887e-20	1.79471e-17	3.44315	0.757124	2.75979	1.14053	180.421	177.056	203.229
ENSG00000110852	5.88534	6.59423	1.64315	4.01316	5.99123e-05	0.00108182	0	0	0	0	14.7886	5.29403	21.1147
ENSG00000256751	5.99439	6.61406	1.60016	4.13338	3.57474e-05	0.000684131	0	0	0	0	17.7463	7.05871	17.1557
ENSG00000184635	9.86154	6.62296	1.59386	4.15529	3.24876e-05	0.000630712	0	0.757124	0	0	8.87316	5.29403	54.1065
ENSG00000236242	64.1931	6.62761	0.888061	7.46301	8.4568e-14	1.03512e-11	0	0	3.67972	2.28107	198.167	121.174	124.049
ENSG00000005981	59.3546	6.66113	0.867485	7.67868	1.6074e-14	2.25717e-12	1.72158	1.51425	1.83986	0.570267	112.393	228.82	68.6229
ENSG00000141744	10.4965	6.6977	1.37282	4.87879	1.0674e-06	2.94359e-05	0.860788	0	0	0	29.5772	25.8819	17.1557
ENSG00000270393	25.9359	6.71262	1.3615	4.93031	8.20983e-07	2.32568e-05	1.72158	0	0	0.570267	59.1544	5.29403	114.811
ENSG00000139292	64.6014	6.71601	1.05433	6.36996	1.89083e-10	1.09568e-08	1.72158	0	0.91993	2.85134	20.704	169.997	256.016
ENSG00000243838	6.43519	6.717	1.86827	3.5953	0.000324019	0.0047879	0	0	0	0	20.704	0.588226	23.7541
ENSG00000184995	134.001	6.72453	1.242	5.41427	6.15379e-08	2.11811e-06	0	0	0.91993	10.2648	286.899	60.5872	579.335
ENSG00000171889	1308.09	6.73464	0.658843	10.2219	1.5816e-24	1.2929e-21	24.9629	7.57124	39.557	41.0592	1969.84	2551.13	4522.51
ENSG00000229021	11.0004	6.74925	1.4232	4.74231	2.11296e-06	5.52726e-05	0	0	0.91993	0	41.4081	24.1172	10.5574
ENSG00000163364	10.646	6.75273	1.40612	4.80237	1.56798e-06	4.20251e-05	0.860788	0	0	0	11.8309	34.1171	27.7131
ENSG00000271709	6.71231	6.76849	1.65868	4.08065	4.49109e-05	0.000835065	0	0	0	0	23.6617	3.52935	19.7951
ENSG00000259664	6.56638	6.79238	1.68922	4.02102	5.79476e-05	0.00105267	0	0	0	0	2.95772	15.2939	27.7131
ENSG00000258811	11.5391	6.81915	1.64633	4.14203	3.44251e-05	0.000661036	0	0	0.91993	0	44.3658	1.17645	34.3114
ENSG00000122641	74.1062	6.81999	1.34782	5.06003	4.19196e-07	1.2461e-05	0.860788	0.757124	2.75979	1.7108	20.704	2.3529	489.598
ENSG00000092969	364.463	6.84275	0.640432	10.6846	1.2019e-26	1.31001e-23	12.051	4.54275	2.75979	9.69454	798.584	546.462	1177.15
ENSG00000166535	11.6447	6.86179	1.63084	4.20753	2.5818e-05	0.000516003	0	0.757124	0	0	11.8309	2.94113	65.9835
ENSG00000154856	11.8633	6.87142	1.46291	4.69709	2.63894e-06	6.74892e-05	0	0	0.91993	0	41.4081	34.1171	6.59835
ENSG00000197647	36.7325	6.87805	0.995738	6.90749	4.93297e-12	3.97573e-10	0.860788	0	0	1.7108	91.6893	87.6456	75.2212
ENSG00000248690	19.7235	6.89053	1.22301	5.6341	1.75979e-08	6.67992e-07	0	0.757124	0.91993	0	38.4503	46.4698	51.4671
ENSG00000287364	7.37122	6.90295	1.84771	3.73595	0.000187009	0.00296224	0	0	0	0	32.5349	0.588226	18.4754
ENSG00000273218	12.2436	6.90645	1.72098	4.01308	5.99307e-05	0.00108182	0	0	0	0.570267	62.1121	0.588226	22.4344
ENSG00000132744	30.4831	6.94699	1.14718	6.05571	1.39801e-09	6.68037e-08	1.72158	0	0	0.570267	106.478	72.94	31.6721
ENSG00000280997	7.63447	6.9616	1.60244	4.34437	1.39674e-05	0.000301744	0	0	0	0	23.6617	4.7058	25.0737
ENSG00000130598	13.023	6.99057	1.7532	3.98731	6.6827e-05	0.00118482	0	0	0	0.570267	82.8161	1.17645	6.59835
ENSG00000184828	692.377	6.99883	0.558339	12.5351	4.79856e-36	2.19668e-32	14.6334	8.32837	16.5587	10.8351	1325.06	2445.84	1025.38
ENSG00000104447	20.7689	7.00689	1.28026	5.47302	4.42433e-08	1.57004e-06	0	0	0.91993	0.570267	29.5772	31.176	83.1392
ENSG00000187122	494.934	7.01265	0.880508	7.96432	1.66128e-15	2.88069e-13	11.1902	9.84262	2.75979	11.4053	1144.64	121.763	2162.94
ENSG00000198155	12.8799	7.0306	1.68932	4.16179	3.15759e-05	0.000616672	0	0	0	0.570267	0	49.9992	39.5901
ENSG00000196387	42.0807	7.04322	1.06652	6.60392	4.00429e-11	2.66437e-09	0	2.27137	0	0.570267	47.3235	89.9985	154.401
ENSG00000173253	32.7567	7.0681	1.10981	6.36873	1.90601e-10	1.10168e-08	0.860788	0	0.91993	0.570267	56.1967	125.88	44.8688
ENSG00000065618	1896.8	7.07315	0.885697	7.98596	1.39429e-15	2.47394e-13	30.9884	3.0285	59.7954	36.4971	9086.11	1908.79	2152.38
ENSG00000273032	65.4145	7.08724	0.917534	7.72422	1.1254e-14	1.64071e-12	1.72158	0	0.91993	1.7108	150.844	71.7635	230.942
ENSG00000165105	187.339	7.10535	0.775636	9.16068	5.15728e-20	2.10794e-17	4.30394	0	3.67972	4.56214	230.702	429.405	638.72
ENSG00000248727	8.52958	7.1076	1.5545	4.57227	4.82477e-06	0.000115638	0	0	0	0	35.4926	7.05871	17.1557
ENSG00000259345	8.26308	7.11817	1.51383	4.70209	2.57507e-06	6.62255e-05	0	0	0	0	14.7886	31.176	11.877
ENSG00000250328	14.064	7.13732	1.77269	4.02626	5.6671e-05	0.00103276	0	0	0	0.570267	41.4081	56.4697	0
ENSG00000250312	33.1086	7.14581	1.12711	6.33995	2.29834e-10	1.31189e-08	0.860788	0	0	1.14053	44.3658	119.41	65.9835
ENSG00000262772	36.6149	7.14617	1.20533	5.92883	3.05102e-09	1.35865e-07	2.58237	0	0	0	115.351	34.1171	104.254
ENSG00000284633	14.3827	7.15054	1.47888	4.8351	1.33079e-06	3.6048e-05	0	0	0.91993	0	38.4503	5.88226	55.4262
ENSG00000166183	37.4764	7.15787	1.2186	5.87385	4.25783e-09	1.84579e-07	1.72158	0	0.91993	0	180.421	31.7642	47.5081
ENSG00000254560	14.2406	7.17078	1.47143	4.87333	1.09731e-06	3.02242e-05	0	0	0.91993	0	20.704	68.8224	9.23769
ENSG00000255639	36.0943	7.17188	1.16219	6.17102	6.78489e-10	3.49773e-08	0.860788	1.51425	0	0	91.6893	30.5877	128.008
ENSG00000258837	8.97713	7.17768	1.55779	4.60761	4.07315e-06	9.98184e-05	0	0	0	0	41.4081	8.23516	13.1967
ENSG00000124575	14.4556	7.19313	1.81507	3.963	7.40124e-05	0.00130213	0	0	0.91993	0	0	92.3514	7.91802
ENSG00000183734	36.7646	7.20988	1.0932	6.59522	4.24634e-11	2.80099e-09	0	0	1.83986	0.570267	97.6047	51.7639	105.574
ENSG00000260855	23.6723	7.21988	1.25674	5.74492	9.19631e-09	3.712e-07	0	0	0	1.14053	62.1121	36.47	65.9835
ENSG00000232667	15.1877	7.22347	1.497	4.82531	1.39785e-06	3.7686e-05	0.860788	0	0	0	53.2389	4.7058	47.5081
ENSG00000185442	48.549	7.22498	0.989924	7.29852	2.9095e-13	3.15619e-11	1.72158	0.757124	0	0.570267	76.9007	174.115	85.7786
ENSG00000207617	24.6664	7.25796	1.72142	4.21627	2.48373e-05	0.000498248	0.860788	0	0	0.570267	82.8161	0	88.4179
ENSG00000223519	15.4969	7.25803	1.84497	3.93397	8.3555e-05	0.00144447	0.860788	0	0	0	68.0275	0	39.5901
ENSG00000106829	15.5777	7.30678	1.43393	5.09563	3.47574e-07	1.04542e-05	0	0.757124	0	0	17.7463	74.7046	15.836
ENSG00000102001	9.76336	7.30732	1.83482	3.98259	6.81691e-05	0.00120488	0	0	0	0	53.2389	0.588226	14.5164
ENSG00000081237	25.4903	7.32482	1.32307	5.53622	3.09071e-08	1.11935e-06	0	0	0	1.14053	97.6047	22.9408	56.7458
ENSG00000198429	41.1552	7.33841	1.11321	6.59211	4.33618e-11	2.85203e-09	1.72158	0	0.91993	0	53.2389	81.7634	150.442
ENSG00000196507	65.2083	7.34616	0.955648	7.6871	1.50503e-14	2.15303e-12	0.860788	1.51425	0	1.14053	251.406	73.5282	128.008
ENSG00000188306	9.70991	7.35033	1.64024	4.48124	7.42093e-06	0.000169688	0	0	0	0	2.95772	18.8232	46.1885
ENSG00000256847	9.74845	7.36253	1.47383	4.99553	5.86757e-07	1.70219e-05	0	0	0	0	11.8309	35.2935	21.1147
ENSG00000172985	82.9147	7.37561	0.850157	8.67558	4.11438e-18	1.14846e-15	0	1.51425	2.75979	0.570267	177.463	149.998	248.098
ENSG00000284138	16.6188	7.37632	1.75824	4.19529	2.72527e-05	0.000541952	0	0.757124	0	0	50.2812	65.293	0
ENSG00000286451	17.385	7.4423	1.41766	5.2497	1.52348e-07	4.85669e-06	0	0	0.91993	0	23.6617	15.2939	81.8196
ENSG00000234184	10.6235	7.45194	1.39954	5.32457	1.0119e-07	3.35183e-06	0	0	0	0	29.5772	22.3526	22.4344
ENSG00000135960	866.1	7.48515	0.875421	8.55034	1.22723e-17	3.12111e-15	7.7471	0	19.3185	17.6783	1895.9	1565.86	2556.2
ENSG00000207864	31.0425	7.52211	1.33785	5.62255	1.8816e-08	7.13044e-07	1.72158	0	0	0	82.8161	20.5879	112.172
ENSG00000163219	11.2504	7.53411	1.39661	5.39456	6.86908e-08	2.34317e-06	0	0	0	0	29.5772	18.8232	30.3524
ENSG00000148942	11.5487	7.54866	1.61927	4.66177	3.13499e-06	7.88537e-05	0	0	0	0	56.1967	3.52935	21.1147
ENSG00000154874	11.6753	7.57972	1.40859	5.38107	7.40461e-08	2.51834e-06	0	0	0	0	35.4926	15.8821	30.3524
ENSG00000273623	19.2259	7.58055	1.82327	4.15767	3.21511e-05	0.000625771	0	0	0	0.570267	68.0275	0	65.9835
ENSG00000198342	19.2821	7.61084	1.46952	5.17913	2.22926e-07	6.93281e-06	0	0.757124	0	0	23.6617	99.9983	10.5574
ENSG00000151376	93.3178	7.61254	0.873317	8.71682	2.86123e-18	8.18635e-16	1.72158	0.757124	0	1.7108	334.222	151.174	163.639
ENSG00000232624	51.9425	7.64629	1.1227	6.8106	9.71933e-12	7.41553e-10	0	0	2.75979	0	144.928	74.7046	141.205
ENSG00000081138	20.8811	7.71412	1.35942	5.67455	1.39055e-08	5.43144e-07	0.860788	0	0	0	23.6617	30.5877	91.0573
ENSG00000261026	13.5201	7.78029	1.47728	5.26663	1.38952e-07	4.46069e-06	0	0	0	0	56.1967	9.41161	29.0327
ENSG00000186088	156.415	7.80586	0.892505	8.74601	2.21029e-18	6.57029e-16	2.58237	0.757124	0	2.85134	638.867	147.645	302.205
ENSG00000215853	36.3412	7.8115	1.64354	4.75285	2.00573e-06	5.27692e-05	0	0	0.91993	0.570267	236.617	1.76468	14.5164
ENSG00000177822	22.1909	7.8133	1.33167	5.86731	4.42922e-09	1.90565e-07	0.860788	0	0	0	29.5772	90.5867	34.3114
ENSG00000199177	23.7812	7.86983	1.53185	5.13747	2.78461e-07	8.52099e-06	0	0	0.91993	0	136.055	7.05871	22.4344
ENSG00000170561	91.8139	7.9006	0.920143	8.58627	8.9836e-18	2.39099e-15	0.860788	0	0	2.28107	245.491	226.467	167.598
ENSG00000243694	14.6663	7.93332	1.4934	5.31225	1.08281e-07	3.56098e-06	0	0	0	0	14.7886	15.2939	72.5819
ENSG00000247516	24.4036	7.94383	1.26992	6.2554	3.96489e-10	2.12038e-08	0.860788	0	0	0	44.3658	79.4105	46.1885
ENSG00000248092	101.612	8.01429	0.982203	8.1595	3.36415e-16	7.00018e-14	0	0	1.83986	1.7108	106.478	378.229	223.024
ENSG00000188868	15.6837	8.03535	1.34771	5.96223	2.48813e-09	1.12998e-07	0	0	0	0	29.5772	51.1756	29.0327
ENSG00000258910	15.9025	8.03659	1.53254	5.24397	1.57155e-07	4.97527e-06	0	0	0	0	35.4926	5.88226	69.9425
ENSG00000141753	795.614	8.14636	0.835327	9.7523	1.80341e-22	1.05842e-19	3.44315	3.0285	11.0392	8.55401	4052.07	987.043	504.114
ENSG00000078579	17.1524	8.17261	1.53096	5.33823	9.38606e-08	3.12264e-06	0	0	0	0	17.7463	91.7632	10.5574
ENSG00000186832	991.466	8.1894	1.21256	6.75383	1.43997e-11	1.0564e-09	4.30394	2.27137	22.9982	2.28107	5865.16	42.9405	1000.31
ENSG00000117114	218.972	8.19165	1.10072	7.44206	9.91243e-14	1.19413e-11	0.860788	1.51425	0.91993	3.4216	127.182	1332.92	65.9835
ENSG00000236253	18.0971	8.20464	1.38948	5.90481	3.53047e-09	1.54806e-07	0	0	0	0	76.9007	24.7055	25.0737
ENSG00000007171	79.7355	8.30269	1.02792	8.07721	6.62657e-16	1.24085e-13	0.860788	0	1.83986	0	192.252	149.409	213.787
ENSG00000260838	51.7109	8.31878	1.20155	6.92339	4.40949e-12	3.63053e-10	0	0	0.91993	0.570267	124.224	64.7048	171.557
ENSG00000165164	19.2017	8.33321	1.34639	6.18929	6.04365e-10	3.12971e-08	0	0	0	0	23.6617	65.8813	44.8688
ENSG00000182165	77.0244	8.34628	1.03696	8.04882	8.35982e-16	1.54313e-13	0.860788	0	0	1.14053	174.505	218.82	143.844
ENSG00000099256	156.789	8.34797	0.854868	9.76521	1.58781e-22	9.56405e-20	0.860788	1.51425	0.91993	1.14053	171.548	495.286	426.254
ENSG00000207563	20.946	8.41591	1.43844	5.85071	4.89492e-09	2.08252e-07	0	0	0	0	97.6047	14.7056	34.3114
ENSG00000144908	411.5	8.45354	0.768224	11.004	3.65493e-28	4.40304e-25	1.72158	6.057	2.75979	0.570267	1425.62	877.633	566.139
ENSG00000255474	147.501	8.51388	0.941789	9.04011	1.56518e-19	5.77829e-17	0	0.757124	1.83986	1.14053	455.489	136.468	436.811
ENSG00000250208	21.925	8.52087	1.33288	6.39283	1.62844e-10	9.60652e-09	0	0	0	0	35.4926	82.3516	35.6311
ENSG00000255920	22.8404	8.55135	1.57099	5.44328	5.23074e-08	1.83348e-06	0	0	0	0	91.6893	3.52935	64.6638
ENSG00000171234	23.051	8.57401	1.73802	4.93321	8.089e-07	2.29429e-05	0	0	0	0	59.1544	0.588226	101.615
ENSG00000125144	23.2072	8.58285	1.30792	6.56223	5.30075e-11	3.39789e-09	0	0	0	0	56.1967	32.3524	73.9015
ENSG00000230212	74.9675	8.77651	1.62208	5.41064	6.27989e-08	2.15826e-06	0	0	1.83986	0	195.209	1.76468	325.959
ENSG00000154165	5518.2	8.7863	1.19822	7.3328	2.25399e-13	2.51666e-11	49.9257	4.54275	0	61.5889	4256.16	28147.8	6107.43
ENSG00000251584	27.1061	8.79329	1.35866	6.47205	9.66815e-11	5.91696e-09	0	0	0	0	112.393	25.8819	51.4671
ENSG00000124479	107.899	8.82188	1.12094	7.87005	3.54504e-15	5.55769e-13	0	1.51425	0	0.570267	331.264	333.524	88.4179
ENSG00000227953	27.817	8.83193	1.36596	6.46573	1.00808e-10	6.1204e-09	0	0	0	0	112.393	22.9408	59.3852
ENSG00000254928	114.438	8.83599	1.57986	5.59291	2.23298e-08	8.32422e-07	0	0	1.83986	0.570267	254.364	0.588226	543.704
ENSG00000244242	46.427	8.8536	1.57831	5.60956	2.02845e-08	7.60502e-07	0	0	0	0.570267	266.195	4.11758	54.1065
ENSG00000080709	27.842	8.86339	1.31775	6.72618	1.74181e-11	1.25967e-09	0	0	0	0	29.5772	72.94	92.3769
ENSG00000130035	47.7321	8.90626	1.22462	7.27265	3.52501e-13	3.65086e-11	0	0.757124	0	0	115.351	144.115	73.9015
ENSG00000139874	77.3324	8.91449	1.21488	7.33778	2.17159e-13	2.44855e-11	0	0	0.91993	0.570267	82.8161	294.701	162.319
ENSG00000172752	29.906	8.93811	1.6622	5.37727	7.56225e-08	2.56194e-06	0	0	0	0	183.379	3.52935	22.4344
ENSG00000186493	29.892	8.95183	1.34263	6.66739	2.60391e-11	1.80609e-09	0	0	0	0	59.1544	29.9995	120.09
ENSG00000182107	389.84	9.00554	0.888926	10.1308	4.03285e-24	2.63737e-21	0	0	2.75979	3.99187	629.994	1421.74	670.393
ENSG00000177096	31.7921	9.0522	1.29537	6.98809	2.78652e-12	2.40682e-10	0	0	0	0	38.4503	75.8811	108.213
ENSG00000221994	31.9583	9.05429	1.24422	7.27705	3.41201e-13	3.54989e-11	0	0	0	0	68.0275	87.0574	68.6229
ENSG00000115598	32.4503	9.05928	1.28907	7.02775	2.09887e-12	1.8693e-10	0	0	0	0	109.436	41.1758	76.5409
ENSG00000112992	591.937	9.21318	0.810717	11.3642	6.30122e-30	1.10945e-26	2.58237	0	1.83986	4.56214	1248.16	2176.43	709.983
ENSG00000154930	291.715	9.22582	0.822008	11.2235	3.12564e-29	4.47142e-26	0.860788	0.757124	1.83986	1.14053	899.146	395.288	742.974
ENSG00000165118	346.308	9.24821	0.814407	11.3558	6.94334e-30	1.13519e-26	2.58237	0.757124	0.91993	1.14053	405.207	1069.98	943.564
ENSG00000164120	1307.52	9.38972	0.571027	16.4436	9.32523e-61	2.13445e-56	4.30394	3.78562	2.75979	6.84321	2375.05	3215.24	3544.63
ENSG00000198680	40.8304	9.41333	1.42918	6.58653	4.5023e-11	2.94536e-09	0	0	0	0	53.2389	208.82	23.7541
ENSG00000170961	275.9	9.4621	1.07556	8.79733	1.40105e-18	4.39297e-16	0	0	1.83986	1.7108	124.224	800.575	1002.95
ENSG00000286966	43.3062	9.48465	1.64218	5.77564	7.66622e-09	3.12785e-07	0	0	0	0	127.182	1.76468	174.196
ENSG00000204967	44.1158	9.52421	1.59092	5.98661	2.14257e-09	9.94752e-08	0	0	0	0	29.5772	269.996	9.23769
ENSG00000123999	77.4943	9.59663	1.43966	6.66592	2.63011e-11	1.81327e-09	0	0.757124	0	0	396.334	19.9997	125.369
ENSG00000111432	46.5286	9.60273	1.41756	6.77414	1.2515e-11	9.30053e-10	0	0	0	0	41.4081	244.702	39.5901
ENSG00000116132	129.406	9.61144	1.21282	7.92484	2.28441e-15	3.90208e-13	0	0	1.83986	0	236.617	176.468	490.917
ENSG00000143653	385.739	9.6278	0.82205	11.7119	1.10733e-31	2.53457e-28	2.58237	0	0.91993	1.14053	908.02	1143.51	643.999
ENSG00000172000	82.8099	9.70208	1.19992	8.08561	6.18543e-16	1.17007e-13	0	0	0.91993	0	150.844	165.291	262.614
ENSG00000159228	622.548	9.79441	0.804574	12.1734	4.30673e-34	1.40824e-30	0	3.0285	0.91993	2.28107	1002.67	2295.84	1053.1
ENSG00000158321	287.68	9.89266	0.970104	10.1975	2.03376e-24	1.55169e-21	0	0	0	2.28107	680.275	691.165	640.04
ENSG00000270885	391.014	9.93057	0.832983	11.9217	9.12405e-33	2.32045e-29	0.860788	0.757124	0.91993	1.14053	801.542	1171.75	760.13
ENSG00000270641	1383.8	9.97018	1.42501	6.99657	2.62309e-12	2.2916e-10	0.860788	0.757124	1.83986	9.12427	5569.38	1.76468	4102.86
ENSG00000172465	60.4271	9.97865	1.32792	7.51451	5.71265e-14	7.34589e-12	0	0	0	0	47.3235	252.937	122.729
ENSG00000204116	175.52	10.1297	1.24325	8.14774	3.70774e-16	7.57735e-14	0	0	0	1.14053	165.632	697.636	364.229
ENSG00000005469	117.943	10.2138	1.18243	8.63797	5.72229e-18	1.57804e-15	0.860788	0	0	0	236.617	350.582	237.541
ENSG00000197496	198.75	10.2714	1.17158	8.76716	1.83227e-18	5.51828e-16	0	0	0.91993	0.570267	236.617	571.167	581.975
ENSG00000183072	125.016	10.2976	1.18229	8.70984	3.0431e-18	8.5992e-16	0.860788	0	0	0	257.322	374.111	242.819
ENSG00000133019	128.974	10.3448	1.42291	7.27014	3.59115e-13	3.686e-11	0	0.757124	0	0	26.6195	575.873	299.565
ENSG00000162873	220.322	10.3829	1.16769	8.89179	6.01321e-19	1.96623e-16	0.860788	0	0.91993	0	771.965	462.345	306.164
ENSG00000229807	2492.04	10.3954	0.943533	11.0176	3.14473e-28	3.99888e-25	0.860788	2.27137	2.75979	10.8351	8615.83	908.22	7903.51
ENSG00000182674	106.964	10.7954	1.20219	8.97982	2.71213e-19	9.55047e-17	0	0	0	0	183.379	239.408	325.959
ENSG00000265972	4113.88	10.8236	0.86968	12.4455	1.47988e-35	5.64551e-32	3.44315	0.757124	6.43951	10.2648	14324.2	2040.55	12411.5
ENSG00000175538	459.083	10.8257	1.06799	10.1365	3.80573e-24	2.56204e-21	0.860788	0	1.83986	0	624.079	794.693	1792.11
ENSG00000206503	115.905	10.9043	1.45849	7.47641	7.63783e-14	9.44985e-12	0	0	0	0	547.178	25.2937	238.86
ENSG00000118971	1997.44	12.0155	0.856089	14.0354	9.47099e-45	7.22605e-41	0	1.51425	1.83986	1.14053	2809.83	7533.4	3634.37
ENSG00000151490	557.077	12.453	1.21788	10.2252	1.52931e-24	1.2929e-21	0	0	0	0.570267	1112.1	2078.2	708.663
ENSG00000135218	10600.8	13.9711	0.900708	15.5112	2.91251e-54	3.33322e-50	5.16473	0	0	1.14053	15735.1	34649.4	23814.8
ENSG00000214415	1174.47	14.2505	1.25559	11.3496	7.44643e-30	1.13628e-26	0	0	0	0	1224.5	4716.39	2280.39
