# Supplementary material for: Differential expression analysis of genes and long non-coding RNAs associated with KRAS mutation in colorectal cancer cells
Source: Sci Rep. 2022 May 13;12:7965. doi: 10.1038/s41598-022-11697-5 (PMC9106686; doi:10.1038/s41598-022-11697-5)
Supplement: Supplementary file 9 — Supplementary Data 2. [file 41598_2022_11697_MOESM9_ESM.xls]

## Sheet: Sheet1
Differential expression analysis of genes and long non-coding RNAs associated with KRAS mutation in colorectal cancer cells Mahsa Saliani, Razieh Jalal, Ali Javadmanesh
Ensemble Gene ID	BaseMean	log2FoldChange	lfcSE	Stat	P-value	P-valueadj	LoVo-1	LoVo-2	LoVo-3	SW48-1	SW48-2	SW48-3
ENSG00000286559	185.047	-25.5732	3.31709	-7.70954	1.26271e-14	5.18157e-12	0	1109.1	1.17882	0	0	0
ENSG00000236197	183.571	-25.5647	3.30086	-7.74486	9.56855e-15	4.41728e-12	0	1100.01	1.41458	0	0	0
ENSG00000287933	183.374	-25.5628	3.45953	-7.38908	1.47845e-13	3.99524e-11	0	1100.01	0.235764	0	0	0
ENSG00000287525	165.232	-25.419	3.38393	-7.5117	5.83662e-14	1.93035e-11	0	990.918	0.471527	0	0	0
ENSG00000127083	165.271	-25.4181	3.34818	-7.59162	3.15918e-14	1.16674e-11	0	990.918	0.707291	0	0	0
ENSG00000250974	159.092	-25.3676	3.90772	-6.49166	8.48968e-11	1.12648e-08	0	954.554	0	0	0	0
ENSG00000287936	159.171	-25.3675	3.38008	-7.50502	6.14212e-14	2.00152e-11	0	954.554	0.471527	0	0	0
ENSG00000250761	157.577	-25.3529	3.90773	-6.48789	8.70466e-11	1.14813e-08	0	945.463	0	0	0	0
ENSG00000232978	150.119	-25.2895	3.33805	-7.57615	3.55971e-14	1.27225e-11	0	900.008	0.707291	0	0	0
ENSG00000179909	148.683	-25.2748	3.29254	-7.67638	1.63649e-14	6.47554e-12	0	890.917	1.17882	0	0	0
ENSG00000255130	147.01	-25.2609	3.43833	-7.34686	2.02913e-13	5.16822e-11	0	881.826	0.235764	0	0	0
ENSG00000184321	147.05	-25.2608	3.37206	-7.49121	6.82401e-14	2.11934e-11	0	881.826	0.471527	0	0	0
ENSG00000248145	136.443	-25.1589	3.36469	-7.47733	7.58451e-14	2.30226e-11	0	818.189	0.471527	0	0	0
ENSG00000184357	129.261	-25.0891	3.20172	-7.83612	4.64677e-15	2.3946e-12	0	772.734	2.82916	0	0	0
ENSG00000267136	125.759	-25.0481	3.90798	-6.40947	1.46024e-10	1.80768e-08	0	754.552	0	0	0	0
ENSG00000231132	113.637	-24.8247	3.9081	-6.35212	2.12367e-10	2.51691e-08	0	681.824	0	0	0	0
ENSG00000237853	106.14	-24.8151	3.34133	-7.42671	1.11329e-13	3.16274e-11	0	636.369	0.471527	0	0	0
ENSG00000176239	106.062	-24.8136	3.9082	-6.3491	2.16575e-10	2.5527e-08	0	636.369	0	0	0	0
ENSG00000249112	101.516	-24.753	3.90826	-6.3335	2.39664e-10	2.78048e-08	0	609.096	0	0	0	0
ENSG00000184984	100.551	-24.7402	3.16106	-7.82654	5.0147e-15	2.46935e-12	0	600.005	3.30069	0	0	0
ENSG00000230630	100.079	-24.7344	3.33637	-7.41354	1.22967e-13	3.44916e-11	0	600.005	0.471527	0	0	0
ENSG00000259103	98.6036	-24.6995	3.29765	-7.49002	6.88627e-14	2.11934e-11	0	590.914	0.707291	0	0	0
ENSG00000275945	95.4947	-24.6704	3.4016	-7.2526	4.08834e-13	9.15086e-11	0	572.732	0.235764	0	0	0
ENSG00000237986	93.9402	-24.6484	3.90839	-6.30653	2.85355e-10	3.27626e-08	0	563.641	0	0	0	0
ENSG00000200355	93.9795	-24.6474	3.40041	-7.24835	4.21873e-13	9.34828e-11	0	563.641	0.235764	0	0	0
ENSG00000233445	89.6698	-24.583	3.21269	-7.65185	1.98107e-14	7.5687e-12	0	536.368	1.65035	0	0	0
ENSG00000173250	89.3947	-24.5801	3.90847	-6.28894	3.1965e-10	3.61383e-08	0	536.368	0	0	0	0
ENSG00000287471	89.5126	-24.5788	3.28956	-7.47176	7.91316e-14	2.36957e-11	0	536.368	0.707291	0	0	0
ENSG00000258044	89.4733	-24.5753	3.32741	-7.38571	1.51641e-13	4.00025e-11	0	536.368	0.471527	0	0	0
ENSG00000200754	86.3644	-24.5321	3.90853	-6.27656	3.46151e-10	3.83518e-08	0	518.186	0	0	0	0
ENSG00000258035	85.1636	-24.5111	3.19595	-7.66941	1.72783e-14	6.71701e-12	0	509.095	1.88611	0	0	0
ENSG00000200091	87.9581	-24.5017	3.3261	-7.36649	1.7518e-13	4.56685e-11	0	527.277	0.471527	0	0	0
ENSG00000254397	82.2118	-24.4641	3.17237	-7.71161	1.24236e-14	5.18157e-12	0	490.913	2.35764	0	0	0
ENSG00000240454	81.8975	-24.4574	3.32081	-7.36489	1.77293e-13	4.56818e-11	0	490.913	0.471527	0	0	0
ENSG00000287466	84.8885	-24.4129	3.39297	-7.19514	6.23989e-13	1.29224e-10	0	509.095	0.235764	0	0	0
ENSG00000223486	79.0243	-24.384	3.2159	-7.58234	3.39376e-14	1.23283e-11	0	472.731	1.41458	0	0	0
ENSG00000257256	77.3127	-24.3806	3.38697	-7.19833	6.09552e-13	1.27425e-10	0	463.64	0.235764	0	0	0
ENSG00000286316	103.07	-24.3633	3.40745	-7.14999	8.67834e-13	1.68687e-10	0	618.187	0.235764	0	0	0
ENSG00000259458	75.9154	-24.3543	3.25014	-7.49332	6.71517e-14	2.11934e-11	0	454.549	0.943055	0	0	0
ENSG00000223815	75.8368	-24.351	3.31546	-7.34471	2.06211e-13	5.19253e-11	0	454.549	0.471527	0	0	0
ENSG00000147896	75.7975	-24.3485	3.38577	-7.19142	6.41207e-13	1.30353e-10	0	454.549	0.235764	0	0	0
ENSG00000277752	74.3217	-24.3272	3.31411	-7.3405	2.12801e-13	5.29827e-11	0	445.458	0.471527	0	0	0
ENSG00000254865	87.9974	-24.2976	3.28818	-7.38939	1.47503e-13	3.99524e-11	0	527.277	0.707291	0	0	0
ENSG00000244743	72.7279	-24.2926	3.90886	-6.21477	5.14005e-10	5.55601e-08	0	436.367	0	0	0	0
ENSG00000218313	80.343	-24.2745	3.38938	-7.16193	7.95508e-13	1.5739e-10	0	481.822	0.235764	0	0	0
ENSG00000251171	77.2734	-24.246	3.90873	-6.20304	5.53833e-10	5.92869e-08	0	463.64	0	0	0	0
ENSG00000254177	74.2431	-24.1618	3.90881	-6.18135	6.3555e-10	6.77074e-08	0	445.458	0	0	0	0
ENSG00000234881	78.8672	-23.6977	3.31814	-7.14186	9.20741e-13	1.77415e-10	0	472.731	0.471527	0	0	0
ENSG00000279129	98.525	-23.659	3.40396	-6.95044	3.64141e-12	6.15955e-10	0	590.914	0.235764	0	0	0
ENSG00000223724	77.352	-23.6533	3.3168	-7.13135	9.93859e-13	1.8823e-10	0	463.64	0.471527	0	0	0
ENSG00000254253	77.352	-23.6533	3.3168	-7.13135	9.93859e-13	1.8823e-10	0	463.64	0.471527	0	0	0
ENSG00000227197	92.425	-23.3307	3.90841	-5.96936	2.3818e-09	2.15862e-07	0	554.55	0	0	0	0
ENSG00000234675	92.425	-23.3307	3.90841	-5.96936	2.3818e-09	2.15862e-07	0	554.55	0	0	0	0
ENSG00000066405	105.018	-23.2806	3.17944	-7.32222	2.43905e-13	6.00521e-11	0	627.278	2.82916	0	0	0
ENSG00000134193	2598.86	-13.3437	1.59376	-8.37245	5.64333e-17	5.00203e-14	10985	772.734	3834.46	0	0.974599	0
ENSG00000134240	714.341	-13.3413	1.68342	-7.92511	2.27942e-15	1.3292e-12	344.923	1354.56	2586.56	0	0	0
ENSG00000283633	545.68	-12.9496	1.42704	-9.07445	1.14253e-19	1.80838e-16	1052.92	1463.65	757.509	0	0	0
ENSG00000118322	913.889	-12.6896	1.46569	-8.65781	4.80918e-18	5.32833e-15	3256.22	718.188	1508.18	0	0	0.743329
ENSG00000100181	452.047	-12.6764	1.63981	-7.73039	1.07217e-14	4.75162e-12	330.591	1754.56	627.131	0	0	0
ENSG00000169860	442.344	-12.6525	1.59313	-7.94194	1.99043e-15	1.22516e-12	532.194	454.549	1667.32	0	0	0
ENSG00000261780	328.394	-12.2149	1.55595	-7.85047	4.14467e-15	2.24004e-12	673.603	1027.28	269.478	0	0	0
ENSG00000001626	1167.81	-12.2008	1.22407	-9.96738	2.11737e-23	7.8198e-20	2941.88	1954.56	2107.96	1.73673	0	0.743329
ENSG00000162009	206.584	-11.5421	1.90921	-6.04549	1.48961e-09	1.40461e-07	75.4817	1027.28	136.743	0	0	0
ENSG00000104327	2011.29	-11.541	1.67376	-6.89523	5.37777e-12	8.89299e-10	3044.11	7454.61	1563.82	5.2102	0	0
ENSG00000140297	2667.84	-11.4431	0.931991	-12.2781	1.18753e-34	2.63145e-30	7527.15	3818.22	4654.45	5.2102	1.29947	0.743329
ENSG00000106541	348.556	-11.3413	1.28617	-8.81788	1.16645e-18	1.43596e-15	745.262	800.007	545.321	0	0	0.743329
ENSG00000277066	176.481	-11.1852	2.87445	-3.89125	9.97288e-05	0.00255184	0	1054.55	4.00798	0	0.324866	0
ENSG00000285935	158.341	-11.1576	2.16313	-5.15809	2.49477e-07	1.38899e-05	42.9959	881.826	25.2267	0	0	0
ENSG00000057704	317.791	-11.1507	1.5364	-7.25768	3.93785e-13	8.90396e-11	1301.34	254.548	350.109	0	0	0.743329
ENSG00000259251	166.997	-11.1148	2.93637	-3.78522	0.000153572	0.00367099	0	1000.01	1.65035	0	0.324866	0
ENSG00000263711	269.208	-11.0515	1.65331	-6.68448	2.31749e-11	3.44652e-09	247.465	1236.37	131.085	0	0.324866	0
ENSG00000137033	525.106	-11.0076	2.52317	-4.3626	1.28525e-05	0.00043003	2962.9	0	186.253	0	0	1.48666
ENSG00000025039	259.837	-10.8931	1.39317	-7.81893	5.32743e-15	2.56632e-12	828.388	436.367	293.526	0	0	0.743329
ENSG00000144057	127.335	-10.8593	1.77553	-6.11612	9.58786e-10	9.57015e-08	65.9271	145.456	552.63	0	0	0
ENSG00000257764	126.612	-10.8324	1.83395	-5.90659	3.49259e-09	3.02314e-07	39.1741	536.368	184.131	0	0	0
ENSG00000249790	121.949	-10.7978	1.45374	-7.42764	1.10555e-13	3.16274e-11	332.502	181.82	217.374	0	0	0
ENSG00000132554	134.175	-10.7809	2.82861	-3.81136	0.000138204	0.00339143	0	800.007	4.71527	0	0.324866	0
ENSG00000248109	119.919	-10.7702	1.41071	-7.63462	2.26487e-14	8.5063e-12	225.49	218.184	275.844	0	0	0
ENSG00000103460	111.857	-10.6698	1.5237	-7.00258	2.51289e-12	4.38451e-10	353.522	181.82	135.8	0	0	0
ENSG00000228594	107.73	-10.6244	1.71944	-6.17895	6.45286e-10	6.84157e-08	342.056	45.4549	258.869	0	0	0
ENSG00000101074	105.36	-10.5684	2.45436	-4.30597	1.66253e-05	0.000535465	4.77732	618.187	9.19478	0	0	0
ENSG00000124253	221.621	-10.5202	2.05538	-5.11837	3.08189e-07	1.6616e-05	22.9312	1209.1	95.9558	1.73673	0	0
ENSG00000198482	101.524	-10.5072	1.80676	-5.81547	6.04621e-09	5.03676e-07	57.3279	463.64	88.1756	0	0	0
ENSG00000162639	99.1391	-10.5062	1.70089	-6.17689	6.53772e-10	6.89854e-08	257.975	45.4549	291.404	0	0	0
ENSG00000275379	100.516	-10.5025	2.73068	-3.84611	0.00012001	0.00298461	1.91093	600.005	1.17882	0	0	0
ENSG00000113196	99.2228	-10.5023	2.03153	-5.16968	2.345e-07	1.31552e-05	409.894	9.09099	176.351	0	0	0
ENSG00000230946	109.303	-10.5003	2.93483	-3.5778	0.000346496	0.00726524	0	654.551	0.943055	0	0.324866	0
ENSG00000235740	109.342	-10.498	2.9168	-3.59914	0.000319266	0.00682219	0	654.551	1.17882	0	0.324866	0
ENSG00000232342	98.9986	-10.4805	2.74591	-3.81678	0.000135203	0.00333373	0.955465	590.914	2.12187	0	0	0
ENSG00000166532	722.694	-10.4716	1.55566	-6.73126	1.68197e-11	2.58826e-09	418.494	2863.66	1051.03	0	0	2.97332
ENSG00000198643	96.7233	-10.4713	1.61867	-6.46908	9.85988e-11	1.27026e-08	182.494	72.7279	325.118	0	0	0
ENSG00000168806	98.1126	-10.4699	1.41743	-7.38652	1.50722e-13	4.00025e-11	179.627	227.275	181.774	0	0	0
ENSG00000131002	200.653	-10.4624	1.66508	-6.28345	3.31151e-10	3.68743e-08	380.275	54.5459	768.354	0	0	0.743329
ENSG00000215866	97.9396	-10.457	2.03734	-5.13269	2.85633e-07	1.56899e-05	28.6639	518.186	40.7871	0	0	0
ENSG00000279296	200.145	-10.4189	1.77207	-5.87952	4.11458e-09	3.52027e-07	151.919	990.918	57.2906	0	0	0.743329
ENSG00000198535	94.6074	-10.41	1.59135	-6.54163	6.08512e-11	8.42751e-09	76.4372	300.003	191.204	0	0	0
ENSG00000227278	94.4259	-10.4049	2.1288	-4.88768	1.02033e-06	4.79017e-05	21.0202	518.186	27.3486	0	0	0
ENSG00000152527	92.2259	-10.3712	1.47211	-7.04516	1.85249e-12	3.33734e-10	142.364	263.639	147.352	0	0	0
ENSG00000122194	90.9355	-10.3548	2.50826	-4.12829	3.65476e-05	0.0010642	3.82186	536.368	5.42256	0	0	0
ENSG00000258498	88.6733	-10.3421	1.99326	-5.18853	2.11955e-07	1.21049e-05	310.526	9.09099	212.423	0	0	0
ENSG00000164220	165.434	-10.3413	2.97122	-3.4805	0.000500477	0.00977099	0	990.918	0.943055	0	0	0.743329
ENSG00000236998	88.3532	-10.3153	2.7432	-3.7603	0.000169707	0.00401337	0.955465	527.277	1.88611	0	0	0
ENSG00000224713	88.0625	-10.3038	2.18222	-4.72171	2.33867e-06	0.000100044	16.2429	490.913	21.2187	0	0	0
ENSG00000105784	88.1971	-10.3037	2.02506	-5.08812	3.61629e-07	1.90794e-05	36.3077	463.64	29.2347	0	0	0
ENSG00000146530	87.8125	-10.2981	1.49418	-6.89215	5.49551e-12	9.02037e-10	136.631	263.639	126.605	0	0	0
ENSG00000176857	87.2702	-10.2967	2.66549	-3.86295	0.000112025	0.00282087	0.955465	518.186	4.47951	0	0	0
ENSG00000185666	85.207	-10.2636	2.85992	-3.58877	0.000332242	0.00703167	1.91093	509.095	0.235764	0	0	0
ENSG00000253405	83.6048	-10.2255	1.98983	-5.13887	2.76394e-07	1.52733e-05	24.8421	427.276	49.5104	0	0	0
ENSG00000157510	163.188	-10.2245	1.40451	-7.27975	3.34438e-13	7.88385e-11	536.016	200.002	242.365	0	0	0.743329
ENSG00000167165	161.184	-10.2189	1.36853	-7.46712	8.197e-14	2.42183e-11	310.526	190.911	464.926	0	0	0.743329
ENSG00000133710	80.8903	-10.2128	1.85541	-5.50432	3.70591e-08	2.55029e-06	262.753	18.182	204.407	0	0	0
ENSG00000241907	81.0917	-10.1899	2.67216	-3.81336	0.00013709	0.00337155	0.955465	481.822	3.77222	0	0	0
ENSG00000069482	81.2941	-10.1889	1.5093	-6.75078	1.4705e-11	2.31098e-09	96.5019	236.366	154.897	0	0	0
ENSG00000180611	248.874	-10.1738	1.14229	-8.90647	5.26853e-19	6.86737e-16	487.287	572.732	432.155	0	0.324866	0.743329
ENSG00000249621	79.105	-10.155	2.79159	-3.63771	0.000275075	0.00605301	0.955465	472.731	0.943055	0	0	0
ENSG00000215864	79.4895	-10.1505	1.94649	-5.21479	1.84023e-07	1.07593e-05	42.0404	400.003	34.893	0	0	0
ENSG00000078295	77.9807	-10.1368	3.11281	-3.25648	0.00112801	0.018777	0	463.64	4.24375	0	0	0
ENSG00000279694	77.7335	-10.121	2.14312	-4.72253	2.32934e-06	9.9837e-05	17.1984	427.276	21.926	0	0	0
ENSG00000253507	77.4025	-10.1121	1.54754	-6.53428	6.3915e-11	8.79685e-09	93.6355	254.548	116.231	0	0	0
ENSG00000285636	76.2318	-10.1005	2.72708	-3.70379	0.000212402	0.00484692	0.955465	454.549	1.88611	0	0	0
ENSG00000254933	76.2258	-10.0937	2.21992	-4.54685	5.44551e-06	0.000205916	10.5101	427.276	19.5684	0	0	0
ENSG00000109610	73.2156	-10.0712	1.8488	-5.44742	5.11058e-08	3.46316e-06	166.251	18.182	254.861	0	0	0
ENSG00000165985	74.6383	-10.0626	2.20789	-4.55755	5.17539e-06	0.0001991	13.3765	418.185	16.2677	0	0	0
ENSG00000091972	408.825	-10.0555	1.59827	-6.29151	3.14394e-10	3.57264e-08	190.137	1727.29	533.297	0	0	2.22999
ENSG00000286071	73.2822	-10.0426	2.6782	-3.74974	0.000177015	0.00416398	1.91093	436.367	1.41458	0	0	0
ENSG00000230826	72.8458	-10.0389	3.27405	-3.06619	0.00216807	0.0312165	0	436.367	0.707291	0	0	0
ENSG00000079215	132.061	-10.0277	1.52763	-6.56422	5.23054e-11	7.38239e-09	74.5262	281.821	435.691	0	0.324866	0
ENSG00000086696	147.259	-10.0203	1.65042	-6.07134	1.26848e-09	1.2221e-07	619.141	54.5459	209.122	0	0	0.743329
ENSG00000162722	139.743	-10.0135	1.30212	-7.6902	1.46909e-14	5.91883e-12	226.445	336.367	274.9	0	0	0.743329
ENSG00000270124	71.3699	-10.009	3.24565	-3.08382	0.00204362	0.0298712	0	427.276	0.943055	0	0	0
ENSG00000201563	71.252	-10.0073	3.3822	-2.95883	0.00308809	0.0402998	0	427.276	0.235764	0	0	0
ENSG00000167562	71.2762	-9.99066	1.55189	-6.43774	1.21262e-10	1.52784e-08	97.4574	236.366	93.8339	0	0	0
ENSG00000238005	70.6882	-9.98868	2.56647	-3.892	9.94226e-05	0.00254694	3.82186	418.185	2.12187	0	0	0
ENSG00000287950	69.8961	-9.9761	2.90653	-3.4323	0.000598477	0.0113154	0.955465	418.185	0.235764	0	0	0
ENSG00000154162	69.8128	-9.97037	2.50586	-3.97882	6.92578e-05	0.00186022	0.955465	400.003	17.918	0	0	0
ENSG00000038295	69.6656	-9.96676	2.2926	-4.34736	1.37786e-05	0.000457065	1.91093	354.549	61.5343	0	0	0
ENSG00000286153	68.8111	-9.95519	3.11286	-3.19808	0.00138344	0.022222	0	409.094	3.77222	0	0	0
ENSG00000080007	145.207	-9.95271	1.76439	-5.64087	1.69198e-08	1.2456e-06	91.7246	681.824	95.9558	1.73673	0	0
ENSG00000227802	68.7346	-9.94951	2.69596	-3.69053	0.000223788	0.0050653	0.955465	409.094	2.35764	0	0	0
ENSG00000180116	68.3789	-9.9467	3.22178	-3.08733	0.00201965	0.0296897	0	409.094	1.17882	0	0	0
ENSG00000187229	68.3789	-9.9467	3.22178	-3.08733	0.00201965	0.0296897	0	409.094	1.17882	0	0	0
ENSG00000266954	68.3396	-9.94599	3.24264	-3.06725	0.00216038	0.031126	0	409.094	0.943055	0	0	0
ENSG00000203808	67.8109	-9.9279	2.55046	-3.89259	9.918e-05	0.00254662	1.91093	400.003	4.95104	0	0	0
ENSG00000083622	67.1388	-9.9196	3.13822	-3.1609	0.00157281	0.0245955	0	400.003	2.82916	0	0	0
ENSG00000241336	66.8637	-9.91415	3.22022	-3.07872	0.00207894	0.0302278	0	400.003	1.17882	0	0	0
ENSG00000236549	66.7065	-9.91168	3.37867	-2.9336	0.00335056	0.0428667	0	400.003	0.235764	0	0	0
ENSG00000196228	67.094	-9.91039	2.42136	-4.0929	4.26015e-05	0.0012165	7.64372	390.913	4.00798	0	0	0
ENSG00000111962	242.326	-9.90044	1.43495	-6.8995	5.2187e-12	8.69483e-10	628.696	163.638	660.138	0	0	1.48666
ENSG00000237164	66.4922	-9.89895	2.52701	-3.91726	8.95602e-05	0.00233204	1.91093	390.913	6.12986	0	0	0
ENSG00000077063	130.208	-9.89208	1.38321	-7.15154	8.58095e-13	1.6827e-10	225.49	290.912	263.112	1.73673	0	0
ENSG00000231201	65.3093	-9.88011	3.23963	-3.04976	0.00229022	0.0324897	0	390.913	0.943055	0	0	0
ENSG00000228437	65.1993	-9.85928	1.65174	-5.96903	2.38667e-09	2.15862e-07	57.3279	245.457	88.4114	0	0	0
ENSG00000261742	64.187	-9.85417	3.11997	-3.15841	0.0015863	0.0247716	0	381.822	3.30069	0	0	0
ENSG00000285582	63.6762	-9.84419	3.37638	-2.9156	0.00355002	0.0444938	0	381.822	0.235764	0	0	0
ENSG00000113722	63.6551	-9.84003	1.57576	-6.24462	4.24822e-10	4.61452e-08	161.474	163.638	56.819	0	0	0
ENSG00000248588	63.7813	-9.83233	2.12659	-4.62353	3.77266e-06	0.000150357	8.59918	336.367	37.7222	0	0	0
ENSG00000204604	122.156	-9.81466	1.35079	-7.26589	3.70596e-13	8.46601e-11	338.235	227.275	166.685	0	0	0.743329
ENSG00000099725	60.6332	-9.80171	1.87506	-5.22741	1.71897e-07	1.01305e-05	89.8137	18.182	255.804	0	0	0
ENSG00000178836	61.5496	-9.79283	3.06358	-3.19653	0.0013909	0.0223178	0	363.64	5.65833	0	0	0
ENSG00000247199	768.501	-9.78563	1.48388	-6.59464	4.26298e-11	6.09441e-09	102.235	4209.13	294.469	1.73673	1.9492	1.48666
ENSG00000109436	60.733	-9.77732	1.44323	-6.77462	1.24731e-11	1.97423e-09	112.745	136.365	115.288	0	0	0
ENSG00000148426	59.4612	-9.77619	1.66903	-5.85742	4.70105e-09	3.97597e-07	181.538	36.364	138.865	0	0	0
ENSG00000224853	60.7245	-9.77454	3.26263	-2.99591	0.0027363	0.0370168	0	363.64	0.707291	0	0	0
ENSG00000242602	60.6852	-9.77386	3.30215	-2.95984	0.00307794	0.0402678	0	363.64	0.471527	0	0	0
ENSG00000153012	59.9996	-9.76605	1.51197	-6.45917	1.05281e-10	1.34851e-08	74.5262	127.274	158.197	0	0	0
ENSG00000112394	60.8253	-9.75967	1.75419	-5.56364	2.64209e-08	1.86452e-06	33.4413	245.457	86.0537	0	0	0
ENSG00000168398	60.6052	-9.75788	1.53734	-6.34725	2.19192e-10	2.56988e-08	111.789	181.82	70.0218	0	0	0
ENSG00000129824	440.875	-9.75519	2.01956	-4.83036	1.36289e-06	6.21407e-05	1629.07	9.09099	1004.12	0	0	2.97332
ENSG00000174640	58.4031	-9.74568	1.81087	-5.38178	7.3753e-08	4.82092e-06	247.465	27.273	75.6801	0	0	0
ENSG00000240175	59.2486	-9.73859	3.23367	-3.01162	0.00259859	0.0356767	0	354.549	0.943055	0	0	0
ENSG00000254205	59.2093	-9.73782	3.26124	-2.98593	0.00282719	0.0379474	0	354.549	0.707291	0	0	0
ENSG00000259163	59.4078	-9.73781	2.76417	-3.52287	0.000426907	0.00856869	0.955465	354.549	0.943055	0	0	0
ENSG00000255968	59.1307	-9.73663	3.37308	-2.88657	0.00389462	0.0469818	0	354.549	0.235764	0	0	0
ENSG00000260266	59.1935	-9.7279	2.45484	-3.96274	7.40947e-05	0.00198054	2.86639	345.458	6.83715	0	0	0
ENSG00000166173	216.307	-9.71215	1.51388	-6.41539	1.40458e-10	1.74855e-08	885.716	190.911	219.732	0	0	1.48666
ENSG00000249713	57.7334	-9.70093	3.23221	-3.00133	0.00268801	0.0364974	0	345.458	0.943055	0	0	0
ENSG00000162947	57.6156	-9.69892	3.37202	-2.87629	0.00402376	0.0481179	0	345.458	0.235764	0	0	0
ENSG00000228133	57.6156	-9.69892	3.37202	-2.87629	0.00402376	0.0481179	0	345.458	0.235764	0	0	0
ENSG00000224383	240.749	-9.69556	1.60192	-6.05247	1.42645e-09	1.3566e-07	168.162	1154.56	119.296	1.73673	0	0.743329
ENSG00000140459	58.2537	-9.69373	1.90584	-5.08632	3.65078e-07	1.91806e-05	39.1741	281.821	28.5274	0	0	0
ENSG00000082397	57.0788	-9.66869	2.14135	-4.51523	6.32474e-06	0.000232421	10.5101	309.094	22.8691	0	0	0
ENSG00000204832	56.2969	-9.664	3.19199	-3.02758	0.00246522	0.0343134	0	336.367	1.41458	0	0	0
ENSG00000218757	56.2203	-9.66334	3.37126	-2.86639	0.00415184	0.0490281	0.955465	336.367	0	0	0	0
ENSG00000205537	56.2576	-9.66311	3.2094	-3.01088	0.00260493	0.0357195	0	336.367	1.17882	0	0	0
ENSG00000287106	56.2576	-9.66311	3.2094	-3.01088	0.00260493	0.0357195	0	336.367	1.17882	0	0	0
ENSG00000228729	56.1397	-9.66071	3.29838	-2.92893	0.00340132	0.0432412	0	336.367	0.471527	0	0	0
ENSG00000260661	56.1004	-9.6602	3.371	-2.86568	0.00416115	0.0490723	0	336.367	0.235764	0	0	0
ENSG00000106236	100.187	-9.64761	1.72235	-5.60141	2.12614e-08	1.5247e-06	472.955	36.364	91.4763	0	0.324866	0
ENSG00000166450	55.6579	-9.64753	1.49613	-6.44832	1.13098e-10	1.44031e-08	73.5708	136.365	124.012	0	0	0
ENSG00000287021	55.2139	-9.63499	3.08917	-3.11896	0.00181491	0.0275646	0	327.276	4.00798	0	0	0
ENSG00000287456	55.1767	-9.62852	2.65598	-3.62522	0.00028872	0.00629081	0.955465	327.276	2.82916	0	0	0
ENSG00000266987	54.7031	-9.62252	3.22933	-2.97973	0.00288504	0.0385118	0	327.276	0.943055	0	0	0
ENSG00000287054	54.7031	-9.62252	3.22933	-2.97973	0.00288504	0.0385118	0	327.276	0.943055	0	0	0
ENSG00000283611	54.5852	-9.62041	3.37001	-2.85471	0.00430755	0.0503464	0	327.276	0.235764	0	0	0
ENSG00000286335	54.5852	-9.62041	3.37001	-2.85471	0.00430755	0.0503464	0	327.276	0.235764	0	0	0
ENSG00000170629	118.273	-9.6196	1.97549	-4.86947	1.11898e-06	5.1765e-05	11.4656	636.369	61.0628	0	0	0.743329
ENSG00000254571	54.6832	-9.61391	2.54375	-3.77942	0.000157196	0.00374148	0.955465	318.185	8.95902	0	0	0
ENSG00000196188	118.866	-9.61147	2.22529	-4.31919	1.56601e-05	0.00050807	560.858	0	151.596	0	0	0.743329
ENSG00000163689	54.9759	-9.60771	1.85169	-5.18862	2.11858e-07	1.21049e-05	43.9514	254.548	31.3566	0	0	0
ENSG00000224384	54.2944	-9.60193	2.48261	-3.86767	0.000109878	0.00277627	2.86639	318.185	4.71527	0	0	0
ENSG00000265394	53.3844	-9.58642	3.14985	-3.04346	0.00233877	0.0330095	0	318.185	2.12187	0	0	0
ENSG00000164100	53.4278	-9.58287	2.7501	-3.48456	0.000492956	0.00964114	1.91093	318.185	0.471527	0	0	0
ENSG00000238258	116.833	-9.58187	2.11457	-4.53135	5.86075e-06	0.000219002	13.3765	672.733	14.1458	0	0	0.743329
ENSG00000243402	53.1486	-9.58081	3.25585	-2.94265	0.00325419	0.0419906	0	318.185	0.707291	0	0	0
ENSG00000180257	53.498	-9.58009	1.49842	-6.39347	1.62161e-10	1.97435e-08	100.324	145.456	75.2086	0	0	0
ENSG00000213046	53.1094	-9.58003	3.29599	-2.90657	0.00365413	0.0454132	0	318.185	0.471527	0	0	0
ENSG00000288073	53.0701	-9.57949	3.36906	-2.84337	0.00446387	0.0516418	0	318.185	0.235764	0	0	0
ENSG00000287656	52.0285	-9.54298	2.67738	-3.5643	0.000364824	0.00759787	0.955465	309.094	2.12187	0	0	0
ENSG00000232661	52.0306	-9.54272	2.6595	-3.58817	0.000333013	0.00704125	1.91093	309.094	1.17882	0	0	0
ENSG00000177300	112.923	-9.54223	2.02837	-4.70439	2.54629e-06	0.000107884	24.8421	618.187	32.7712	1.73673	0	0
ENSG00000235347	51.5942	-9.53793	3.29485	-2.8948	0.00379398	0.0463711	0	309.094	0.471527	0	0	0
ENSG00000235848	51.5942	-9.53793	3.29485	-2.8948	0.00379398	0.0463711	0	309.094	0.471527	0	0	0
ENSG00000264449	51.5549	-9.53738	3.36815	-2.83163	0.00463108	0.0529515	0	309.094	0.235764	0	0	0
ENSG00000085563	220.858	-9.53002	1.06351	-8.96091	3.2202e-19	4.7571e-16	342.056	518.186	463.511	0	0.649733	0.743329
ENSG00000279390	167.311	-9.50683	2.94813	-3.2247	0.00126104	0.020592	0	1000.01	2.12187	1.73673	0	0
ENSG00000127074	50.1576	-9.49629	3.2252	-2.94441	0.00323573	0.0418323	0	300.003	0.943055	0	0	0
ENSG00000185352	50.1576	-9.49629	3.2252	-2.94441	0.00323573	0.0418323	0	300.003	0.943055	0	0	0
ENSG00000231409	50.1576	-9.49629	3.2252	-2.94441	0.00323573	0.0418323	0	300.003	0.943055	0	0	0
ENSG00000232162	50.1183	-9.49539	3.25332	-2.91867	0.00351526	0.044158	0	300.003	0.707291	0	0	0
ENSG00000228686	50.2383	-9.4939	2.81433	-3.37342	0.000742418	0.0134362	0.955465	300.003	0.471527	0	0	0
ENSG00000258761	50.0172	-9.4755	2.18362	-4.33935	1.42905e-05	0.000469828	20.0648	272.73	7.30867	0	0	0
ENSG00000224973	161.408	-9.46232	2.91666	-3.24423	0.00117768	0.0194602	0	963.645	3.06493	1.73673	0	0
ENSG00000227502	49.4564	-9.45187	1.84842	-5.11348	3.16284e-07	1.7011e-05	29.6194	227.275	39.8441	0	0	0
ENSG00000240549	48.6032	-9.4507	3.25213	-2.90601	0.00366075	0.0454191	0	290.912	0.707291	0	0	0
ENSG00000248192	48.6032	-9.4507	3.25213	-2.90601	0.00366075	0.0454191	0	290.912	0.707291	0	0	0
ENSG00000255476	48.6032	-9.4507	3.25213	-2.90601	0.00366075	0.0454191	0	290.912	0.707291	0	0	0
ENSG00000287447	48.5639	-9.44986	3.2927	-2.86994	0.00410547	0.0487792	0	290.912	0.471527	0	0	0
ENSG00000200685	48.5246	-9.44928	3.36651	-2.80685	0.00500291	0.0557643	0	290.912	0.235764	0	0	0
ENSG00000073756	87.2394	-9.44606	1.44911	-6.51854	7.09953e-11	9.53445e-09	187.271	72.7279	263.112	0	0.324866	0
ENSG00000154655	47.5829	-9.42798	1.51955	-6.20447	5.48827e-10	5.90362e-08	123.255	100.001	62.2416	0	0	0
ENSG00000236548	48.2298	-9.41922	2.07851	-4.53173	5.85035e-06	0.000218983	13.3765	254.548	21.4545	0	0	0
ENSG00000264273	47.2452	-9.40871	3.16793	-2.96999	0.0029781	0.0393276	0	281.821	1.65035	0	0	0
ENSG00000170790	47.0487	-9.40373	3.29171	-2.85679	0.00427948	0.050121	0	281.821	0.471527	0	0	0
ENSG00000163283	352.478	-9.40057	1.17104	-8.02754	9.94428e-16	6.67743e-13	1143.69	172.729	794.995	1.73673	0.974599	0.743329
ENSG00000060982	687.342	-9.39438	1.49095	-6.30094	2.95852e-10	3.37927e-08	1745.63	1281.83	1090.64	0	0	5.94663
ENSG00000173627	156.469	-9.39261	3.02346	-3.10658	0.00189266	0.0282992	0	936.372	0.707291	1.73673	0	0
ENSG00000253687	46.3587	-9.38013	3.04863	-3.07684	0.00209209	0.0303346	0	272.73	5.42256	0	0	0
ENSG00000151718	166.152	-9.37693	1.24292	-7.54427	4.54838e-14	1.55058e-11	375.498	263.639	355.296	1.73673	0	0.743329
ENSG00000123096	92.2486	-9.37622	1.433	-6.54309	6.02618e-11	8.39837e-09	235.044	236.366	81.3385	0	0	0.743329
ENSG00000204764	46.6923	-9.36982	1.76773	-5.30047	1.15503e-07	7.20968e-06	27.7085	190.911	61.5343	0	0	0
ENSG00000131771	314.966	-9.36753	1.06761	-8.77428	1.71996e-18	2.00592e-15	825.522	345.458	715.779	1.73673	1.29947	0
ENSG00000212396	46.0857	-9.36493	2.63893	-3.54876	0.000387046	0.00793205	0.955465	272.73	2.82916	0	0	0
ENSG00000223254	46.0464	-9.3638	2.64697	-3.53756	0.000403842	0.0082174	0.955465	272.73	2.5934	0	0	0
ENSG00000257947	45.6514	-9.359	3.1995	-2.92515	0.00344295	0.0435724	0	272.73	1.17882	0	0	0
ENSG00000267743	45.6121	-9.35795	3.22143	-2.90491	0.00367364	0.0454772	0	272.73	0.943055	0	0	0
ENSG00000206650	45.5728	-9.35695	3.24989	-2.87916	0.00398741	0.047916	0	272.73	0.707291	0	0	0
ENSG00000264630	45.5335	-9.35606	3.29079	-2.84311	0.00446759	0.0516418	0	272.73	0.471527	0	0	0
ENSG00000286245	45.5335	-9.35606	3.29079	-2.84311	0.00446759	0.0516418	0	272.73	0.471527	0	0	0
ENSG00000101958	45.7321	-9.35587	2.76918	-3.37857	0.000728646	0.0132345	0.955465	272.73	0.707291	0	0	0
ENSG00000238186	45.1622	-9.32176	2.0619	-4.52096	6.15597e-06	0.000227917	14.332	236.366	20.2757	0	0	0
ENSG00000257596	98.7498	-9.31832	2.25072	-4.14015	3.47073e-05	0.00101865	8.59918	572.732	9.43055	1.73673	0	0
ENSG00000252061	44.5705	-9.31589	2.63575	-3.53444	0.00040864	0.00828253	0.955465	263.639	2.82916	0	0	0
ENSG00000251680	44.3327	-9.31565	3.12919	-2.97702	0.00291066	0.0387605	0	263.639	2.35764	0	0	0
ENSG00000242154	44.2934	-9.31445	3.13947	-2.96688	0.00300837	0.0396564	0	263.639	2.12187	0	0	0
ENSG00000171208	331.72	-9.31255	0.976291	-9.53871	1.44627e-21	4.00598e-18	853.23	500.004	634.204	0	0.649733	2.22999
ENSG00000257568	44.1755	-9.31095	3.1803	-2.92769	0.00341488	0.043364	0	263.639	1.41458	0	0	0
ENSG00000286134	141.165	-9.31004	1.99937	-4.65648	3.21654e-06	0.000131021	689.846	0	156.076	0	0.324866	0.743329
ENSG00000225650	44.0184	-9.30678	3.28994	-2.82886	0.00467144	0.0532482	0	263.639	0.471527	0	0	0
ENSG00000286771	44.0184	-9.30678	3.28994	-2.82886	0.00467144	0.0532482	0	263.639	0.471527	0	0	0
ENSG00000287618	44.0184	-9.30678	3.28994	-2.82886	0.00467144	0.0532482	0	263.639	0.471527	0	0	0
ENSG00000151338	44.4839	-9.30307	1.54642	-6.01588	1.78915e-09	1.67282e-07	66.8825	136.365	63.6562	0	0	0
ENSG00000159217	93.7876	-9.29781	1.86412	-4.98778	6.1076e-07	3.06195e-05	18.1538	481.822	62.0058	0	0	0.743329
ENSG00000288076	145.785	-9.27287	3.10554	-2.98591	0.00282735	0.0379474	0	872.735	0.235764	1.73673	0	0
ENSG00000243081	43.3147	-9.26715	2.32619	-3.98384	6.78109e-05	0.00182801	3.82186	245.457	10.6094	0	0	0
ENSG00000251484	42.5818	-9.25776	3.21923	-2.87577	0.00403046	0.048172	0	254.548	0.943055	0	0	0
ENSG00000229800	42.5032	-9.25574	3.28919	-2.81399	0.00489304	0.0549543	0	254.548	0.471527	0	0	0
ENSG00000244229	42.5032	-9.25574	3.28919	-2.81399	0.00489304	0.0549543	0	254.548	0.471527	0	0	0
ENSG00000169402	91.535	-9.24956	1.93561	-4.77863	1.76496e-06	7.90095e-05	64.9716	463.64	18.8611	1.73673	0	0
ENSG00000179314	82.6386	-9.24694	1.42711	-6.47948	9.20402e-11	1.19972e-08	252.243	81.8189	161.027	0	0	0.743329
ENSG00000255201	42.7922	-9.24572	2.20376	-4.19542	2.72367e-05	0.000829035	8.59918	236.366	11.7882	0	0	0
ENSG00000067048	163.499	-9.24345	1.88073	-4.91482	8.88635e-07	4.23468e-05	509.263	9.09099	461.154	0	0	1.48666
ENSG00000150510	40.7324	-9.23803	1.61237	-5.72948	1.0074e-08	7.83259e-07	97.4574	36.364	110.573	0	0	0
ENSG00000156345	40.9928	-9.23363	1.55927	-5.92176	3.18508e-09	2.78965e-07	60.1943	63.6369	122.126	0	0	0
ENSG00000232973	159.711	-9.2288	1.63984	-5.62788	1.82434e-08	1.33418e-06	80.259	727.279	149.238	0	0	1.48666
ENSG00000135116	40.2754	-9.21949	1.62336	-5.67926	1.35278e-08	1.0093e-06	122.299	36.364	82.9888	0	0	0
ENSG00000242428	41.6622	-9.21527	2.56188	-3.59708	0.000321811	0.00686335	2.86639	245.457	1.65035	0	0	0
ENSG00000205362	39.9597	-9.20663	1.8127	-5.07895	3.7953e-07	1.98818e-05	41.085	27.273	171.4	0	0	0
ENSG00000012817	156.158	-9.20198	1.71951	-5.35153	8.72138e-08	5.60165e-06	346.834	27.273	561.353	0	0	1.48666
ENSG00000127989	149.004	-9.19568	1.38786	-6.62581	3.45356e-11	5.0347e-09	162.429	500.004	230.105	0	0	1.48666
ENSG00000113494	238.477	-9.17664	1.66231	-5.52041	3.38206e-08	2.34197e-06	12.421	1018.19	398.205	0	1.29947	0.743329
ENSG00000256879	40.2195	-9.1729	3.04968	-3.00783	0.00263122	0.0359687	0	236.366	4.95104	0	0	0
ENSG00000112837	39.4534	-9.16873	1.48491	-6.17459	6.63349e-10	6.96642e-08	83.1254	72.7279	80.8669	0	0	0
ENSG00000225796	39.8265	-9.15917	3.11627	-2.93914	0.00329122	0.0423274	0	236.366	2.5934	0	0	0
ENSG00000270392	39.8286	-9.15174	2.67809	-3.41726	0.000632542	0.0118383	0.955465	236.366	1.65035	0	0	0
ENSG00000183324	39.5908	-9.15131	3.19496	-2.8643	0.00417935	0.0492084	0	236.366	1.17882	0	0	0
ENSG00000228386	39.5122	-9.14895	3.24638	-2.8182	0.00482938	0.0545991	0	236.366	0.707291	0	0	0
ENSG00000260969	39.5122	-9.14895	3.24638	-2.8182	0.00482938	0.0545991	0	236.366	0.707291	0	0	0
ENSG00000270087	39.5122	-9.14895	3.24638	-2.8182	0.00482938	0.0545991	0	236.366	0.707291	0	0	0
ENSG00000265107	39.5109	-9.14525	1.84897	-4.94614	7.5698e-07	3.67849e-05	12.421	127.274	97.3704	0	0	0
ENSG00000230316	39.6841	-9.1445	1.5229	-6.00468	1.91714e-09	1.77748e-07	58.2833	109.092	70.7291	0	0	0
ENSG00000173930	39.966	-9.14005	1.99865	-4.57312	4.80516e-06	0.000187131	14.332	200.002	25.4625	0	0	0
ENSG00000197406	38.4068	-9.13918	2.413	-3.78748	0.000152185	0.00365187	152.874	0	77.5663	0	0	0
ENSG00000229852	84.1773	-9.12975	1.91929	-4.75684	1.96646e-06	8.64581e-05	20.0648	454.549	29.7062	0	0	0.743329
ENSG00000203326	38.3821	-9.12722	1.48638	-6.14059	8.22177e-10	8.31901e-08	78.3481	72.7279	79.2166	0	0	0
ENSG00000268191	38.9835	-9.11598	2.4894	-3.66192	0.000250328	0.00559739	1.91093	227.275	4.71527	0	0	0
ENSG00000164002	37.4765	-9.1146	1.57374	-5.79169	6.96811e-09	5.69765e-07	71.6599	45.4549	107.744	0	0	0
ENSG00000287680	88.7977	-9.11134	2.86492	-3.18031	0.0014712	0.0234029	0	527.277	3.77222	1.73673	0	0
ENSG00000225778	38.9284	-9.1084	2.28032	-3.99435	6.48732e-05	0.00175736	4.77732	218.184	10.6094	0	0	0
ENSG00000132970	38.5784	-9.10819	1.5459	-5.89185	3.819e-09	3.28005e-07	84.0809	100.001	47.3885	0	0	0
ENSG00000286478	86.4085	-9.10648	2.41513	-3.7706	0.000162855	0.00386575	5.73279	509.095	1.88611	1.73673	0	0
ENSG00000226026	68.5116	-9.09517	2.81402	-3.23209	0.00122887	0.0201409	0	409.094	1.65035	0	0.324866	0
ENSG00000171004	200.741	-9.09501	1.25079	-7.27143	3.55693e-13	8.21021e-11	430.915	381.822	389.482	0	0	2.22999
ENSG00000274507	38.0756	-9.09435	3.19315	-2.84808	0.00439832	0.0511614	0	227.275	1.17882	0	0	0
ENSG00000224322	38.5548	-9.09237	2.19673	-4.13905	3.48754e-05	0.00102223	5.73279	209.093	16.5035	0	0	0
ENSG00000207325	38.1955	-9.09134	2.72873	-3.33171	0.000863127	0.0151788	0.955465	227.275	0.943055	0	0	0
ENSG00000161405	38.5825	-9.08975	2.07179	-4.38739	1.1472e-05	0.000389291	10.5101	200.002	20.983	0	0	0
ENSG00000236733	38.0777	-9.08948	2.8658	-3.1717	0.00151548	0.0239421	0.955465	227.275	0.235764	0	0	0
ENSG00000249244	38.1508	-9.08214	2.4027	-3.77997	0.000156848	0.00374123	8.59918	218.184	2.12187	0	0	0
ENSG00000121690	36.8077	-9.08192	1.55578	-5.83755	5.29744e-09	4.44644e-07	61.1497	54.5459	105.151	0	0	0
ENSG00000228649	36.6231	-9.07873	1.77743	-5.1078	3.25936e-07	1.74455e-05	32.4858	36.364	150.889	0	0	0
ENSG00000189099	124.729	-9.07761	2.96194	-3.06476	0.00217848	0.0313054	0	745.461	1.17882	1.73673	0	0
ENSG00000232259	86.121	-9.06939	2.82533	-3.21003	0.00132723	0.0214516	0	509.095	5.89409	1.73673	0	0
ENSG00000167766	269.334	-9.06087	1.35132	-6.70518	2.01163e-11	3.05313e-09	476.777	754.552	381.701	0	0	2.97332
ENSG00000130558	37.2072	-9.05113	1.52429	-5.93793	2.88639e-09	2.55838e-07	67.838	100.001	55.4045	0	0	0
ENSG00000242779	35.7724	-9.04687	1.55107	-5.83267	5.45478e-09	4.56122e-07	83.1254	45.4549	86.0537	0	0	0
ENSG00000206647	36.8748	-9.04653	3.09676	-2.92129	0.00348583	0.0438629	0	218.184	3.06493	0	0	0
ENSG00000232633	36.6783	-9.03924	3.14635	-2.87293	0.00406684	0.0485022	0	218.184	1.88611	0	0	0
ENSG00000163286	282.077	-9.03753	1.16732	-7.74213	9.77631e-15	4.42109e-12	438.558	581.823	669.805	0	2.27407	0
ENSG00000136014	36.7217	-9.03506	2.79396	-3.23379	0.0012216	0.0200515	1.91093	218.184	0.235764	0	0	0
ENSG00000164188	36.5604	-9.03505	3.19261	-2.82999	0.0046549	0.053169	0	218.184	1.17882	0	0	0
ENSG00000233334	36.5604	-9.03505	3.19261	-2.82999	0.0046549	0.053169	0	218.184	1.17882	0	0	0
ENSG00000241720	37.1369	-9.03479	2.15217	-4.19799	2.69294e-05	0.00082194	14.332	200.002	8.48749	0	0	0
ENSG00000070019	156.627	-9.03331	1.68887	-5.34872	8.85764e-08	5.67273e-06	77.3926	800.007	59.884	1.73673	0	0.743329
ENSG00000166405	36.7197	-9.03299	2.70464	-3.33981	0.000838355	0.0147915	0.955465	218.184	1.17882	0	0	0
ENSG00000198692	35.2666	-9.03102	1.89195	-4.77341	1.81136e-06	8.05983e-05	89.8137	9.09099	112.695	0	0	0
ENSG00000135502	77.706	-9.00325	1.97062	-4.56875	4.90641e-06	0.00018974	36.3077	409.094	19.0969	1.73673	0	0
ENSG00000042781	116.11	-8.99856	2.86002	-3.14632	0.00165336	0.0256381	0	690.915	4.00798	1.73673	0	0
ENSG00000122574	69.3217	-8.99583	1.34794	-6.67374	2.49369e-11	3.68384e-09	174.85	136.365	103.972	0	0	0.743329
ENSG00000029534	36.1474	-8.99306	1.71566	-5.24174	1.59068e-07	9.44984e-06	27.7085	136.365	52.8111	0	0	0
ENSG00000249242	75.8295	-8.99083	1.82676	-4.92173	8.57831e-07	4.11443e-05	28.6639	390.913	34.6573	0	0	0.743329
ENSG00000237705	79.3745	-8.98686	2.3688	-3.79385	0.000148332	0.00358049	1.91093	463.64	8.95902	1.73673	0	0
ENSG00000243404	35.1238	-8.97612	3.15914	-2.84132	0.00449271	0.051878	0	209.093	1.65035	0	0	0
ENSG00000287059	35.2066	-8.97319	2.7917	-3.21424	0.0013079	0.0212166	1.91093	209.093	0.235764	0	0	0
ENSG00000214510	34.3583	-8.97007	1.69958	-5.27782	1.30727e-07	8.02432e-06	26.753	63.6369	115.76	0	0	0
ENSG00000160870	35.5307	-8.9693	2.14914	-4.17344	3.00031e-05	0.000900864	8.59918	190.911	13.6743	0	0	0
ENSG00000266846	35.1259	-8.96883	2.7513	-3.25985	0.00111473	0.0186027	0.955465	209.093	0.707291	0	0	0
ENSG00000178567	184.017	-8.96462	1.26317	-7.09694	1.27552e-12	2.35535e-10	310.526	381.822	409.522	0	0	2.22999
ENSG00000259773	35.2756	-8.96396	2.32893	-3.84896	0.00011862	0.00295599	7.64372	200.002	4.00798	0	0	0
ENSG00000204113	116.996	-8.95767	3.08613	-2.90255	0.00370133	0.0456519	0	700.006	0.235764	1.73673	0	0
ENSG00000239453	61.4859	-8.93532	2.70722	-3.30056	0.000964926	0.0165494	0	363.64	4.95104	0	0.324866	0
ENSG00000196566	34.1609	-8.92393	2.57667	-3.46336	0.000533478	0.0102973	0.955465	200.002	4.00798	0	0	0
ENSG00000172671	34.4386	-8.92201	1.63221	-5.46621	4.59772e-08	3.12518e-06	39.1741	118.183	49.2746	0	0	0
ENSG00000283538	33.8052	-8.91953	3.10227	-2.87517	0.00403815	0.0482224	0	200.002	2.82916	0	0	0
ENSG00000114455	34.002	-8.9125	1.99688	-4.46321	8.07417e-06	0.000286265	6.68825	145.456	51.868	0	0	0
ENSG00000270690	33.6087	-8.91165	3.15837	-2.82159	0.00477857	0.0542738	0	200.002	1.65035	0	0	0
ENSG00000166869	34.0272	-8.91028	2.30502	-3.8656	0.000110818	0.00279682	3.82186	190.911	9.43055	0	0	0
ENSG00000171189	109.617	-8.89643	2.93507	-3.03108	0.00243681	0.0340677	0	654.551	1.41458	1.73673	0	0
ENSG00000227523	110.936	-8.88136	3.08166	-2.88201	0.00395151	0.047562	0	663.642	0.235764	1.73673	0	0
ENSG00000144852	32.2207	-8.88089	1.54179	-5.76013	8.40493e-09	6.74801e-07	84.0809	54.5459	54.6972	0	0	0
ENSG00000232739	74.8489	-8.88001	2.609	-3.40361	0.000665016	0.0123006	0.955465	445.458	0.943055	1.73673	0	0
ENSG00000130021	63.7647	-8.87743	1.32164	-6.71696	1.85553e-11	2.83563e-09	130.899	136.365	114.581	0	0	0.743329
ENSG00000143494	70.182	-8.86939	1.88104	-4.71515	2.41534e-06	0.000102926	18.1538	336.367	64.835	1.73673	0	0
ENSG00000157150	31.4895	-8.86426	1.83805	-4.82264	1.41673e-06	6.43304e-05	131.854	18.182	38.901	0	0	0
ENSG00000233635	32.8484	-8.86267	2.46687	-3.59268	0.000327292	0.00694016	3.82186	190.911	2.35764	0	0	0
ENSG00000240553	74.6111	-8.84847	3.01861	-2.93131	0.00337535	0.0430595	0	445.458	0.471527	1.73673	0	0
ENSG00000197444	30.996	-8.84638	1.96259	-4.50749	6.55978e-06	0.00023947	41.085	9.09099	135.8	0	0	0
ENSG00000123843	110.58	-8.84627	1.88321	-4.69744	2.63448e-06	0.000110812	553.214	9.09099	100.2	0	0.974599	0
ENSG00000203907	32.5703	-8.83388	1.72435	-5.12301	3.00692e-07	1.6291e-05	37.2631	127.274	30.885	0	0	0
ENSG00000255750	32.1906	-8.82373	1.74135	-5.06719	4.03738e-07	2.10504e-05	53.506	118.183	21.4545	0	0	0
ENSG00000227597	73.1745	-8.82346	2.95989	-2.98101	0.00287302	0.0383976	0	436.367	0.943055	1.73673	0	0
ENSG00000137960	121.832	-8.81065	1.16612	-7.5555	4.17261e-14	1.46763e-11	263.708	209.093	257.218	0	0.974599	0
ENSG00000131095	32.0159	-8.8094	1.9599	-4.49482	6.96301e-06	0.000252113	22.9312	154.547	14.6173	0	0	0
ENSG00000265188	68.0865	-8.79066	2.1274	-4.13212	3.5943e-05	0.00104936	9.55465	390.913	7.30867	0	0	0.743329
ENSG00000244676	31.2526	-8.78925	2.47484	-3.55144	0.000383126	0.00788053	2.86639	181.82	2.82916	0	0	0
ENSG00000249068	30.6962	-8.77855	3.12008	-2.81356	0.00489955	0.0549718	0	181.82	2.35764	0	0	0
ENSG00000249604	54.8358	-8.77043	2.80828	-3.12306	0.00178979	0.0272764	0	327.276	1.41458	0	0.324866	0
ENSG00000251187	30.7376	-8.77022	2.65946	-3.29774	0.000974651	0.0166448	0.955465	181.82	1.65035	0	0	0
ENSG00000137273	59.5161	-8.76881	1.48075	-5.92188	3.18273e-09	2.78965e-07	139.498	45.4549	171.4	0	0	0.743329
ENSG00000171385	63.0905	-8.76369	1.61735	-5.41856	6.00815e-08	4.02219e-06	85.0364	236.366	55.4045	1.73673	0	0
ENSG00000256250	30.8363	-8.75794	2.1307	-4.11035	3.95054e-05	0.00113836	12.421	163.638	8.95902	0	0	0
ENSG00000279085	67.9804	-8.75126	2.46309	-3.55296	0.000380928	0.00786671	0.955465	400.003	5.1868	1.73673	0	0
ENSG00000131773	115.416	-8.74961	1.37051	-6.38418	1.72313e-10	2.07515e-08	234.089	354.549	101.378	1.73673	0	0.743329
ENSG00000170745	30.4834	-8.74531	2.13577	-4.09468	4.22748e-05	0.00120873	4.77732	154.547	23.5764	0	0	0
ENSG00000163909	28.8602	-8.74428	1.65518	-5.28298	1.271e-07	7.84514e-06	86.9473	27.273	58.9409	0	0	0
ENSG00000086289	159.734	-8.74213	1.36687	-6.39575	1.5976e-10	1.95587e-08	326.769	172.729	456.674	0	0	2.22999
ENSG00000189190	110.414	-8.72749	1.30349	-6.69547	2.14985e-11	3.21881e-09	196.826	318.185	144.995	1.73673	0	0.743329
ENSG00000230087	68.5112	-8.72109	3.07427	-2.8368	0.00455688	0.0523462	0	409.094	0.235764	1.73673	0	0
ENSG00000270480	29.818	-8.71914	2.45708	-3.54858	0.000387313	0.00793205	3.82186	172.729	2.35764	0	0	0
ENSG00000168803	57.9546	-8.7148	1.36768	-6.37195	1.86641e-10	2.23556e-08	123.255	145.456	78.2735	0	0	0.743329
ENSG00000256399	97.3779	-8.71412	2.97883	-2.92535	0.00344067	0.0435724	0	581.823	0.707291	1.73673	0	0
ENSG00000180332	155.157	-8.71228	2.68525	-3.24449	0.0011766	0.0194569	0	927.281	1.17882	1.73673	0	0.743329
ENSG00000234003	67.4282	-8.70995	2.86325	-3.04198	0.00235026	0.0331293	0	400.003	2.82916	1.73673	0	0
ENSG00000287591	97.3386	-8.70623	3.01159	-2.89091	0.00384131	0.046724	0	581.823	0.471527	1.73673	0	0
ENSG00000230929	29.421	-8.70263	2.56164	-3.39729	0.000680577	0.0125361	1.91093	172.729	1.88611	0	0	0
ENSG00000286035	122.112	-8.69606	2.11528	-4.11107	3.93822e-05	0.00113629	8.59918	709.097	13.6743	0	1.29947	0
ENSG00000230975	28.9867	-8.69397	1.54848	-5.61451	1.97122e-08	1.42746e-06	58.2833	72.7279	42.909	0	0	0
ENSG00000133742	67.0353	-8.6927	3.01107	-2.88692	0.00389034	0.0469788	0	400.003	0.471527	1.73673	0	0
ENSG00000207199	28.9867	-8.68876	2.85453	-3.04385	0.00233574	0.0329877	0.955465	172.729	0.235764	0	0	0
ENSG00000287558	29.2433	-8.68404	2.11947	-4.09728	4.18039e-05	0.00119681	4.77732	145.456	25.2267	0	0	0
ENSG00000225037	65.4724	-8.67138	2.84998	-3.04262	0.00234532	0.0330808	0	390.913	1.17882	0	0	0.743329
ENSG00000166912	29.182	-8.67052	1.92316	-4.50847	6.5297e-06	0.00023916	22.9312	136.365	15.7962	0	0	0
ENSG00000134762	277.069	-8.66923	0.913103	-9.49425	2.21793e-21	5.46079e-18	655.449	609.096	393.254	1.73673	0.649733	2.22999
ENSG00000258926	120.238	-8.66858	2.63247	-3.29294	0.00099145	0.0168607	0	718.188	1.17882	1.73673	0.324866	0
ENSG00000241635	51.7539	-8.66592	1.36974	-6.32668	2.50489e-10	2.89093e-08	72.6153	109.092	128.491	0	0.324866	0
ENSG00000269985	65.5987	-8.66444	2.95137	-2.93574	0.00332756	0.0426956	0	390.913	0.943055	1.73673	0	0
ENSG00000257740	63.5176	-8.65905	2.3792	-3.63948	0.000273185	0.00601739	2.86639	372.731	3.77222	1.73673	0	0
ENSG00000112218	56.6122	-8.6518	1.45075	-5.96366	2.46643e-09	2.20378e-07	53.506	172.729	112.695	0	0	0.743329
ENSG00000270739	92.8717	-8.65148	2.95159	-2.93113	0.00337733	0.04306	0	554.55	0.943055	1.73673	0	0
ENSG00000237529	50.3296	-8.64472	2.78799	-3.1007	0.00193066	0.0287704	0	300.003	1.65035	0	0.324866	0
ENSG00000265519	28.568	-8.64357	1.75944	-4.91269	8.98352e-07	4.2718e-05	42.0404	109.092	20.2757	0	0	0
ENSG00000276015	50.2924	-8.63687	2.5532	-3.38276	0.000717617	0.0130986	0.955465	300.003	0.471527	0	0.324866	0
ENSG00000230113	61.4311	-8.63413	2.14693	-4.02162	5.77984e-05	0.00159298	13.3765	345.458	8.01597	1.73673	0	0
ENSG00000229847	27.3792	-8.63247	1.63896	-5.26706	1.38627e-07	8.43911e-06	80.259	54.5459	29.4705	0	0	0
ENSG00000257494	64.005	-8.62533	3.00798	-2.86749	0.00413747	0.0489747	0	381.822	0.471527	1.73673	0	0
ENSG00000251175	91.3172	-8.62192	2.97331	-2.89977	0.00373431	0.0459505	0	545.459	0.707291	1.73673	0	0
ENSG00000273367	27.67	-8.61638	2.70539	-3.18489	0.00144808	0.0230518	1.91093	163.638	0.471527	0	0	0
ENSG00000229894	27.8238	-8.61428	2.35541	-3.65723	0.000254954	0.00567221	10.5101	154.547	1.88611	0	0	0
ENSG00000080618	27.5501	-8.61082	2.73919	-3.14356	0.00166905	0.0258272	0.955465	163.638	0.707291	0	0	0
ENSG00000228079	68.4872	-8.6054	2.84464	-3.02513	0.00248526	0.0345272	0	409.094	1.17882	0	0.649733	0
ENSG00000108622	54.4473	-8.6027	1.64046	-5.24407	1.57073e-07	9.40424e-06	170.073	18.182	137.686	0	0	0.743329
ENSG00000067646	57.7123	-8.5922	2.10616	-4.07955	4.5123e-05	0.0012819	210.202	0	135.328	0	0	0.743329
ENSG00000269825	53.624	-8.59169	1.39605	-6.15426	7.54283e-10	7.75102e-08	64.9716	145.456	110.573	0	0	0.743329
ENSG00000058866	53.2897	-8.59093	1.50209	-5.71931	1.06959e-08	8.25818e-07	125.166	63.6369	129.198	1.73673	0	0
ENSG00000235790	27.3833	-8.58899	2.34696	-3.65962	0.000252591	0.00564231	6.68825	154.547	3.06493	0	0	0
ENSG00000135063	26.0592	-8.58736	1.59709	-5.37688	7.57896e-08	4.93948e-06	71.6599	36.364	48.3316	0	0	0
ENSG00000111879	55.0526	-8.58597	1.51303	-5.67467	1.38955e-08	1.03326e-06	46.8178	200.002	82.7531	0	0	0.743329
ENSG00000237159	27.4089	-8.58264	2.14299	-4.00499	6.20196e-05	0.00169666	10.5101	145.456	8.48749	0	0	0
ENSG00000148803	25.9526	-8.582	2.39628	-3.58138	0.000341786	0.00719927	81.2145	0	74.5013	0	0	0
ENSG00000257864	26.8187	-8.57956	3.01277	-2.84773	0.00440322	0.0511915	0	154.547	6.36562	0	0	0
ENSG00000006606	27.2414	-8.57577	2.17956	-3.93463	8.3325e-05	0.00219809	5.73279	145.456	12.2597	0	0	0
ENSG00000109944	26.6133	-8.5752	1.58075	-5.42477	5.80296e-08	3.8966e-06	61.1497	63.6369	34.893	0	0	0
ENSG00000166681	191.337	-8.57499	1.31301	-6.53079	6.54218e-11	8.94866e-09	349.7	381.822	413.529	0	0	2.97332
ENSG00000213020	54.1972	-8.5705	1.47411	-5.81402	6.09899e-09	5.06171e-07	61.1497	190.911	72.3795	0	0	0.743329
ENSG00000253921	26.9097	-8.56839	2.48173	-3.45258	0.000555247	0.0106342	5.73279	154.547	1.17882	0	0	0
ENSG00000131634	26.7422	-8.56114	2.53437	-3.37802	0.0007301	0.01325	0.955465	154.547	4.95104	0	0	0
ENSG00000278421	86.8503	-8.55949	2.92807	-2.92325	0.00346399	0.0437121	0	518.186	1.17882	1.73673	0	0
ENSG00000234162	47.0635	-8.55054	2.96182	-2.88693	0.00389025	0.0469788	0	281.821	0.235764	0	0.324866	0
ENSG00000188386	26.5478	-8.54867	2.50884	-3.40742	0.000655804	0.012152	1.91093	154.547	2.82916	0	0	0
ENSG00000106689	25.354	-8.54553	1.60992	-5.30806	1.108e-07	6.95012e-06	72.6153	36.364	43.1448	0	0	0
ENSG00000278009	58.7343	-8.54039	2.41972	-3.52949	0.00041636	0.00840266	1.91093	345.458	3.30069	1.73673	0	0
ENSG00000287252	24.8454	-8.53584	1.89172	-4.5122	6.41594e-06	0.000235382	49.6842	9.09099	90.2975	0	0	0
ENSG00000235481	274.559	-8.52928	2.0575	-4.14546	3.39128e-05	0.00100063	136.631	1472.74	32.7712	5.2102	0	0
ENSG00000258752	59.5774	-8.5252	2.9261	-2.9135	0.00357403	0.0447188	0	354.549	1.17882	1.73673	0	0
ENSG00000261235	25.7199	-8.52418	1.65328	-5.15594	2.52367e-07	1.40156e-05	65.9271	63.6369	24.7552	0	0	0
ENSG00000272254	59.4988	-8.52084	2.96856	-2.87036	0.00410004	0.0487408	0	354.549	0.707291	1.73673	0	0
ENSG00000267257	24.7759	-8.5126	2.67156	-3.18638	0.00144065	0.0229665	9.55465	0	139.101	0	0	0
ENSG00000146049	55.664	-8.50658	2.02799	-4.19459	2.73369e-05	0.000830943	7.64372	309.094	16.5035	0	0	0.743329
ENSG00000134202	25.85	-8.49822	1.70618	-4.98086	6.33034e-07	3.13812e-05	41.085	90.9099	23.1048	0	0	0
ENSG00000256862	56.9048	-8.488	2.48883	-3.41044	0.000648571	0.0120669	1.91093	336.367	1.41458	1.73673	0	0
ENSG00000266717	57.9836	-8.48321	2.96691	-2.85927	0.00424613	0.0498094	0	345.458	0.707291	1.73673	0	0
ENSG00000157152	25.5801	-8.48211	2.10745	-4.02482	5.70178e-05	0.0015778	21.0202	127.274	5.1868	0	0	0
ENSG00000225505	57.9443	-8.4803	3.00171	-2.82516	0.00472577	0.0537844	0	345.458	0.471527	1.73673	0	0
ENSG00000167333	23.8106	-8.47613	1.72939	-4.90123	9.52382e-07	4.49975e-05	51.5951	18.182	73.0867	0	0	0
ENSG00000254538	82.2262	-8.47133	2.96442	-2.85767	0.00426761	0.0500349	0	490.913	0.707291	1.73673	0	0
ENSG00000150051	24.2021	-8.47007	1.72875	-4.89954	9.60591e-07	4.52888e-05	85.0364	36.364	23.8121	0	0	0
ENSG00000227693	25.3369	-8.46452	1.97637	-4.28286	1.84505e-05	0.000584063	9.55465	118.183	24.2837	0	0	0
ENSG00000267476	24.9913	-8.46142	2.56623	-3.29721	0.000976498	0.0166448	0.955465	145.456	3.53646	0	0	0
ENSG00000235961	25.2288	-8.45746	1.80047	-4.69736	2.6354e-06	0.000110812	34.3967	100.001	16.975	0	0	0
ENSG00000006530	24.918	-8.45597	1.71111	-4.94181	7.74025e-07	3.75309e-05	20.0648	81.8189	47.6243	0	0	0
ENSG00000197629	55.431	-8.44779	2.5097	-3.36605	0.000762518	0.0136483	2.86639	327.276	0.707291	1.73673	0	0
ENSG00000164483	24.7162	-8.44697	2.6328	-3.20836	0.00133496	0.0215608	0.955465	145.456	1.88611	0	0	0
ENSG00000173376	24.0372	-8.44492	1.9504	-4.32984	1.49215e-05	0.000487677	6.68825	54.5459	82.9888	0	0	0
ENSG00000262477	1134.61	-8.4449	2.27101	-3.71856	0.000200361	0.0046215	364.988	6363.69	59.6482	0	0	19.3266
ENSG00000231868	24.7459	-8.43424	2.25843	-3.73456	0.000188046	0.00439548	6.68825	136.365	5.42256	0	0	0
ENSG00000179913	160.267	-8.42876	1.76131	-4.7855	1.70562e-06	7.68187e-05	715.643	9.09099	233.642	1.73673	0	1.48666
ENSG00000099864	74.1594	-8.42746	1.41005	-5.97671	2.27693e-09	2.09354e-07	245.554	36.364	161.97	0	0.324866	0.743329
ENSG00000145384	24.3178	-8.41802	2.45419	-3.43007	0.00060343	0.0113702	8.59918	136.365	0.943055	0	0	0
ENSG00000143167	189.227	-8.41616	1.22197	-6.8874	5.68227e-12	9.25834e-10	555.125	127.274	448.423	3.47347	0.324866	0.743329
ENSG00000076344	402.098	-8.41177	1.43797	-5.84977	4.92244e-09	4.14739e-07	210.202	2072.75	122.126	3.47347	0.324866	3.71664
ENSG00000248115	55.0711	-8.41132	2.90548	-2.89499	0.00379175	0.0463711	0	327.276	1.41458	1.73673	0	0
ENSG00000187510	42.9503	-8.41118	2.72697	-3.08444	0.00203934	0.0298283	0	254.548	2.82916	0	0.324866	0
ENSG00000182986	24.1329	-8.40957	1.62331	-5.18049	2.21298e-07	1.25737e-05	30.5749	72.7279	41.4944	0	0	0
ENSG00000280326	55.0319	-8.40938	2.92071	-2.87922	0.00398655	0.047916	0	327.276	1.17882	1.73673	0	0
ENSG00000162738	47.1286	-8.40718	1.46214	-5.74993	8.92817e-09	7.09101e-07	80.259	90.9099	109.866	1.73673	0	0
ENSG00000285697	23.9869	-8.39888	2.49415	-3.36744	0.000758707	0.0136021	0.955465	136.365	6.60138	0	0	0
ENSG00000135917	23.9685	-8.39171	2.06381	-4.06612	4.78021e-05	0.00135108	4.77732	109.092	29.942	0	0	0
ENSG00000286616	53.9489	-8.38638	2.82055	-2.97331	0.00294603	0.039072	0	318.185	3.77222	1.73673	0	0
ENSG00000233251	22.3216	-8.38385	1.71774	-4.88075	1.05682e-06	4.94051e-05	53.506	18.182	62.2416	0	0	0
ENSG00000260689	52.3923	-8.38238	2.35465	-3.55992	0.000370962	0.00770398	2.86639	309.094	1.65035	0	0	0.743329
ENSG00000230943	23.8967	-8.37979	2.18325	-3.83821	0.000123932	0.00307872	5.73279	127.274	10.3736	0	0	0
ENSG00000234193	53.7132	-8.37745	2.86041	-2.92875	0.00340325	0.0432412	0	318.185	2.35764	1.73673	0	0
ENSG00000146038	44.8137	-8.37744	1.36531	-6.13591	8.4673e-10	8.5285e-08	87.9028	72.7279	107.508	0	0	0.743329
ENSG00000166394	23.6374	-8.37395	2.45955	-3.40467	0.000662438	0.0122631	2.86639	136.365	2.5934	0	0	0
ENSG00000186188	22.2402	-8.36534	1.76678	-4.73479	2.19286e-06	9.49052e-05	23.8866	27.273	82.2815	0	0	0
ENSG00000206538	125.864	-8.3646	1.59553	-5.24253	1.58392e-07	9.43499e-06	537.927	81.8189	133.206	0	0	2.22999
ENSG00000235531	53.1939	-8.36085	2.97973	-2.80591	0.00501748	0.0557937	0	318.185	0.235764	0	0	0.743329
ENSG00000280228	120.214	-8.36062	2.63637	-3.17126	0.00151777	0.0239421	0	718.188	0.707291	1.73673	0.649733	0
ENSG00000256061	23.4314	-8.35196	2.23545	-3.73615	0.000186862	0.00437241	8.59918	127.274	4.71527	0	0	0
ENSG00000224516	22.4062	-8.34501	1.56683	-5.32603	1.0038e-07	6.39175e-06	43.9514	45.4549	45.0309	0	0	0
ENSG00000250619	23.4329	-8.34487	1.95659	-4.26501	1.99893e-05	0.000628288	11.4656	109.092	20.0399	0	0	0
ENSG00000136378	21.6577	-8.33952	1.75834	-4.74285	2.10734e-06	9.15617e-05	37.2631	18.182	74.5013	0	0	0
ENSG00000166426	21.7989	-8.32414	1.67002	-4.98447	6.21315e-07	3.08693e-05	27.7085	36.364	66.7211	0	0	0
ENSG00000224063	22.7489	-8.3151	2.38367	-3.48835	0.000486006	0.0095389	1.91093	127.274	7.30867	0	0	0
ENSG00000206028	90.4521	-8.31049	2.43238	-3.41661	0.000634055	0.0118466	0	536.368	4.95104	0	0.649733	0.743329
ENSG00000253563	22.6703	-8.31003	2.3908	-3.47583	0.000509267	0.00990768	1.91093	127.274	6.83715	0	0	0
ENSG00000125508	44.249	-8.30535	1.45944	-5.69079	1.26456e-08	9.56834e-07	83.1254	100.001	80.6312	1.73673	0	0
ENSG00000142875	179.339	-8.30192	1.05876	-7.84117	4.46353e-15	2.35494e-12	379.319	327.276	366.141	0	0.324866	2.97332
ENSG00000128714	21.7072	-8.29909	1.61889	-5.12642	2.95298e-07	1.6038e-05	29.6194	45.4549	55.1687	0	0	0
ENSG00000135097	21.0381	-8.29866	1.87115	-4.43505	9.20502e-06	0.000320714	69.7489	9.09099	47.3885	0	0	0
ENSG00000173200	21.6596	-8.29656	1.64892	-5.03152	4.86608e-07	2.50762e-05	25.7975	45.4549	58.7052	0	0	0
ENSG00000257225	92.3957	-8.2962	1.66329	-4.98783	6.1061e-07	3.06195e-05	22.9312	490.913	39.1368	0	0.649733	0.743329
ENSG00000242082	22.5878	-8.29066	1.90807	-4.34504	1.39249e-05	0.00046004	12.421	100.001	23.1048	0	0	0
ENSG00000115194	21.0634	-8.28687	1.74469	-4.74976	2.03654e-06	8.91853e-05	24.8421	27.273	74.2656	0	0	0
ENSG00000250155	49.8666	-8.28653	2.661	-3.11406	0.00184531	0.0278733	0	290.912	7.54444	0	0	0.743329
ENSG00000227660	22.3208	-8.2862	2.40712	-3.44237	0.000576634	0.0109604	3.82186	127.274	2.82916	0	0	0
ENSG00000213096	22.3422	-8.2787	2.17644	-3.80379	0.000142501	0.00346618	5.73279	118.183	10.1378	0	0	0
ENSG00000250508	22.303	-8.27612	2.17971	-3.79689	0.000146521	0.00354838	5.73279	118.183	9.90207	0	0	0
ENSG00000224848	22.0416	-8.27085	2.48539	-3.32779	0.000875371	0.0153703	1.91093	127.274	3.06493	0	0	0
ENSG00000243230	47.7843	-8.26796	2.10421	-3.92926	8.52092e-05	0.00224246	8.59918	263.639	12.7312	1.73673	0	0
ENSG00000081479	39.3279	-8.26238	2.2079	-3.74219	0.000182426	0.00427765	0.955465	218.184	16.5035	0	0.324866	0
ENSG00000182247	75.9155	-8.2623	1.34055	-6.16337	7.12147e-10	7.44362e-08	209.247	100.001	144.759	0	0	1.48666
ENSG00000231412	21.1984	-8.26182	1.61	-5.13156	2.8735e-07	1.57125e-05	30.5749	45.4549	51.1607	0	0	0
ENSG00000224167	21.5037	-8.25983	1.59158	-5.18971	2.10619e-07	1.20909e-05	34.3967	54.5459	40.0798	0	0	0
ENSG00000128274	41.9532	-8.25799	1.53368	-5.38441	7.26814e-08	4.76494e-06	124.21	27.273	99.4923	0	0	0.743329
ENSG00000120210	49.0126	-8.25783	2.62879	-3.1413	0.00168197	0.0259585	0.955465	290.912	0.471527	1.73673	0	0
ENSG00000270941	21.5287	-8.24415	2.70023	-3.05313	0.00226466	0.032189	0.955465	127.274	0.943055	0	0	0
ENSG00000237170	21.4501	-8.24136	2.77375	-2.9712	0.00296639	0.0392432	0.955465	127.274	0.471527	0	0	0
ENSG00000235288	21.4108	-8.24126	2.84977	-2.8919	0.00382921	0.0466617	0.955465	127.274	0.235764	0	0	0
ENSG00000259505	48.727	-8.2387	2.87288	-2.86774	0.00413411	0.0489747	0	290.912	0.707291	0	0	0.743329
ENSG00000198203	249.275	-8.23375	1.43319	-5.74504	9.19017e-09	7.24715e-07	140.453	1054.55	294.94	3.47347	0	2.22999
ENSG00000130413	20.7683	-8.22929	1.6034	-5.13241	2.86056e-07	1.56899e-05	31.5303	45.4549	47.6243	0	0	0
ENSG00000157554	21.1742	-8.22741	1.72464	-4.77051	1.83762e-06	8.11152e-05	17.1984	63.6369	46.2097	0	0	0
ENSG00000257150	88.3017	-8.21329	2.67123	-3.07473	0.00210695	0.0304155	0	527.277	0.471527	1.73673	0.324866	0
ENSG00000101846	228.478	-8.21089	1.65845	-4.95096	7.3849e-07	3.6204e-05	165.295	1000.01	201.106	0	0	4.45997
ENSG00000067840	40.8593	-8.2077	1.3717	-5.9836	2.18263e-09	2.0152e-07	64.0161	100.001	80.3954	0	0	0.743329
ENSG00000185008	41.7479	-8.20618	1.72694	-4.75186	2.01551e-06	8.84389e-05	104.146	9.09099	136.507	0	0	0.743329
ENSG00000197046	44.6474	-8.2056	1.84589	-4.44534	8.77541e-06	0.000308658	18.1538	209.093	38.901	1.73673	0	0
ENSG00000126860	188.976	-8.19041	2.65517	-3.08471	0.00203754	0.0298216	0	1127.28	2.35764	3.47347	0	0.743329
ENSG00000159618	35.897	-8.18974	1.58252	-5.17512	2.27765e-07	1.28751e-05	91.7246	18.182	105.151	0	0.324866	0
ENSG00000272402	36.9289	-8.18901	2.70904	-3.02284	0.00250414	0.0346797	0	218.184	3.06493	0	0.324866	0
ENSG00000274979	20.9209	-8.18435	2.09182	-3.91256	9.13241e-05	0.00237239	4.77732	100.001	20.7472	0	0	0
ENSG00000176681	20.8015	-8.18228	2.42886	-3.36877	0.000755035	0.013558	1.91093	118.183	4.71527	0	0	0
ENSG00000160181	19.4345	-8.17947	1.74307	-4.69256	2.69805e-06	0.000113231	63.0607	18.182	35.3646	0	0	0
ENSG00000255302	588.36	-8.1763	1.44468	-5.65961	1.5172e-08	1.1244e-06	1594.67	600.005	1323.34	1.73673	0	10.4066
ENSG00000178172	19.3435	-8.17516	1.72391	-4.74221	2.11395e-06	9.16693e-05	57.3279	18.182	40.5514	0	0	0
ENSG00000256482	20.8726	-8.17445	2.14753	-3.80644	0.000140984	0.00344438	8.59918	109.092	7.54444	0	0	0
ENSG00000254019	20.6092	-8.16971	2.46832	-3.30983	0.000933538	0.0161864	3.82186	118.183	1.65035	0	0	0
ENSG00000185924	20.7521	-8.16761	1.93675	-4.21717	2.47386e-05	0.000760309	9.55465	90.9099	24.0479	0	0	0
ENSG00000225179	20.5673	-8.15768	2.10451	-3.87628	0.000106065	0.00269528	4.77732	100.001	18.6253	0	0	0
ENSG00000288062	19.0664	-8.15431	1.72409	-4.72963	2.24928e-06	9.67802e-05	56.3724	18.182	39.8441	0	0	0
ENSG00000228223	132.028	-8.14871	1.03002	-7.91125	2.54815e-15	1.41161e-12	320.081	200.002	268.535	1.73673	0.324866	1.48666
ENSG00000287011	20.1707	-8.14423	2.62368	-3.10413	0.00190842	0.0284964	0.955465	118.183	1.88611	0	0	0
ENSG00000101230	42.8137	-8.14233	1.85417	-4.39136	1.12643e-05	0.00038283	16.2429	200.002	38.901	1.73673	0	0
ENSG00000234324	20.1314	-8.14187	2.63818	-3.08617	0.00202754	0.0297341	0.955465	118.183	1.65035	0	0	0
ENSG00000268628	36.4266	-8.12613	1.89607	-4.28576	1.82113e-05	0.000578143	16.2429	190.911	11.0809	0	0.324866	0
ENSG00000185565	44.2093	-8.12572	2.37859	-3.41619	0.000635043	0.011855	0.955465	254.548	8.01597	1.73673	0	0
ENSG00000230433	44.5849	-8.12431	2.54549	-3.19165	0.00141461	0.0226328	0.955465	263.639	1.17882	1.73673	0	0
ENSG00000184500	38.6968	-8.12138	1.41024	-5.75886	8.46849e-09	6.77449e-07	91.7246	90.9099	48.8031	0	0	0.743329
ENSG00000198074	18.4633	-8.11682	1.87016	-4.34017	1.42371e-05	0.000468765	42.0404	9.09099	59.6482	0	0	0
ENSG00000080561	18.8237	-8.11423	1.71864	-4.72131	2.34335e-06	0.000100051	61.1497	27.273	24.5194	0	0	0
ENSG00000246695	19.6114	-8.11288	1.62556	-4.99081	6.01263e-07	3.03494e-05	31.5303	54.5459	31.5923	0	0	0
ENSG00000278621	108.563	-8.10814	1.94064	-4.17807	2.93994e-05	0.000886343	36.3077	590.914	21.926	0	0	2.22999
ENSG00000165568	19.1365	-8.10414	1.669	-4.85568	1.19977e-06	5.53867e-05	21.9757	45.4549	47.3885	0	0	0
ENSG00000168994	69.6592	-8.10268	1.46105	-5.54577	2.92657e-08	2.05221e-06	219.757	54.5459	142.166	0	0	1.48666
ENSG00000254503	19.831	-8.09518	2.0857	-3.88128	0.00010391	0.00264659	9.55465	100.001	9.43055	0	0	0
ENSG00000229951	43.3862	-8.09318	2.42716	-3.33443	0.000854743	0.0150439	1.91093	254.548	2.12187	1.73673	0	0
ENSG00000179431	18.3854	-8.09125	2.44301	-3.312	0.000926324	0.0160739	70.7044	0	39.6083	0	0	0
ENSG00000232775	43.229	-8.08375	2.47849	-3.26156	0.00110803	0.0185304	1.91093	254.548	1.17882	1.73673	0	0
ENSG00000164430	165.162	-8.08349	1.00105	-8.07504	6.74567e-16	4.67117e-13	211.158	545.459	230.577	1.73673	1.29947	0.743329
ENSG00000204271	36.5847	-8.06752	1.37604	-5.86285	4.54991e-09	3.86289e-07	62.1052	72.7279	83.9319	0	0	0.743329
ENSG00000076242	147.929	-8.06226	1.20406	-6.69591	2.14328e-11	3.21881e-09	214.024	390.913	278.673	1.73673	0	2.22999
ENSG00000166831	37.3004	-8.06052	1.4909	-5.40648	6.42764e-08	4.27718e-06	62.1052	72.7279	87.2326	1.73673	0	0
ENSG00000145703	427.496	-8.05579	1.10682	-7.2783	3.38043e-13	7.88493e-11	925.845	409.094	1221.73	0	6.8222	1.48666
ENSG00000171903	17.7767	-8.05486	1.91927	-4.19684	2.70667e-05	0.000824994	69.7489	9.09099	27.8201	0	0	0
ENSG00000162892	41.3815	-8.05344	2.15341	-3.73985	0.000184127	0.00431298	7.64372	236.366	3.53646	0	0	0.743329
ENSG00000204928	34.0992	-8.05343	2.30843	-3.4887	0.000485368	0.0095389	1.91093	200.002	2.35764	0	0.324866	0
ENSG00000231006	19.0154	-8.05102	2.50465	-3.21443	0.00130705	0.0212166	3.82186	109.092	1.17882	0	0	0
ENSG00000173320	19.2175	-8.04854	2.0117	-4.00086	6.31125e-05	0.00171807	8.59918	90.9099	15.7962	0	0	0
ENSG00000162645	40.057	-8.04628	2.22059	-3.62349	0.000290653	0.0063267	146.186	0	92.4194	1.73673	0	0
ENSG00000187566	17.7816	-8.04455	2.43755	-3.30026	0.000965959	0.0165543	64.0161	0	42.6732	0	0	0
ENSG00000162409	92.2369	-8.04371	1.14867	-7.0026	2.51252e-12	4.38451e-10	128.988	281.821	139.808	1.73673	0.324866	0.743329
ENSG00000229689	18.4396	-8.04196	1.63178	-4.92834	8.29333e-07	3.99504e-05	26.753	45.4549	38.4295	0	0	0
ENSG00000259172	770.638	-8.0354	1.23147	-6.52505	6.7977e-11	9.24111e-09	408.939	3936.4	261.226	3.47347	4.873	8.91995
ENSG00000003096	51.8595	-8.03533	1.32961	-6.04338	1.50919e-09	1.41704e-07	65.9271	136.365	108.216	0	0.649733	0
ENSG00000167034	35.3151	-8.03062	1.42939	-5.61822	1.92938e-08	1.40174e-06	68.7935	45.4549	96.8989	0	0	0.743329
ENSG00000168079	18.5298	-8.02691	1.72834	-4.64428	3.41259e-06	0.000138244	40.1295	54.5459	16.5035	0	0	0
ENSG00000286266	18.577	-8.02236	2.65265	-3.02428	0.00249223	0.0346023	0.955465	109.092	1.41458	0	0	0
ENSG00000135697	17.8861	-8.01948	1.61456	-4.96699	6.8e-07	3.35593e-05	35.3522	36.364	35.6003	0	0	0
ENSG00000205364	17.3251	-8.01869	1.74068	-4.60665	4.09206e-06	0.000161292	32.4858	18.182	53.2826	0	0	0
ENSG00000164484	96.9782	-8.01794	1.39069	-5.76546	8.14372e-09	6.56206e-07	287.595	109.092	182.953	0	0	2.22999
ENSG00000229870	18.4984	-8.01787	2.69681	-2.97309	0.00294817	0.039072	0.955465	109.092	0.943055	0	0	0
ENSG00000100593	17.8137	-8.01765	1.7054	-4.70133	2.58477e-06	0.000109305	20.0648	36.364	50.4534	0	0	0
ENSG00000251552	18.4591	-8.01598	2.728	-2.93841	0.00329905	0.042379	0.955465	109.092	0.707291	0	0	0
ENSG00000251224	40.8708	-8.01445	2.31254	-3.46566	0.000528941	0.0102187	3.82186	236.366	3.30069	1.73673	0	0
ENSG00000285520	18.5964	-8.01256	2.32928	-3.43993	0.000581874	0.0110203	1.91093	100.001	9.66631	0	0	0
ENSG00000021645	63.9401	-8.00097	1.3094	-6.11039	9.93876e-10	9.83183e-08	106.057	163.638	112.459	0	0	1.48666
ENSG00000265485	17.3202	-7.99781	1.75016	-4.56976	4.88278e-06	0.000189157	20.0648	27.273	56.5833	0	0	0
ENSG00000141469	70.0809	-7.99669	1.80307	-4.43505	9.20502e-06	0.000320714	24.8421	354.549	39.6083	0	0	1.48666
ENSG00000137491	36.1061	-7.99023	1.75478	-4.55341	5.27842e-06	0.000201663	148.097	9.09099	58.7052	0	0	0.743329
ENSG00000163501	78.1229	-7.98386	1.30967	-6.09609	1.08696e-09	1.06575e-07	266.575	54.5459	145.23	1.73673	0.649733	0
ENSG00000177034	222.649	-7.97569	0.997019	-7.99954	1.24886e-15	8.13927e-13	407.028	427.276	495.811	1.73673	0.324866	3.71664
ENSG00000280623	18.0258	-7.97567	2.02122	-3.94596	7.94817e-05	0.00210674	4.77732	72.7279	30.6493	0	0	0
ENSG00000184584	143.359	-7.97397	1.14624	-6.95663	3.48508e-12	5.94045e-10	332.502	163.638	360.718	0	0.324866	2.97332
ENSG00000131127	36.2472	-7.96866	1.49726	-5.32215	1.0255e-07	6.49261e-06	44.9068	127.274	44.5593	0	0	0.743329
ENSG00000100170	16.9461	-7.96649	2.72659	-2.92177	0.00348044	0.0438199	95.5465	0	6.12986	0	0	0
ENSG00000003400	80.1814	-7.96595	1.10367	-7.21769	5.28773e-13	1.12664e-10	153.83	136.365	189.082	0	0.324866	1.48666
ENSG00000181982	34.0026	-7.96223	1.48561	-5.35958	8.34154e-08	5.38893e-06	107.968	36.364	58.9409	0	0	0.743329
ENSG00000198108	17.9045	-7.9604	1.79901	-4.42487	9.65006e-06	0.000334641	13.3765	63.6369	30.4135	0	0	0
ENSG00000254391	17.9697	-7.95857	2.35496	-3.3795	0.000726182	0.0132012	2.86639	100.001	4.95104	0	0	0
ENSG00000267758	91.4411	-7.9447	2.67027	-2.97524	0.0029276	0.0389392	0	545.459	0.707291	1.73673	0	0.743329
ENSG00000178882	76.601	-7.94368	1.41643	-5.60826	2.04374e-08	1.47515e-06	247.465	27.273	182.481	1.73673	0.649733	0
ENSG00000166800	39.0765	-7.94289	2.37015	-3.35122	0.000804576	0.0142758	1.91093	227.275	3.53646	1.73673	0	0
ENSG00000134533	31.0647	-7.93317	2.66601	-2.97567	0.00292345	0.0389074	0	181.82	4.24375	0	0.324866	0
ENSG00000091592	114.624	-7.92187	1.08769	-7.28318	3.26043e-13	7.76858e-11	257.975	127.274	298.948	1.73673	0.324866	1.48666
ENSG00000095110	17.4155	-7.92155	2.54644	-3.11083	0.00186562	0.0280462	0.955465	100.001	3.53646	0	0	0
ENSG00000244128	35.8318	-7.91893	2.06652	-3.83202	0.000127096	0.00315378	104.146	0	110.102	0	0	0.743329
ENSG00000183066	44.4294	-7.91617	2.1324	-3.71233	0.000205357	0.00471555	4.77732	254.548	6.60138	0	0.649733	0
ENSG00000260834	16.6556	-7.91606	1.82735	-4.33199	1.47768e-05	0.000483664	11.4656	36.364	52.1038	0	0	0
ENSG00000229896	30.5146	-7.91119	2.81018	-2.81519	0.00487482	0.0548888	0	181.82	0.943055	0	0.324866	0
ENSG00000185842	147.924	-7.90907	1.76005	-4.49366	7.00092e-06	0.000253073	34.3967	809.098	40.0798	1.73673	0	2.22999
ENSG00000083454	16.3089	-7.90816	1.6939	-4.66862	3.03233e-06	0.000124432	24.8421	27.273	45.7382	0	0	0
ENSG00000197937	33.3288	-7.89828	1.4122	-5.59288	2.2333e-08	1.59124e-06	72.6153	81.8189	44.7951	0	0	0.743329
ENSG00000236811	17.0225	-7.89225	2.6711	-2.95468	0.00312993	0.040702	0.955465	100.001	1.17882	0	0	0
ENSG00000286156	17.0225	-7.89225	2.6711	-2.95468	0.00312993	0.040702	0.955465	100.001	1.17882	0	0	0
ENSG00000113580	267.716	-7.89181	1.32187	-5.97018	2.36989e-09	2.15862e-07	488.242	809.098	302.013	1.73673	0	5.2033
ENSG00000276855	16.1744	-7.88475	1.78228	-4.42396	9.69096e-06	0.000335534	53.506	27.273	16.2677	0	0	0
ENSG00000112183	17.1861	-7.87871	1.88646	-4.17645	2.96088e-05	0.000891441	16.2429	72.7279	14.1458	0	0	0
ENSG00000083290	58.0768	-7.8787	1.32632	-5.94028	2.84531e-09	2.5321e-07	147.142	90.9099	108.923	0	0	1.48666
ENSG00000232295	105.053	-7.87677	1.97919	-3.9798	6.89728e-05	0.00185481	29.6194	554.55	42.6732	3.47347	0	0
ENSG00000163993	655.026	-7.87478	1.83396	-4.29387	1.75583e-05	0.000559819	3150.17	63.6369	699.747	1.73673	0	14.8666
ENSG00000276107	30.3458	-7.86889	2.13652	-3.68304	0.000230465	0.00520047	4.77732	172.729	4.24375	0	0.324866	0
ENSG00000132530	57.6192	-7.84758	1.3906	-5.64331	1.66816e-08	1.23216e-06	173.895	72.7279	97.6062	0	0	1.48666
ENSG00000280182	16.7317	-7.8473	2.28777	-3.43011	0.000603345	0.0113702	3.82186	90.9099	5.65833	0	0	0
ENSG00000156486	36.9305	-7.84371	2.57432	-3.04691	0.0023121	0.0327373	0.955465	218.184	0.707291	1.73673	0	0
ENSG00000251637	29.1959	-7.84351	2.73085	-2.87219	0.00407639	0.0485378	0	172.729	2.12187	0	0.324866	0
ENSG00000286646	85.3412	-7.84105	2.69491	-2.90958	0.00361917	0.0451053	0	509.095	0.471527	1.73673	0	0.743329
ENSG00000043039	31.3141	-7.84029	1.50951	-5.19393	2.05899e-07	1.18507e-05	45.8623	36.364	104.915	0	0	0.743329
ENSG00000125798	128.477	-7.83583	1.01608	-7.71182	1.24031e-14	5.18157e-12	171.984	290.912	304.607	1.73673	1.62433	0
ENSG00000118263	92.8631	-7.83485	1.23343	-6.35209	2.12403e-10	2.51691e-08	144.275	254.548	155.133	1.73673	0	1.48666
ENSG00000090382	86.1193	-7.82988	1.58203	-4.94928	7.44901e-07	3.63574e-05	94.591	9.09099	410.229	1.73673	0.324866	0.743329
ENSG00000231616	36.0854	-7.82569	2.35623	-3.32127	0.000896072	0.015647	1.91093	209.093	3.77222	1.73673	0	0
ENSG00000259495	15.197	-7.82027	1.76069	-4.44159	8.92967e-06	0.000313586	47.7732	18.182	25.2267	0	0	0
ENSG00000140968	31.4124	-7.82022	1.4041	-5.56957	2.55368e-08	1.80789e-06	68.7935	72.7279	46.2097	0	0	0.743329
ENSG00000146373	174.244	-7.81815	1.53348	-5.0983	3.42726e-07	1.82559e-05	253.198	609.096	178.709	0	0	4.45997
ENSG00000132205	70.2633	-7.81651	1.1196	-6.98154	2.91957e-12	5.0151e-10	144.275	163.638	111.28	1.73673	0.649733	0
ENSG00000276476	15.0936	-7.81631	1.72338	-4.53546	5.74768e-06	0.000215869	36.3077	18.182	36.0718	0	0	0
ENSG00000144331	344.696	-7.81422	1.71527	-4.55569	5.22134e-06	0.000200323	1092.1	18.182	948.477	3.47347	0	5.94663
ENSG00000110148	15.9971	-7.81297	1.67676	-4.65957	3.16868e-06	0.000129309	23.8866	45.4549	26.6413	0	0	0
ENSG00000183036	33.3486	-7.79555	2.12517	-3.6682	0.000244269	0.0054675	3.82186	18.182	176.351	1.73673	0	0
ENSG00000197245	16.2741	-7.79551	1.95212	-3.99335	6.51454e-05	0.00176259	12.421	72.7279	12.4955	0	0	0
ENSG00000237520	35.5725	-7.79339	2.49896	-3.11865	0.00181683	0.0275747	0.955465	209.093	1.65035	1.73673	0	0
ENSG00000169507	15.8563	-7.7914	2.3329	-3.33979	0.000838403	0.0147915	0.955465	72.7279	21.4545	0	0	0
ENSG00000254528	35.6407	-7.79087	2.69412	-2.8918	0.00383039	0.0466617	0	209.093	4.00798	0	0	0.743329
ENSG00000123094	111.907	-7.79084	1.36195	-5.72037	1.06293e-08	8.23548e-07	268.486	236.366	163.62	0	0	2.97332
ENSG00000248846	16.1678	-7.78807	2.12915	-3.65784	0.000254352	0.0056645	7.64372	81.8189	7.54444	0	0	0
ENSG00000268970	15.977	-7.77601	1.86223	-4.17563	2.97158e-05	0.000893449	12.421	63.6369	19.8041	0	0	0
ENSG00000147168	14.7332	-7.77299	2.56609	-3.02911	0.00245273	0.0341824	71.6599	0	16.7392	0	0	0
ENSG00000227474	15.7431	-7.77079	2.57942	-3.01261	0.00259012	0.0356045	0.955465	90.9099	2.5934	0	0	0
ENSG00000157851	29.6526	-7.76879	1.44131	-5.3901	7.04184e-08	4.64405e-06	48.7287	45.4549	82.9888	0	0	0.743329
ENSG00000244122	15.9321	-7.76701	2.16165	-3.59309	0.000326777	0.00693587	7.64372	81.8189	6.12986	0	0	0
ENSG00000251095	30.5565	-7.76595	1.57846	-4.91994	8.65716e-07	4.14328e-05	44.9068	45.4549	91.2405	1.73673	0	0
ENSG00000183784	15.8674	-7.76173	1.85374	-4.18707	2.82583e-05	0.000857776	16.2429	63.6369	15.3246	0	0	0
ENSG00000263393	55.3218	-7.76094	2.50968	-3.0924	0.00198546	0.029409	0	327.276	2.5934	1.73673	0.324866	0
ENSG00000055813	14.5145	-7.75526	1.74113	-4.45415	8.42258e-06	0.000297665	41.085	18.182	27.8201	0	0	0
ENSG00000169213	98.7995	-7.74926	1.47577	-5.25101	1.51267e-07	9.13332e-06	38.2186	445.458	106.565	0	0.324866	2.22999
ENSG00000163923	55.8235	-7.74845	1.33375	-5.80954	6.26436e-09	5.17955e-07	92.6801	81.8189	157.962	1.73673	0	0.743329
ENSG00000184227	15.3064	-7.7439	1.75257	-4.4186	9.93411e-06	0.000342882	31.5303	45.4549	14.8531	0	0	0
ENSG00000231519	34.1773	-7.73797	2.44214	-3.16852	0.00153216	0.0241131	1.91093	200.002	1.41458	1.73673	0	0
ENSG00000048052	109.343	-7.73529	1.48897	-5.19506	2.04654e-07	1.18146e-05	108.923	390.913	153.246	0	0	2.97332
ENSG00000008056	15.5371	-7.73156	2.22207	-3.47944	0.000502456	0.00980099	6.68825	81.8189	4.71527	0	0	0
ENSG00000223658	15.1761	-7.72718	1.71051	-4.51747	6.25834e-06	0.000230746	25.7975	45.4549	19.8041	0	0	0
ENSG00000165914	71.1103	-7.7224	1.10262	-7.00368	2.49334e-12	4.38451e-10	172.939	118.183	132.735	1.73673	0.324866	0.743329
ENSG00000189221	139.298	-7.7209	1.09549	-7.04787	1.81678e-12	3.29984e-10	311.481	390.913	130.377	0	2.27407	0.743329
ENSG00000224746	33.929	-7.71634	2.72445	-2.83226	0.00462204	0.0529028	0	200.002	2.82916	0	0	0.743329
ENSG00000157399	29.2896	-7.71115	1.70123	-4.53268	5.8241e-06	0.000218369	66.8825	9.09099	99.0207	0	0	0.743329
ENSG00000162543	28.8942	-7.70703	1.3958	-5.52158	3.3597e-08	2.33378e-06	59.2388	63.6369	49.7461	0	0	0.743329
ENSG00000166257	14.633	-7.70367	1.7961	-4.28912	1.79385e-05	0.000570301	39.1741	36.364	12.2597	0	0	0
ENSG00000225422	28.2693	-7.69169	1.56635	-4.91059	9.08009e-07	4.30847e-05	75.4817	18.182	75.2086	0	0	0.743329
ENSG00000136514	13.8279	-7.68667	1.73199	-4.43805	9.07795e-06	0.000317284	32.4858	18.182	32.2996	0	0	0
ENSG00000138696	100.34	-7.67876	0.989714	-7.75856	8.58966e-15	4.04975e-12	260.842	190.911	147.824	0	0.974599	1.48666
ENSG00000145975	32.778	-7.67624	2.43766	-3.14902	0.00163821	0.0254387	0.955465	190.911	3.06493	1.73673	0	0
ENSG00000179256	32.7015	-7.6735	2.42444	-3.16506	0.00155051	0.0243155	1.91093	190.911	1.65035	1.73673	0	0
ENSG00000132429	28.6267	-7.67218	1.41012	-5.4408	5.30425e-08	3.58344e-06	52.5506	72.7279	45.7382	0	0	0.743329
ENSG00000128596	45.6606	-7.67152	1.34259	-5.71395	1.10384e-08	8.43447e-07	48.7287	90.9099	132.263	1.73673	0.324866	0
ENSG00000283654	14.8629	-7.67009	2.34474	-3.27119	0.00107095	0.0179919	3.82186	81.8189	3.53646	0	0	0
ENSG00000285847	100.481	-7.66328	2.47915	-3.09109	0.00199425	0.0294801	0.955465	590.914	7.54444	3.47347	0	0
ENSG00000110195	ENSG00000197444	-7.66167	1.9504	-3.92825	8.55678e-05	0.00224922	19.1093	9.09099	52.3395	0	0	0
ENSG00000182798	26.5621	-7.66166	1.96733	-3.89445	9.84221e-05	0.00253009	3.82186	136.365	18.8611	0	0.324866	0
ENSG00000115226	13.4481	-7.65878	1.91504	-3.99928	6.35352e-05	0.00172746	48.7287	9.09099	22.8691	0	0	0
ENSG00000269102	32.4243	-7.65269	2.54097	-3.01171	0.00259777	0.0356767	0.955465	190.911	0.943055	1.73673	0	0
ENSG00000268886	14.7333	-7.64657	2.10743	-3.62839	0.000285198	0.00622017	8.59918	72.7279	7.07291	0	0	0
ENSG00000178053	42.3256	-7.63805	1.24962	-6.11232	9.81961e-10	9.75752e-08	95.5465	54.5459	102.793	0	0.324866	0.743329
ENSG00000272509	25.9513	-7.63676	2.15205	-3.54859	0.000387294	0.00793205	1.91093	145.456	8.01597	0	0.324866	0
ENSG00000167355	14.3851	-7.63331	2.54172	-3.00321	0.0026715	0.0362953	0.955465	81.8189	3.53646	0	0	0
ENSG00000069431	31.8811	-7.63283	2.6099	-2.92457	0.00344931	0.0435765	0	181.82	8.72326	0	0	0.743329
ENSG00000073849	217.076	-7.63145	1.43037	-5.33531	9.53822e-08	6.09099e-06	142.364	909.099	244.723	0	0.324866	5.94663
ENSG00000213801	13.6348	-7.6314	1.69366	-4.50586	6.61051e-06	0.000240925	23.8866	27.273	30.6493	0	0	0
ENSG00000172915	55.3068	-7.63124	1.95242	-3.90861	9.28281e-05	0.00240436	13.3765	300.003	16.975	0	0	1.48666
ENSG00000287857	152.694	-7.62466	2.59761	-2.93526	0.00333269	0.042712	0	909.099	2.35764	1.73673	0	2.97332
ENSG00000270231	67.221	-7.62416	1.38729	-5.49573	3.89099e-08	2.66936e-06	48.7287	281.821	70.9649	0	0.324866	1.48666
ENSG00000276742	14.2673	-7.62174	2.5685	-2.96739	0.00300336	0.0396139	0.955465	81.8189	2.82916	0	0	0
ENSG00000070526	13.1544	-7.61863	2.24665	-3.3911	0.000696131	0.0127541	3.82186	9.09099	66.0138	0	0	0
ENSG00000174225	31.3828	-7.61617	2.37037	-3.21307	0.00131324	0.0212565	1.91093	181.82	2.82916	1.73673	0	0
ENSG00000255644	35.0137	-7.60935	2.59799	-2.92894	0.0034012	0.0432412	0	200.002	9.43055	0	0.649733	0
ENSG00000105708	26.4644	-7.6028	1.46014	-5.2069	1.92025e-07	1.11976e-05	74.5262	36.364	47.1527	0	0	0.743329
ENSG00000286781	14.1426	-7.60152	2.14004	-3.55204	0.000382255	0.00788053	18.1538	63.6369	3.06493	0	0	0
ENSG00000090530	368.266	-7.6	0.702245	-10.8224	2.69529e-27	2.98624e-23	748.129	800.007	649.765	3.47347	2.27407	5.94663
ENSG00000227210	14.2184	-7.59464	2.17621	-3.48986	0.00048328	0.00951911	6.68825	72.7279	5.89409	0	0	0
ENSG00000148488	13.6423	-7.59373	1.83669	-4.13446	3.55789e-05	0.0010401	35.3522	36.364	10.1378	0	0	0
ENSG00000203950	50.1765	-7.58471	1.65889	-4.57215	4.82739e-06	0.000187667	191.093	18.182	90.2975	0	0	1.48666
ENSG00000183878	23.2596	-7.57892	1.72309	-4.39845	1.09027e-05	0.00037168	36.3077	9.09099	93.8339	0	0.324866	0
ENSG00000230154	30.2654	-7.5786	2.20159	-3.44233	0.000576734	0.0109604	14.332	163.638	1.88611	1.73673	0	0
ENSG00000232021	29.8021	-7.57401	2.06153	-3.67397	0.000238809	0.0053669	3.82186	163.638	10.6094	0	0	0.743329
ENSG00000064787	29.8744	-7.56753	2.19892	-3.44147	0.000578561	0.0109857	0.955465	163.638	13.9101	0	0	0.743329
ENSG00000287808	105.069	-7.55997	1.897	-3.98522	6.74188e-05	0.00181965	3.82186	618.187	4.95104	1.73673	0.974599	0.743329
ENSG00000259342	13.8585	-7.55996	2.24739	-3.36388	0.00076855	0.013736	3.82186	72.7279	6.60138	0	0	0
ENSG00000274987	47.9031	-7.55203	2.47076	-3.05657	0.00223886	0.0319657	0	281.821	3.53646	1.73673	0.324866	0
ENSG00000170477	59.0007	-7.54543	1.99272	-3.7865	0.000152784	0.00365761	272.307	0	79.2166	1.73673	0	0.743329
ENSG00000118526	13.7013	-7.54301	2.26962	-3.32348	0.000889033	0.0155486	3.82186	72.7279	5.65833	0	0	0
ENSG00000163915	174.153	-7.54167	2.65175	-2.84404	0.00445455	0.0516257	0	1036.37	2.5934	5.2102	0	0.743329
ENSG00000162882	13.2838	-7.54013	2.00299	-3.76444	0.000166923	0.00395598	4.77732	45.4549	29.4705	0	0	0
ENSG00000124429	495.926	-7.53313	1.16187	-6.48362	8.95474e-11	1.17413e-08	1238.28	1200.01	522.688	0	12.3449	2.22999
ENSG00000137872	13.5007	-7.52825	2.36095	-3.18865	0.0014294	0.0228363	1.91093	72.7279	6.36562	0	0	0
ENSG00000279160	13.5462	-7.52627	2.29526	-3.27905	0.00104156	0.0175246	4.77732	72.7279	3.77222	0	0	0
ENSG00000177432	28.1416	-7.51957	1.81195	-4.14998	3.32507e-05	0.000983714	11.4656	136.365	20.2757	0	0	0.743329
ENSG00000114374	50.1304	-7.51745	2.13821	-3.51577	0.000438485	0.00874562	117.522	0	181.774	0	0	1.48666
ENSG00000124102	110.291	-7.51693	2.06174	-3.64591	0.000266445	0.00589237	604.809	0	52.8111	3.47347	0.649733	0
ENSG00000121361	12.7903	-7.50892	2.00321	-3.74844	0.00017794	0.00417689	4.77732	36.364	35.6003	0	0	0
ENSG00000180929	41.9582	-7.50782	2.09199	-3.58885	0.000332145	0.00703167	2.86639	245.457	2.35764	0	0.324866	0.743329
ENSG00000278719	29.0204	-7.50727	2.27555	-3.2991	0.000969968	0.0165864	1.91093	163.638	6.83715	1.73673	0	0
ENSG00000261054	163.27	-7.50629	1.69582	-4.42635	9.58417e-06	0.000332877	15.2874	909.099	50.2177	0	1.29947	3.71664
ENSG00000227906	13.265	-7.50171	2.39406	-3.13347	0.00172755	0.026547	1.91093	72.7279	4.95104	0	0	0
ENSG00000250900	58.7785	-7.49592	1.39424	-5.37633	7.6019e-08	4.9399e-06	47.7732	245.457	57.0548	1.73673	0.649733	0
ENSG00000157613	46.2939	-7.49589	1.54696	-4.84557	1.26251e-06	5.7921e-05	148.097	27.273	100.907	0	0	1.48666
ENSG00000234921	13.3381	-7.49562	2.08215	-3.59994	0.000318293	0.00680796	9.55465	63.6369	6.83715	0	0	0
ENSG00000287269	91.6436	-7.49025	2.60574	-2.87452	0.00404646	0.0482852	0	545.459	1.17882	1.73673	0	1.48666
ENSG00000171811	11.8598	-7.4867	1.90922	-3.92134	8.80565e-05	0.00230371	22.9312	9.09099	39.1368	0	0	0
ENSG00000228819	11.964	-7.48606	2.5178	-2.97326	0.00294659	0.039072	26.753	0	45.0309	0	0	0
ENSG00000213214	11.9867	-7.48193	2.57941	-2.90064	0.00372403	0.0458958	55.417	0	16.5035	0	0	0
ENSG00000229327	45.9164	-7.47951	2.5996	-2.87717	0.00401257	0.0480619	0	272.73	0.707291	1.73673	0.324866	0
ENSG00000123095	470.26	-7.47405	1.1793	-6.3377	2.33221e-10	2.71997e-08	2080.05	145.456	579.979	5.2102	1.9492	8.91995
ENSG00000242515	24.6467	-7.46506	1.71169	-4.36123	1.29332e-05	0.000431607	45.8623	9.09099	92.1836	0	0	0.743329
ENSG00000279429	12.85	-7.45774	2.27797	-3.27385	0.00106092	0.0178369	1.91093	63.6369	11.5524	0	0	0
ENSG00000286195	12.8327	-7.45511	2.49116	-2.99263	0.00276583	0.0373026	1.91093	72.7279	2.35764	0	0	0
ENSG00000230482	12.7128	-7.44715	2.57764	-2.88914	0.00386296	0.0468663	0.955465	72.7279	2.5934	0	0	0
ENSG00000107485	11.6393	-7.44706	2.5446	-2.92661	0.0034268	0.0434656	21.9757	0	47.86	0	0	0
ENSG00000237223	12.6756	-7.4403	2.55678	-2.91003	0.00361395	0.0450655	1.91093	72.7279	1.41458	0	0	0
ENSG00000224237	12.819	-7.43685	2.14974	-3.45942	0.000541344	0.0104129	5.73279	63.6369	7.54444	0	0	0
ENSG00000261713	25.4809	-7.43651	2.05564	-3.61762	0.000297326	0.00644663	78.3481	0	73.794	0	0	0.743329
ENSG00000234900	12.597	-7.43406	2.60686	-2.85173	0.00434816	0.0506817	1.91093	72.7279	0.943055	0	0	0
ENSG00000235300	27.8003	-7.41989	2.59325	-2.86124	0.00421991	0.0495806	0.955465	163.638	0.471527	1.73673	0	0
ENSG00000272694	12.6598	-7.4195	2.18043	-3.40277	0.000667059	0.0123281	4.77732	63.6369	7.54444	0	0	0
ENSG00000135454	86.2713	-7.41692	1.38536	-5.3538	8.6128e-08	5.54799e-06	227.401	136.365	150.889	0	0	2.97332
ENSG00000261821	12.0085	-7.40276	1.9331	-3.82947	0.000128417	0.00317771	6.68825	36.364	28.9989	0	0	0
ENSG00000276141	12.3718	-7.40162	1.88499	-3.92661	8.61528e-05	0.00225924	19.1093	45.4549	9.66631	0	0	0
ENSG00000115590	88.484	-7.39143	1.7569	-4.2071	2.58672e-05	0.000790607	331.546	9.09099	187.668	0	2.59893	0
ENSG00000074657	96.6025	-7.3912	1.09655	-6.74039	1.57958e-11	2.46493e-09	190.137	227.275	158.905	0	0.324866	2.97332
ENSG00000254631	21.5829	-7.37763	2.43036	-3.03561	0.00240046	0.0336232	0.955465	127.274	0.943055	0	0.324866	0
ENSG00000271119	126.502	-7.37293	2.18583	-3.37306	0.000743386	0.0134362	19.1093	718.188	16.5035	5.2102	0	0
ENSG00000164116	11.249	-7.37167	2.17954	-3.38221	0.000719058	0.0131141	2.86639	18.182	46.4454	0	0	0
ENSG00000136352	24.764	-7.37048	1.72476	-4.27333	1.92577e-05	0.000607879	8.59918	90.9099	48.3316	0	0	0.743329
ENSG00000198598	42.7582	-7.36927	1.60846	-4.58156	4.61526e-06	0.00018037	122.299	18.182	114.581	0	0	1.48666
ENSG00000115008	53.5656	-7.36539	1.97348	-3.73218	0.000189831	0.00441573	3.82186	300.003	15.0889	1.73673	0	0.743329
ENSG00000254593	26.6429	-7.36536	2.44948	-3.00691	0.00263916	0.0360455	2.86639	154.547	0.707291	1.73673	0	0
ENSG00000102755	41.4857	-7.36112	1.34229	-5.48401	4.15797e-08	2.83496e-06	78.3481	100.001	69.0788	0	0	1.48666
ENSG00000257452	143.627	-7.3602	1.74633	-4.21466	2.50151e-05	0.000766681	62.1052	772.734	21.2187	3.47347	0	2.22999
ENSG00000138587	207.233	-7.35819	1.6333	-4.5051	6.6342e-06	0.000241391	72.6153	1009.1	153.246	6.94693	0	1.48666
ENSG00000229190	80.5153	-7.35512	2.40265	-3.06126	0.0022041	0.0315468	3.82186	472.731	3.06493	3.47347	0	0
ENSG00000270504	10.8154	-7.3515	1.89759	-3.87413	0.000107006	0.00271608	30.5749	9.09099	25.2267	0	0	0
ENSG00000256894	22.3455	-7.34937	1.51987	-4.83553	1.3279e-06	6.067e-05	69.7489	27.273	36.3076	0	0	0.743329
ENSG00000212242	26.4443	-7.34923	2.5253	-2.91024	0.00361153	0.0450608	1.91093	154.547	0.471527	1.73673	0	0
ENSG00000269001	20.2014	-7.34794	1.48546	-4.94656	7.55356e-07	3.67849e-05	55.417	27.273	38.1937	0	0.324866	0
ENSG00000102924	11.6177	-7.34565	1.90736	-3.85121	0.000117534	0.00293293	7.64372	36.364	25.6982	0	0	0
ENSG00000249899	38.7116	-7.34089	2.33615	-3.14229	0.00167629	0.0259211	0.955465	227.275	3.06493	0	0.974599	0
ENSG00000248099	11.876	-7.33134	2.36566	-3.09907	0.00194132	0.0288518	5.73279	63.6369	1.88611	0	0	0
ENSG00000272180	11.787	-7.33061	2.47005	-2.9678	0.00299938	0.0395851	0.955465	63.6369	6.12986	0	0	0
ENSG00000142149	36.918	-7.32671	1.3971	-5.24421	1.56952e-07	9.40424e-06	29.6194	100.001	89.826	1.73673	0.324866	0
ENSG00000182902	25.7626	-7.3262	2.29394	-3.19371	0.00140455	0.0225043	5.73279	145.456	1.65035	1.73673	0	0
ENSG00000124205	10.681	-7.3229	1.98248	-3.69382	0.000220915	0.00501049	41.085	9.09099	13.9101	0	0	0
ENSG00000259460	21.1328	-7.3225	2.12304	-3.44906	0.000562548	0.0107369	2.86639	118.183	5.42256	0	0.324866	0
ENSG00000226329	11.754	-7.31222	2.35132	-3.10984	0.00187188	0.0280954	3.82186	63.6369	3.06493	0	0	0
ENSG00000182866	22.1422	-7.30455	1.72198	-4.24194	2.21594e-05	0.000685795	86.9473	9.09099	36.0718	0	0	0.743329
ENSG00000259335	55.3129	-7.30413	2.54596	-2.86891	0.00411887	0.0489122	0	327.276	2.12187	1.73673	0	0.743329
ENSG00000160868	11.6361	-7.29927	2.38957	-3.05464	0.00225329	0.0320892	3.82186	63.6369	2.35764	0	0	0
ENSG00000145431	59.3737	-7.29903	1.35255	-5.39649	6.79567e-08	4.50854e-06	129.943	136.365	87.7041	0	0	2.22999
ENSG00000282121	78.52	-7.2933	2.23763	-3.25938	0.00111655	0.0186027	0.955465	463.64	3.30069	1.73673	0	1.48666
ENSG00000111052	11.4727	-7.2891	2.51633	-2.89673	0.00377079	0.0462629	0.955465	63.6369	4.24375	0	0	0
ENSG00000133106	29.1133	-7.28643	1.4528	-5.01545	5.29088e-07	2.69122e-05	81.2145	27.273	65.5423	0	0.649733	0
ENSG00000250284	11.5355	-7.28489	2.15536	-3.3799	0.000725124	0.0132012	3.82186	54.5459	10.8451	0	0	0
ENSG00000285905	25.1236	-7.27812	2.43321	-2.99117	0.00277914	0.0374365	0.955465	145.456	2.5934	1.73673	0	0
ENSG00000233110	11.3548	-7.2737	2.53908	-2.8647	0.00417411	0.0491728	0.955465	63.6369	3.53646	0	0	0
ENSG00000286918	25.047	-7.27308	2.436	-2.98566	0.00282968	0.0379558	1.91093	145.456	1.17882	1.73673	0	0
ENSG00000127951	64.0865	-7.271	1.93702	-3.7537	0.000174241	0.0041031	1.91093	372.731	7.07291	1.73673	0.324866	0.743329
ENSG00000237480	11.4321	-7.26879	2.17169	-3.34707	0.000816719	0.014455	10.5101	54.5459	3.53646	0	0	0
ENSG00000286027	11.3155	-7.26863	2.54784	-2.85286	0.00433279	0.0505849	0.955465	63.6369	3.30069	0	0	0
ENSG00000142347	20.5669	-7.26834	1.97643	-3.67751	0.000235524	0.00529846	5.73279	109.092	8.25173	0	0.324866	0
ENSG00000130303	314.87	-7.26722	1.45469	-4.99573	5.86135e-07	2.96533e-05	783.481	136.365	956.729	5.2102	0	7.43329
ENSG00000145287	286.258	-7.26632	0.795202	-9.13771	6.37887e-20	1.17791e-16	806.412	281.821	617.465	5.2102	2.9238	3.71664
ENSG00000287895	63.5746	-7.26563	1.56162	-4.65261	3.27753e-06	0.000133016	11.4656	272.73	94.5412	1.73673	0.974599	0
ENSG00000258114	11.2783	-7.25829	2.50308	-2.89974	0.00373468	0.0459505	1.91093	63.6369	2.12187	0	0	0
ENSG00000229839	51.4065	-7.2579	2.17599	-3.33545	0.000851626	0.0150009	4.77732	300.003	1.17882	1.73673	0	0.743329
ENSG00000184923	11.2411	-7.25765	2.55532	-2.84022	0.0045083	0.0519498	2.86639	63.6369	0.943055	0	0	0
ENSG00000147127	24.3633	-7.24611	2.23302	-3.24498	0.0011746	0.0194529	4.77732	136.365	3.30069	1.73673	0	0
ENSG00000286190	9.96957	-7.23618	1.91917	-3.77047	0.000162941	0.00386575	21.0202	9.09099	29.7062	0	0	0
ENSG00000239835	63.7607	-7.23174	2.04546	-3.53552	0.000406978	0.00826602	3.82186	372.731	3.30069	1.73673	0.974599	0
ENSG00000101210	281.826	-7.227	1.30373	-5.54331	2.96807e-08	2.07475e-06	709.91	463.64	505.006	8.68366	0	3.71664
ENSG00000108001	19.4794	-7.22177	1.53992	-4.6897	2.73609e-06	0.000114611	18.1538	54.5459	43.852	0	0.324866	0
ENSG00000267199	639.513	-7.21363	1.33244	-5.41387	6.16781e-08	4.11664e-06	359.255	3318.21	133.206	15.6306	2.59893	8.17662
ENSG00000275254	23.8855	-7.20863	2.33149	-3.09186	0.00198907	0.0294359	1.91093	136.365	3.30069	1.73673	0	0
ENSG00000154620	9.76559	-7.19901	2.55626	-2.81622	0.00485921	0.0547966	27.7085	0	30.885	0	0	0
ENSG00000146250	41.7672	-7.19895	1.47586	-4.87781	1.07268e-06	4.99361e-05	135.676	9.09099	104.443	0	0.649733	0.743329
ENSG00000128408	9.9957	-7.19677	2.07296	-3.47174	0.000517104	0.0100337	4.77732	18.182	37.0149	0	0	0
ENSG00000124233	17.9102	-7.19445	2.27187	-3.16675	0.00154153	0.0242088	98.4129	0	8.72326	0	0.324866	0
ENSG00000064886	23.4056	-7.1873	2.33139	-3.08284	0.00205038	0.0299501	1.91093	136.365	1.41458	0	0	0.743329
ENSG00000165972	37.024	-7.18404	2.28421	-3.14508	0.0016604	0.0257112	0.955465	218.184	0.943055	1.73673	0.324866	0
ENSG00000237008	20.1967	-7.18328	1.60585	-4.47319	7.70622e-06	0.000274999	21.0202	27.273	72.1437	0	0	0.743329
ENSG00000185739	19.1854	-7.1803	2.18792	-3.28179	0.00103149	0.0173848	2.86639	109.092	2.82916	0	0.324866	0
ENSG00000171703	17.7246	-7.17976	1.5373	-4.67036	3.00675e-06	0.000123611	46.8178	18.182	41.0229	0	0.324866	0
ENSG00000245526	19.3518	-7.17959	1.65941	-4.3266	1.5143e-05	0.000493461	11.4656	72.7279	31.5923	0	0.324866	0
ENSG00000116141	22.0051	-7.17588	1.66173	-4.31831	1.57226e-05	0.00050861	22.9312	90.9099	17.4465	0	0	0.743329
ENSG00000123870	19.8754	-7.1728	1.45199	-4.93999	7.81264e-07	3.77992e-05	43.9514	36.364	38.1937	0	0	0.743329
ENSG00000267147	19.3268	-7.17097	1.9415	-3.69352	0.000221167	0.00501108	5.73279	100.001	9.90207	0	0.324866	0
ENSG00000270585	72.1843	-7.16549	2.28081	-3.14164	0.00168003	0.0259585	0.955465	427.276	1.65035	1.73673	0	1.48666
ENSG00000135114	99.3016	-7.16326	0.954869	-7.50183	6.29326e-14	2.02105e-11	179.627	263.639	147.352	3.47347	0.974599	0.743329
ENSG00000115705	26.2218	-7.1621	2.4175	-2.96261	0.00305044	0.0400917	0.955465	154.547	1.17882	0	0.649733	0
ENSG00000253334	23.2941	-7.15704	2.54838	-2.80847	0.0049778	0.0555963	0.955465	136.365	0.707291	1.73673	0	0
ENSG00000255823	49.546	-7.15482	2.28758	-3.12768	0.00176195	0.0269618	1.91093	290.912	2.82916	0	1.62433	0
ENSG00000125845	100.895	-7.15401	1.25473	-5.70165	1.18654e-08	9.03527e-07	166.251	190.911	244.958	0	3.24866	0
ENSG00000135272	80.9444	-7.14943	1.13707	-6.28758	3.22452e-10	3.62701e-08	186.316	109.092	186.961	0	0.324866	2.97332
ENSG00000168955	10.5828	-7.14848	2.0133	-3.55063	0.000384303	0.00789228	9.55465	45.4549	8.48749	0	0	0
ENSG00000260122	68.1072	-7.14609	2.2533	-3.17139	0.00151712	0.0239421	8.59918	390.913	5.65833	3.47347	0	0
ENSG00000227051	78.421	-7.14592	1.23203	-5.80011	6.62726e-09	5.43902e-07	167.206	109.092	190.261	1.73673	0	2.22999
ENSG00000249345	9.73306	-7.14554	1.87471	-3.81154	0.000138105	0.00339143	28.6639	18.182	11.5524	0	0	0
ENSG00000224020	70.3608	-7.14259	2.53889	-2.81327	0.00490399	0.0549937	0	418.185	0.943055	1.73673	1.29947	0
ENSG00000172159	328.893	-7.14155	0.925765	-7.71422	1.21726e-14	5.18157e-12	627.74	927.281	405.985	0	7.14706	5.2033
ENSG00000145832	9.89568	-7.14113	2.13093	-3.35119	0.000804663	0.0142758	2.86639	27.273	29.2347	0	0	0
ENSG00000203685	10.3898	-7.13981	2.45578	-2.90736	0.00364498	0.045325	0.955465	54.5459	6.83715	0	0	0
ENSG00000236861	10.4394	-7.13094	2.3261	-3.06562	0.0021722	0.0312354	5.73279	54.5459	2.35764	0	0	0
ENSG00000238178	10.1162	-7.12901	2.07188	-3.44085	0.000579898	0.0109971	3.82186	36.364	20.5114	0	0	0
ENSG00000197408	9.2871	-7.12258	1.97268	-3.61062	0.000305468	0.00656276	32.4858	9.09099	14.1458	0	0	0
ENSG00000169783	133.693	-7.12037	1.24023	-5.74116	9.40322e-09	7.35157e-07	316.259	154.547	325.825	0	0.324866	5.2033
ENSG00000005421	22.2305	-7.11457	2.19269	-3.24467	0.00117586	0.0194569	1.91093	118.183	11.5524	1.73673	0	0
ENSG00000173698	58.9753	-7.11416	2.08615	-3.41018	0.000649195	0.0120684	1.91093	345.458	3.77222	1.73673	0.974599	0
ENSG00000232608	47.7236	-7.11315	2.23972	-3.17591	0.00149365	0.023692	0.955465	281.821	1.17882	1.73673	0.649733	0
ENSG00000258520	22.4076	-7.10999	2.37272	-2.99656	0.00273043	0.0369827	0.955465	127.274	4.47951	1.73673	0	0
ENSG00000248375	39.1134	-7.09984	2.2819	-3.11137	0.0018622	0.028033	1.91093	227.275	4.00798	0	0	1.48666
ENSG00000166073	34.2773	-7.09707	1.35958	-5.22006	1.78869e-07	1.04856e-05	74.5262	63.6369	66.0138	0	0	1.48666
ENSG00000229637	25.296	-7.0939	2.27913	-3.11254	0.00185484	0.027973	0.955465	145.456	4.71527	0	0.649733	0
ENSG00000086548	868.808	-7.08486	1.34947	-5.25009	1.52027e-07	9.15429e-06	4616.81	72.7279	485.202	12.1571	13.3195	12.6366
ENSG00000260588	9.99682	-7.0788	2.5101	-2.82013	0.00480045	0.0544665	0.955465	54.5459	4.47951	0	0	0
ENSG00000182575	9.95752	-7.07271	2.51711	-2.80985	0.00495643	0.0554135	0.955465	54.5459	4.24375	0	0	0
ENSG00000185038	9.95752	-7.07271	2.51711	-2.80985	0.00495643	0.0554135	0.955465	54.5459	4.24375	0	0	0
ENSG00000172955	10.0245	-7.06614	2.0968	-3.36997	0.000751774	0.0135145	5.73279	45.4549	8.95902	0	0	0
ENSG00000236311	9.81013	-7.0596	1.95486	-3.61131	0.00030466	0.0065607	7.64372	36.364	14.8531	0	0	0
ENSG00000077782	124.367	-7.05605	1.23996	-5.69053	1.26644e-08	9.56834e-07	198.737	190.911	350.109	3.47347	0	2.97332
ENSG00000162687	9.64261	-7.05429	2.13929	-3.29749	0.000975529	0.0166448	2.86639	36.364	18.6253	0	0	0
ENSG00000213793	119.842	-7.05392	1.50701	-4.68075	2.85825e-06	0.000119053	167.206	318.185	228.455	0	0	5.2033
ENSG00000219951	9.88307	-7.05226	2.4604	-2.8663	0.00415297	0.0490281	2.86639	54.5459	1.88611	0	0	0
ENSG00000247287	20.4094	-7.04694	1.76824	-3.98529	6.73991e-05	0.00181965	18.1538	81.8189	20.7472	1.73673	0	0
ENSG00000227877	9.68811	-7.04594	2.00746	-3.50988	0.000448306	0.00890144	5.73279	36.364	16.0319	0	0	0
ENSG00000013297	35.3395	-7.04445	1.72388	-4.08639	4.38135e-05	0.0012479	10.5101	72.7279	127.312	0	0	1.48666
ENSG00000267922	33.2706	-7.04194	2.05487	-3.42695	0.000610394	0.0114819	3.82186	190.911	2.82916	1.73673	0.324866	0
ENSG00000180878	21.3247	-7.03962	2.32378	-3.02939	0.00245049	0.0341824	0.955465	118.183	7.07291	1.73673	0	0
ENSG00000253227	9.79904	-7.03929	2.20366	-3.19436	0.0014014	0.02247	10.5101	45.4549	2.82916	0	0	0
ENSG00000189292	44.7895	-7.03416	2.27878	-3.08681	0.00202317	0.0296897	1.91093	263.639	0.707291	1.73673	0	0.743329
ENSG00000119900	154.992	-7.03331	1.09445	-6.42634	1.30712e-10	1.63641e-08	213.069	436.367	273.25	1.73673	0.324866	5.2033
ENSG00000260185	95.0369	-7.02739	1.67927	-4.18478	2.85441e-05	0.000865264	17.1984	536.368	11.7882	3.47347	0.649733	0.743329
ENSG00000124749	8.74732	-7.02557	2.48078	-2.832	0.00462575	0.052918	0.955465	9.09099	42.4375	0	0	0
ENSG00000213400	17.1553	-7.02521	2.36193	-2.97435	0.00293611	0.0390055	0.955465	100.001	1.65035	0	0.324866	0
ENSG00000249772	77.0047	-7.02345	1.60126	-4.38622	1.1534e-05	0.000390798	58.2833	381.822	18.6253	0	0.324866	2.97332
ENSG00000166402	34.0695	-7.01401	1.4958	-4.68914	2.74359e-06	0.000114708	28.6639	100.001	74.2656	0	0	1.48666
ENSG00000138738	19.1534	-7.01201	1.54073	-4.5511	5.33654e-06	0.000203533	24.8421	63.6369	25.6982	0	0	0.743329
ENSG00000260302	8.87065	-7.01125	1.88231	-3.72482	0.000195455	0.00453042	11.4656	18.182	23.5764	0	0	0
ENSG00000278041	32.8208	-7.00346	1.50297	-4.65975	3.16593e-06	0.000129309	39.1741	45.4549	110.809	0	0	1.48666
ENSG00000225230	98.6825	-6.99694	2.26472	-3.08954	0.00200469	0.0295948	3.82186	572.732	11.0809	0	0	4.45997
ENSG00000188257	18.4342	-6.99519	1.88892	-3.70328	0.000212828	0.00484692	21.9757	9.09099	77.802	1.73673	0	0
ENSG00000261720	9.55707	-6.99113	2.17625	-3.21247	0.00131597	0.0212851	7.64372	45.4549	4.24375	0	0	0
ENSG00000163618	18.9602	-6.98646	2.2095	-3.16201	0.00156685	0.024537	97.4574	0	15.5604	0	0	0.743329
ENSG00000285162	35.9494	-6.98285	2.0789	-3.35891	0.000782515	0.0139295	4.77732	200.002	9.43055	0	0	1.48666
ENSG00000118508	47.7291	-6.9817	1.37075	-5.09334	3.51807e-07	1.86055e-05	109.878	100.001	74.2656	0	0	2.22999
ENSG00000285812	99.452	-6.97454	2.48292	-2.80901	0.00496938	0.0555303	0.955465	581.823	8.72326	5.2102	0	0
ENSG00000278921	9.34688	-6.97275	1.97571	-3.52924	0.000416749	0.00840287	11.4656	36.364	8.25173	0	0	0
ENSG00000260860	31.386	-6.9671	1.89933	-3.66819	0.000244272	0.0054675	6.68825	172.729	6.83715	1.73673	0.324866	0
ENSG00000253308	9.35026	-6.96497	2.24674	-3.10003	0.00193501	0.0287964	2.86639	45.4549	7.7802	0	0	0
ENSG00000235066	78.6856	-6.95884	2.25881	-3.08075	0.00206479	0.0301407	0.955465	463.64	3.30069	3.47347	0	0.743329
ENSG00000144935	34.666	-6.95826	1.76522	-3.94187	8.0849e-05	0.00214042	15.2874	163.638	27.5844	0	0	1.48666
ENSG00000187815	56.4376	-6.95573	1.13186	-6.14539	7.97654e-10	8.14526e-08	77.3926	190.911	67.1926	1.73673	0.649733	0.743329
ENSG00000170571	63.601	-6.95187	1.45608	-4.77438	1.80264e-06	8.03714e-05	68.7935	181.82	128.02	0	0	2.97332
ENSG00000178826	164.834	-6.95136	1.31396	-5.29037	1.22068e-07	7.59805e-06	243.644	463.64	272.543	6.94693	0	2.22999
ENSG00000173567	44.6112	-6.94978	1.97625	-3.51665	0.000437035	0.00872456	5.73279	245.457	14.8531	0	1.62433	0
ENSG00000172379	103.017	-6.94691	1.12885	-6.154	7.55549e-10	7.75102e-08	292.372	81.8189	237.886	3.47347	0.324866	2.22999
ENSG00000257761	121.804	-6.94603	1.30868	-5.30768	1.11031e-07	6.95012e-06	228.356	145.456	350.816	1.73673	0	4.45997
ENSG00000285577	78.2352	-6.94588	2.04189	-3.4017	0.000669678	0.0123662	3.82186	454.549	7.07291	1.73673	0	2.22999
ENSG00000198774	9.15454	-6.94539	2.0482	-3.39098	0.000696442	0.0127541	13.3765	36.364	5.1868	0	0	0
ENSG00000279006	95.021	-6.94074	2.25731	-3.07478	0.0021066	0.0304155	9.55465	545.459	9.90207	5.2102	0	0
ENSG00000160183	45.7936	-6.93612	1.69271	-4.09766	4.17356e-05	0.0011964	33.4413	127.274	110.573	3.47347	0	0
ENSG00000180044	8.13103	-6.93095	1.96842	-3.52106	0.000429822	0.0086116	24.8421	9.09099	14.8531	0	0	0
ENSG00000247925	68.6324	-6.93024	1.86918	-3.70763	0.000209205	0.00478408	5.73279	390.913	11.7882	1.73673	1.62433	0
ENSG00000186889	8.40326	-6.92284	1.86429	-3.7134	0.000204494	0.00470062	13.3765	18.182	18.8611	0	0	0
ENSG00000213055	51.0615	-6.91997	2.02427	-3.4185	0.000629685	0.0118047	1.91093	300.003	1.65035	1.73673	0.324866	0.743329
ENSG00000173702	924.987	-6.91525	0.985045	-7.02023	2.21496e-12	3.95817e-10	3470.25	936.372	1098.42	12.1571	28.2634	4.45997
ENSG00000231395	41.9752	-6.91329	2.39814	-2.88277	0.00394199	0.0474731	0	245.457	4.00798	1.73673	0.649733	0
ENSG00000178150	8.37431	-6.91259	1.85898	-3.71848	0.000200427	0.0046215	18.1538	18.182	13.9101	0	0	0
ENSG00000173868	8.3164	-6.91006	1.92157	-3.59604	0.000323097	0.00687752	9.55465	18.182	22.1618	0	0	0
ENSG00000196872	14.6514	-6.9028	1.57394	-4.38567	1.15629e-05	0.000391179	24.8421	18.182	44.5593	0	0.324866	0
ENSG00000243849	62.2086	-6.90215	2.31093	-2.98675	0.00281965	0.0378899	2.86639	363.64	3.77222	0	0	2.97332
ENSG00000196092	44.8065	-6.89712	1.4436	-4.77771	1.773e-06	7.92097e-05	81.2145	54.5459	130.849	0	0	2.22999
ENSG00000070190	15.7973	-6.89508	2.30999	-2.9849	0.00283671	0.038004	0.955465	90.9099	2.5934	0	0.324866	0
ENSG00000128011	14.1847	-6.88008	1.6537	-4.16041	3.17676e-05	0.000944884	37.2631	9.09099	38.4295	0	0.324866	0
ENSG00000226051	59.2335	-6.86956	1.51206	-4.54318	5.54118e-06	0.000209177	190.137	54.5459	107.744	0	0	2.97332
ENSG00000137462	16.4175	-6.86335	1.49264	-4.59813	4.26292e-06	0.00016719	25.7975	36.364	35.6003	0	0	0.743329
ENSG00000152229	89.6445	-6.86281	1.4602	-4.69992	2.60269e-06	0.000109853	180.583	154.547	198.277	0	0	4.45997
ENSG00000154188	16.4824	-6.85943	1.68779	-4.06416	4.82053e-05	0.00136074	11.4656	27.273	59.4124	0	0	0.743329
ENSG00000100321	29.1713	-6.85828	1.43704	-4.77252	1.81934e-06	8.06802e-05	69.7489	36.364	67.4284	0	0	1.48666
ENSG00000226645	57.5991	-6.85428	2.07251	-3.30723	0.000942232	0.0162873	4.77732	336.367	1.41458	1.73673	1.29947	0
ENSG00000048540	103.195	-6.85125	2.16552	-3.16379	0.00155729	0.0244045	0.955465	609.096	4.00798	0	0.649733	4.45997
ENSG00000285692	90.4458	-6.85008	2.37273	-2.887	0.00388928	0.0469788	3.82186	527.277	6.36562	5.2102	0	0
ENSG00000240373	18.7009	-6.84477	2.39042	-2.86342	0.00419093	0.0492923	0.955465	109.092	1.41458	0	0	0.743329
ENSG00000153093	15.2613	-6.83745	1.52697	-4.4778	7.54172e-06	0.000270854	21.9757	45.4549	23.8121	0	0.324866	0
ENSG00000205038	18.6223	-6.83634	2.43036	-2.81289	0.00490988	0.0550319	0.955465	109.092	0.943055	0	0	0.743329
ENSG00000240567	18.5446	-6.83299	2.21875	-3.07965	0.00207243	0.0301727	7.64372	100.001	1.88611	1.73673	0	0
ENSG00000272159	8.27636	-6.82792	2.0258	-3.37049	0.000750355	0.0135145	17.1984	27.273	5.1868	0	0	0
ENSG00000140479	319.709	-6.81906	1.36735	-4.98707	6.13015e-07	3.06632e-05	769.149	672.733	459.268	5.2102	0	11.8933
ENSG00000202402	18.4122	-6.8182	2.30342	-2.96003	0.00307604	0.0402678	0.955465	100.001	7.7802	1.73673	0	0
ENSG00000235772	18.3378	-6.81514	2.20843	-3.08597	0.00202891	0.0297345	2.86639	100.001	5.42256	1.73673	0	0
ENSG00000197497	7.49405	-6.8116	1.97754	-3.44449	0.000572139	0.0108918	21.0202	9.09099	14.8531	0	0	0
ENSG00000168481	16.1097	-6.81045	1.82484	-3.73208	0.000189909	0.00441573	55.417	9.09099	30.4135	1.73673	0	0
ENSG00000273974	38.6089	-6.80949	2.30066	-2.9598	0.00307837	0.0402678	0.955465	227.275	0.943055	1.73673	0	0.743329
ENSG00000011083	8.43691	-6.80672	2.09556	-3.24817	0.00116151	0.0192504	8.59918	36.364	5.65833	0	0	0
ENSG00000170430	58.3733	-6.80558	1.03867	-6.55223	5.66838e-11	7.94972e-09	135.676	81.8189	130.377	0	1.62433	0.743329
ENSG00000155465	311.58	-6.80544	0.91865	-7.40808	1.28138e-13	3.54925e-11	612.453	518.186	720.022	13.8939	1.9492	2.97332
ENSG00000268686	7.50853	-6.80452	2.07243	-3.28336	0.00102579	0.0173118	27.7085	9.09099	8.25173	0	0	0
ENSG00000124615	15.467	-6.80399	1.49948	-4.53756	5.69094e-06	0.000214101	32.4858	27.273	32.2996	0	0	0.743329
ENSG00000149571	18.2178	-6.80254	2.25241	-3.02011	0.00252684	0.0349296	1.91093	100.001	5.65833	1.73673	0	0
ENSG00000236671	104.7	-6.80051	1.1074	-6.14098	8.20157e-10	8.31901e-08	89.8137	400.003	132.028	3.47347	0.649733	2.22999
ENSG00000219607	17.4499	-6.788	1.86056	-3.64837	0.000263912	0.00585389	16.2429	81.8189	5.89409	0	0	0.743329
ENSG00000240005	28.0922	-6.77558	2.20101	-3.07839	0.00208119	0.0302407	1.91093	163.638	0.943055	1.73673	0.324866	0
ENSG00000271901	8.27767	-6.77539	2.11525	-3.20311	0.00135952	0.0218937	7.64372	36.364	5.65833	0	0	0
ENSG00000140022	57.5838	-6.76914	1.17588	-5.75666	8.57961e-09	6.83869e-07	56.3724	200.002	86.761	0	1.62433	0.743329
ENSG00000286747	14.7185	-6.76861	2.14451	-3.15625	0.00159813	0.0249036	2.86639	81.8189	3.30069	0	0.324866	0
ENSG00000279047	17.8642	-6.76786	2.30226	-2.93966	0.00328569	0.0423054	1.91093	100.001	3.53646	1.73673	0	0
ENSG00000153250	98.0208	-6.76162	1.50348	-4.49731	6.88199e-06	0.000249843	170.073	245.457	167.392	0	0	5.2033
ENSG00000163710	43.0524	-6.76046	1.15177	-5.86961	4.3682e-09	3.72288e-07	86.9473	45.4549	123.776	0	0.649733	1.48666
ENSG00000118965	44.3992	-6.75229	1.30738	-5.16475	2.40766e-07	1.34726e-05	88.8582	54.5459	119.768	1.73673	0	1.48666
ENSG00000285955	17.707	-6.75193	2.33469	-2.89201	0.00382788	0.0466617	1.91093	100.001	2.5934	1.73673	0	0
ENSG00000213799	54.6494	-6.74287	1.41289	-4.77239	1.82048e-06	8.06802e-05	125.166	118.183	81.5742	0	0	2.97332
ENSG00000249715	14.3628	-6.74108	2.24429	-3.00366	0.00266751	0.0362634	1.91093	81.8189	2.12187	0	0.324866	0
ENSG00000278879	107.508	-6.73959	2.23187	-3.01971	0.00253019	0.0349542	0.955465	636.369	1.65035	3.47347	2.59893	0
ENSG00000186684	7.14041	-6.73759	2.00118	-3.36682	0.000760416	0.0136217	21.0202	9.09099	12.7312	0	0	0
ENSG00000239713	15.0678	-6.72676	1.6722	-4.02271	5.75315e-05	0.00158819	11.4656	27.273	50.925	0	0	0.743329
ENSG00000259652	93.4175	-6.7132	1.9447	-3.45205	0.000556342	0.0106459	12.421	527.277	14.8531	5.2102	0	0.743329
ENSG00000143995	16.1754	-6.71283	1.6968	-3.95617	7.61614e-05	0.002026	10.5101	63.6369	22.1618	0	0	0.743329
ENSG00000266976	28.8479	-6.71103	2.10188	-3.19287	0.00140865	0.0225537	0.955465	45.4549	125.191	0	0	1.48666
ENSG00000106066	55.4978	-6.70774	1.33611	-5.02034	5.15812e-07	2.63361e-05	40.1295	245.457	43.852	1.73673	0.324866	1.48666
ENSG00000188763	14.5529	-6.70665	1.51033	-4.44051	8.97459e-06	0.000314664	27.7085	27.273	31.5923	0	0	0.743329
ENSG00000243766	198.35	-6.70338	0.92864	-7.21849	5.25667e-13	1.12664e-10	129.943	709.097	339.971	3.47347	3.8984	3.71664
ENSG00000270919	7.88473	-6.70222	2.21679	-3.02339	0.00249962	0.0346614	7.64372	36.364	3.30069	0	0	0
ENSG00000106038	48.2185	-6.69763	1.28072	-5.22958	1.69892e-07	1.0039e-05	64.9716	118.183	104.208	0	1.9492	0
ENSG00000139737	28.1692	-6.69713	1.55635	-4.30311	1.68416e-05	0.000540861	43.9514	100.001	23.5764	0	0	1.48666
ENSG00000171812	25.0788	-6.69706	1.45464	-4.60393	4.14589e-06	0.000162888	34.3967	90.9099	23.1048	1.73673	0.324866	0
ENSG00000100625	28.012	-6.69157	1.54645	-4.32704	1.51125e-05	0.000493193	25.7975	100.001	40.7871	0	0	1.48666
ENSG00000227227	48.477	-6.69138	2.09782	-3.18968	0.00142429	0.0227712	13.3765	263.639	10.3736	3.47347	0	0
ENSG00000273026	26.2118	-6.68761	1.96172	-3.40906	0.000651881	0.0121064	6.68825	145.456	3.06493	1.73673	0.324866	0
ENSG00000254027	131.071	-6.6861	1.6352	-4.08886	4.33507e-05	0.0012363	6.68825	745.461	26.8771	1.73673	1.9492	3.71664
ENSG00000105137	26.1622	-6.68539	1.4787	-4.52112	6.15141e-06	0.000227917	41.085	36.364	78.0378	0	0	1.48666
ENSG00000128284	14.8151	-6.6839	1.87459	-3.56552	0.00036313	0.00757683	20.0648	9.09099	57.9979	1.73673	0	0
ENSG00000272087	79.1504	-6.68372	2.1926	-3.04831	0.00230129	0.032605	14.332	445.458	9.90207	5.2102	0	0
ENSG00000226132	49.5696	-6.67851	2.24711	-2.97204	0.00295825	0.0391588	7.64372	281.821	4.47951	3.47347	0	0
ENSG00000148600	7.75857	-6.67558	2.22043	-3.00644	0.00264328	0.0360455	3.82186	36.364	6.36562	0	0	0
ENSG00000278330	120.625	-6.67402	2.06297	-3.23515	0.00121578	0.0200003	2.86639	700.006	13.4385	5.2102	0	2.22999
ENSG00000181798	7.54838	-6.66917	2.00581	-3.32493	0.000884415	0.0154992	7.64372	27.273	10.3736	0	0	0
ENSG00000237974	7.71928	-6.66708	2.22656	-2.99434	0.00275037	0.0371392	3.82186	36.364	6.12986	0	0	0
ENSG00000107295	7.50495	-6.66636	2.04466	-3.26037	0.00111269	0.0185943	5.73279	27.273	12.0239	0	0	0
ENSG00000264204	7.51322	-6.6581	2.00387	-3.32262	0.000891753	0.0155839	9.55465	27.273	8.25173	0	0	0
ENSG00000251450	7.68412	-6.65699	2.22745	-2.98861	0.00280249	0.0376822	5.73279	36.364	4.00798	0	0	0
ENSG00000231707	98.2633	-6.65335	1.52845	-4.35301	1.34283e-05	0.000446785	136.631	418.185	29.2347	0	0.324866	5.2033
ENSG00000169994	43.9298	-6.65175	1.95216	-3.40738	0.000655886	0.012152	193.959	9.09099	57.0548	3.47347	0	0
ENSG00000079112	1898.86	-6.64072	0.834572	-7.95703	1.76218e-15	1.11566e-12	6704.5	2109.11	2467.5	15.6306	37.6845	58.723
ENSG00000135547	14.3048	-6.61648	1.68184	-3.93408	8.35144e-05	0.00220047	36.3077	27.273	20.5114	1.73673	0	0
ENSG00000234393	33.1004	-6.61192	2.12106	-3.11726	0.00182538	0.0276288	1.91093	190.911	3.30069	1.73673	0	0.743329
ENSG00000151468	21.5646	-6.6046	1.54995	-4.26116	2.03369e-05	0.000637406	8.59918	45.4549	74.2656	0	0.324866	0.743329
ENSG00000122870	59.4657	-6.60353	1.5413	-4.2844	1.83231e-05	0.000580862	31.5303	272.73	48.5673	1.73673	0	2.22999
ENSG00000112902	87.0377	-6.60291	1.63826	-4.03043	5.5674e-05	0.00154791	146.186	63.6369	307.2	0	0	5.2033
ENSG00000127990	100.488	-6.60019	1.80512	-3.65636	0.00025582	0.00568577	54.4615	472.731	69.786	0	0	5.94663
ENSG00000242732	13.2763	-6.59435	1.67389	-3.93955	8.16351e-05	0.00215865	39.1741	9.09099	30.6493	0	0	0.743329
ENSG00000106560	25.8074	-6.59258	1.42814	-4.61621	3.90819e-06	0.000154922	64.9716	27.273	60.1197	1.73673	0	0.743329
ENSG00000170949	86.1464	-6.57805	1.50176	-4.38023	1.18552e-05	0.000399238	185.36	163.638	162.677	0	0	5.2033
ENSG00000188365	85.5123	-6.57624	1.97793	-3.3248	0.000884809	0.0154992	2.86639	500.004	5.1868	0	1.29947	3.71664
ENSG00000072609	36.8572	-6.56895	2.1519	-3.05263	0.00226846	0.0322223	118.478	0	100.435	0	0	2.22999
ENSG00000152377	109.923	-6.56593	1.63888	-4.00637	6.166e-05	0.00168891	43.9514	545.459	63.1847	1.73673	0	5.2033
ENSG00000258168	90.8511	-6.56588	1.51468	-4.33485	1.45862e-05	0.00047813	44.9068	472.731	21.6903	1.73673	0.324866	3.71664
ENSG00000167994	78.4374	-6.56278	1.4782	-4.4397	9.00853e-06	0.000315355	321.992	36.364	106.565	3.47347	0	2.22999
ENSG00000187258	6.69708	-6.56245	2.04972	-3.20163	0.00136654	0.0219747	5.73279	18.182	16.2677	0	0	0
ENSG00000253868	12.7284	-6.55818	2.12945	-3.07976	0.00207168	0.0301727	11.4656	63.6369	0.943055	0	0.324866	0
ENSG00000168461	84.3086	-6.55613	1.70345	-3.84874	0.000118725	0.00295599	347.789	54.5459	98.3135	0	0	5.2033
ENSG00000237070	6.28835	-6.55416	2.08237	-3.14745	0.001647	0.0255574	8.59918	9.09099	20.0399	0	0	0
ENSG00000225407	15.2556	-6.55059	2.19155	-2.98903	0.00279868	0.0376539	0.955465	81.8189	8.01597	0	0	0.743329
ENSG00000183873	48.149	-6.54967	1.40095	-4.67517	2.93704e-06	0.00012176	47.7732	127.274	109.63	3.47347	0	0.743329
ENSG00000272144	23.9004	-6.53777	2.07836	-3.14564	0.00165724	0.0256803	1.91093	136.365	3.06493	1.73673	0.324866	0
ENSG00000233313	6.18288	-6.52439	2.02826	-3.21674	0.00129656	0.0210789	14.332	9.09099	13.6743	0	0	0
ENSG00000196793	34.6508	-6.52396	1.44227	-4.52341	6.08513e-06	0.000226242	83.1254	45.4549	77.0947	0	0	2.22999
ENSG00000162614	94.6293	-6.52251	1.87951	-3.47033	0.000519827	0.0100609	3.82186	554.55	3.30069	1.73673	0.649733	3.71664
ENSG00000135363	13.4663	-6.52134	1.54454	-4.2222	2.41927e-05	0.000745601	23.8866	36.364	19.8041	0	0	0.743329
ENSG00000124721	12.5919	-6.51823	2.00172	-3.25631	0.0011287	0.018777	2.86639	63.6369	8.72326	0	0.324866	0
ENSG00000275956	30.6616	-6.51818	2.01933	-3.2279	0.00124704	0.0203935	2.86639	172.729	5.89409	1.73673	0	0.743329
ENSG00000198464	95.9572	-6.51609	1.16369	-5.59953	2.14932e-08	1.53635e-06	122.299	300.003	147.588	0	0.649733	5.2033
ENSG00000225408	50.2268	-6.5152	2.09306	-3.11277	0.00185343	0.027973	3.82186	290.912	2.82916	3.47347	0.324866	0
ENSG00000014257	6.15392	-6.50979	2.0753	-3.13679	0.00170807	0.0262842	19.1093	9.09099	8.72326	0	0	0
ENSG00000274114	6.73148	-6.49811	2.30358	-2.82088	0.00478926	0.0543675	11.4656	27.273	1.65035	0	0	0
ENSG00000135047	173.325	-6.49721	1.42622	-4.55553	5.22526e-06	0.000200323	300.016	245.457	483.08	1.73673	0	9.66328
ENSG00000271576	6.79559	-6.49683	2.12926	-3.05121	0.00227918	0.0323539	4.77732	27.273	8.72326	0	0	0
ENSG00000221953	14.9538	-6.49575	2.24939	-2.88779	0.00387962	0.0469773	2.86639	81.8189	3.30069	1.73673	0	0
ENSG00000132170	618.236	-6.49567	0.759793	-8.54926	1.23877e-17	1.14375e-14	1764.74	1090.92	812.206	15.6306	5.8476	20.0699
ENSG00000242265	239.845	-6.49231	2.08259	-3.11742	0.00182444	0.0276288	24.8421	1109.1	289.518	0	0	15.6099
ENSG00000138640	271.178	-6.49179	1.00267	-6.47451	9.51217e-11	1.23263e-08	217.846	1127.28	263.348	10.4204	5.19786	2.97332
ENSG00000123329	14.838	-6.48128	2.29546	-2.82352	0.00474995	0.0540319	3.82186	81.8189	1.65035	1.73673	0	0
ENSG00000166289	13.4488	-6.48081	2.2514	-2.87856	0.0039949	0.0479317	34.3967	0	44.5593	1.73673	0	0
ENSG00000163131	55.191	-6.4766	1.03066	-6.28391	3.30167e-10	3.68743e-08	100.324	127.274	99.2565	1.73673	0.324866	2.22999
ENSG00000248771	5.94091	-6.46575	2.0505	-3.15326	0.00161459	0.0251071	11.4656	9.09099	15.0889	0	0	0
ENSG00000135447	5.95745	-6.45883	2.10415	-3.06956	0.00214372	0.0309189	19.1093	9.09099	7.54444	0	0	0
ENSG00000106772	77.0919	-6.45787	1.91635	-3.36989	0.00075199	0.0135145	0.955465	409.094	47.86	0	3.8984	0.743329
ENSG00000240707	6.63842	-6.45563	2.14747	-3.00616	0.00264569	0.0360455	4.77732	27.273	7.7802	0	0	0
ENSG00000283312	5.90575	-6.45435	2.04488	-3.15635	0.00159758	0.0249036	13.3765	9.09099	12.967	0	0	0
ENSG00000279970	23.4159	-6.45169	1.39584	-4.62209	3.79889e-06	0.00015086	57.3279	36.364	44.3236	1.73673	0	0.743329
ENSG00000175206	28.6984	-6.4504	1.8875	-3.41744	0.000632139	0.0118383	5.73279	154.547	9.43055	1.73673	0	0.743329
ENSG00000185332	6.60739	-6.44728	2.17738	-2.96103	0.0030661	0.0402022	8.59918	27.273	3.77222	0	0	0
ENSG00000266010	28.9233	-6.44566	1.3993	-4.60635	4.09799e-06	0.000161292	27.7085	81.8189	62.7131	0	1.29947	0
ENSG00000198914	5.87473	-6.44017	2.0781	-3.09906	0.00194133	0.0288518	17.1984	9.09099	8.95902	0	0	0
ENSG00000152939	6.24623	-6.43702	2.1287	-3.02392	0.00249521	0.034622	15.2874	18.182	4.00798	0	0	0
ENSG00000162896	23.7338	-6.43457	1.51283	-4.25332	2.10625e-05	0.000656434	42.9959	18.182	78.7451	1.73673	0	0.743329
ENSG00000267372	13.3465	-6.43259	1.91877	-3.35246	0.000800975	0.0142332	37.2631	36.364	4.71527	1.73673	0	0
ENSG00000237027	14.2266	-6.43114	2.11487	-3.04091	0.00235867	0.0332041	3.82186	72.7279	7.07291	1.73673	0	0
ENSG00000138061	212.943	-6.42519	1.05225	-6.10613	1.02078e-09	1.00531e-07	717.554	272.73	273.486	0	4.22326	9.66328
ENSG00000115290	10.2271	-6.42207	2.14281	-2.99703	0.00272622	0.0369483	16.2429	0	44.7951	0	0.324866	0
ENSG00000179344	5.7403	-6.41429	2.07894	-3.08536	0.00203303	0.0297752	9.55465	9.09099	15.7962	0	0	0
ENSG00000074410	264.592	-6.40709	0.917233	-6.98523	2.84382e-12	4.92314e-10	694.623	454.549	418.481	10.4204	1.29947	8.17662
ENSG00000066629	21.5511	-6.40687	1.49151	-4.29555	1.74259e-05	0.0005564	44.9068	27.273	55.6402	0	0	1.48666
ENSG00000237009	40.3725	-6.40603	1.9393	-3.30327	0.000955657	0.0164413	6.68825	218.184	15.0889	0	2.27407	0
ENSG00000158428	46.1529	-6.40551	2.02085	-3.1697	0.00152595	0.0240324	3.82186	263.639	5.65833	3.47347	0.324866	0
ENSG00000087085	233.835	-6.40133	0.972451	-6.58267	4.62066e-11	6.56341e-09	391.741	754.552	239.3	8.68366	1.29947	7.43329
ENSG00000012660	305.537	-6.4013	0.88736	-7.21387	5.43847e-13	1.14773e-10	630.607	418.185	763.167	3.47347	2.9238	14.8666
ENSG00000266283	197.259	-6.40044	1.61916	-3.95294	7.71961e-05	0.00205106	108.923	945.463	115.288	3.47347	0	10.4066
ENSG00000178458	14.7381	-6.39925	2.05228	-3.11811	0.00182016	0.0276063	42.0404	0	45.7382	0	0.649733	0
ENSG00000168062	20.9826	-6.39886	1.50202	-4.26017	2.04273e-05	0.000639333	67.838	18.182	38.901	0	0.974599	0
ENSG00000100473	427.558	-6.39767	1.44648	-4.42293	9.7372e-06	0.000336609	519.773	1363.65	651.179	17.3673	0	13.3799
ENSG00000204519	13.5654	-6.3971	1.95856	-3.26623	0.00108989	0.0182546	2.86639	63.6369	14.1458	0	0	0.743329
ENSG00000285569	21.9116	-6.39599	2.22462	-2.8751	0.00403903	0.0482224	0.955465	127.274	1.17882	1.73673	0.324866	0
ENSG00000165511	6.37163	-6.39424	2.27129	-2.81524	0.00487405	0.0548888	8.59918	27.273	2.35764	0	0	0
ENSG00000010438	256.43	-6.39253	1.06297	-6.01383	1.81187e-09	1.68694e-07	1041.46	127.274	352.467	1.73673	7.47193	8.17662
ENSG00000177108	6.40679	-6.3916	2.18382	-2.9268	0.00342467	0.0434634	6.68825	27.273	4.47951	0	0	0
ENSG00000136274	5.65137	-6.39144	2.20702	-2.89597	0.00377994	0.0463017	4.77732	9.09099	20.0399	0	0	0
ENSG00000146950	17.5287	-6.38216	1.47732	-4.32008	1.5597e-05	0.000506764	54.4615	9.09099	40.5514	0	0.324866	0.743329
ENSG00000254941	6.36336	-6.38166	2.18767	-2.9171	0.00353304	0.044331	4.77732	27.273	6.12986	0	0	0
ENSG00000232970	42.1188	-6.38029	2.14667	-2.97218	0.00295693	0.0391588	1.91093	245.457	2.12187	1.73673	0	1.48666
ENSG00000185432	102.654	-6.37672	1.37358	-4.6424	3.44389e-06	0.000139004	73.5708	336.367	197.806	5.2102	0	2.97332
ENSG00000259744	6.00633	-6.36969	2.11648	-3.00957	0.0026162	0.0358517	13.3765	18.182	4.47951	0	0	0
ENSG00000188283	22.152	-6.36766	1.52178	-4.18434	2.85998e-05	0.000865768	45.8623	63.6369	21.926	0	0	1.48666
ENSG00000236283	15.3741	-6.36699	1.78765	-3.56166	0.00036852	0.00766045	4.77732	36.364	50.4534	0	0.649733	0
ENSG00000187325	316.121	-6.3664	1.58342	-4.02067	5.80335e-05	0.00159563	248.421	1454.56	170.693	10.4204	0	12.6366
ENSG00000203883	6.28684	-6.35944	2.20122	-2.88905	0.00386411	0.0468663	5.73279	27.273	4.71527	0	0	0
ENSG00000064692	194.689	-6.35744	1.81708	-3.49872	0.000467494	0.00925755	48.7287	1054.55	49.9819	13.8939	0.974599	0
ENSG00000286519	5.55831	-6.35441	2.1046	-3.0193	0.00253357	0.0349791	16.2429	9.09099	8.01597	0	0	0
ENSG00000088812	135.533	-6.35073	1.40278	-4.52723	5.97612e-06	0.000222563	372.631	172.729	257.925	1.73673	0	8.17662
ENSG00000169435	98.8781	-6.34972	1.41678	-4.48179	7.40213e-06	0.000266705	457.668	45.4549	83.2246	0	0.974599	5.94663
ENSG00000166866	162.997	-6.34911	0.894598	-7.09716	1.27347e-12	2.35535e-10	316.259	218.184	430.976	6.94693	4.873	0.743329
ENSG00000071794	89.4058	-6.33757	1.32828	-4.77125	1.83083e-06	8.09767e-05	81.2145	263.639	185.31	0	0.324866	5.94663
ENSG00000171596	5.88225	-6.33114	2.06264	-3.06944	0.00214461	0.0309189	10.5101	18.182	6.60138	0	0	0
ENSG00000130830	12.0745	-6.32917	1.59209	-3.97539	7.0264e-05	0.00188268	16.2429	36.364	19.0969	0	0	0.743329
ENSG00000259314	51.1789	-6.32362	2.25423	-2.80522	0.00502821	0.0557937	1.91093	300.003	0.943055	3.47347	0	0.743329
ENSG00000169856	6.12553	-6.31978	2.24534	-2.81461	0.0048836	0.0549543	3.82186	27.273	5.65833	0	0	0
ENSG00000255624	11.5748	-6.31965	1.61046	-3.92414	8.70416e-05	0.00227985	13.3765	27.273	28.0559	0	0	0.743329
ENSG00000133805	63.4651	-6.31776	1.10554	-5.71462	1.09951e-08	8.43047e-07	116.567	181.82	78.0378	0	0.649733	3.71664
ENSG00000134716	135.534	-6.31229	0.926507	-6.81299	9.55894e-12	1.5349e-09	200.648	209.093	393.725	3.47347	5.52273	0.743329
ENSG00000188613	104.327	-6.31031	1.69909	-3.71394	0.000204053	0.00470023	12.421	563.641	42.2017	3.47347	4.22326	0
ENSG00000134278	287.453	-6.30892	1.12534	-5.60626	2.06749e-08	1.48745e-06	882.849	481.822	336.671	19.1041	1.29947	2.97332
ENSG00000285923	6.0883	-6.30628	2.24422	-2.81001	0.00495403	0.0554135	4.77732	27.273	4.47951	0	0	0
ENSG00000124785	430.088	-6.30487	0.671487	-9.38941	6.03355e-21	1.21543e-17	706.088	1172.74	670.983	6.94693	15.5936	8.17662
ENSG00000184809	172.602	-6.29524	1.22246	-5.14964	2.60994e-07	1.44584e-05	423.271	209.093	388.539	12.1571	0.324866	2.22999
ENSG00000187391	25.3503	-6.29342	1.78027	-3.53509	0.000407632	0.00827172	14.332	127.274	8.01597	1.73673	0	0.743329
ENSG00000255886	82.5635	-6.28873	2.14476	-2.93214	0.00336632	0.0430196	1.91093	481.822	4.95104	5.2102	0	1.48666
ENSG00000104894	22.5859	-6.28833	2.01241	-3.12478	0.00177939	0.0271737	3.82186	118.183	12.0239	0	0	1.48666
ENSG00000071967	128.435	-6.27328	1.28773	-4.87158	1.1071e-06	5.13228e-05	517.862	127.274	115.996	0	1.29947	8.17662
ENSG00000165512	54.5843	-6.27293	1.19695	-5.24078	1.59898e-07	9.47377e-06	144.275	81.8189	97.3704	0	0.324866	3.71664
ENSG00000132031	11.2151	-6.26805	2.10995	-2.97071	0.00297108	0.0392818	41.085	0	25.4625	0	0	0.743329
ENSG00000111913	12.0365	-6.26382	1.75767	-3.5637	0.000365657	0.00760808	6.68825	45.4549	19.3326	0	0	0.743329
ENSG00000116833	45.1122	-6.2614	1.32308	-4.73243	2.21843e-06	9.58248e-05	34.3967	190.911	42.6732	0	1.9492	0.743329
ENSG00000211445	119.924	-6.26079	1.72168	-3.63644	0.000276433	0.00606482	33.4413	636.369	40.3156	3.47347	0	5.94663
ENSG00000185477	183.46	-6.25918	1.39984	-4.47135	7.77257e-06	0.000276456	24.8421	790.916	271.364	3.47347	9.42113	0.743329
ENSG00000264186	12.346	-6.25816	1.83002	-3.41973	0.000626832	0.0117612	12.421	54.5459	6.36562	0	0	0.743329
ENSG00000203734	108.182	-6.25292	2.12502	-2.94252	0.00325556	0.0419906	5.73279	627.278	7.07291	8.68366	0.324866	0
ENSG00000187699	962.203	-6.25095	0.590726	-10.5818	3.61887e-26	2.00476e-22	2390.57	2190.93	1117.76	20.8408	28.5883	24.5299
ENSG00000074219	11.2087	-6.2507	1.71856	-3.63717	0.000275651	0.00605367	7.64372	27.273	31.5923	0	0	0.743329
ENSG00000173467	5.55548	-6.24543	2.1369	-2.92266	0.00347052	0.0437447	4.77732	18.182	10.3736	0	0	0
ENSG00000233271	5.16537	-6.23779	2.17597	-2.86667	0.00414821	0.0490281	16.2429	9.09099	5.65833	0	0	0
ENSG00000243433	110.765	-6.23009	2.10277	-2.9628	0.0030485	0.04009	3.82186	645.46	6.12986	6.94693	0	2.22999
ENSG00000254352	12.4715	-6.22258	2.19192	-2.83887	0.0045274	0.0521427	1.91093	63.6369	7.54444	1.73673	0	0
ENSG00000122756	28.3452	-6.21998	1.46435	-4.2476	2.16074e-05	0.000671525	74.5262	45.4549	47.86	0	0	2.22999
ENSG00000127324	2740.61	-6.21938	1.1781	-5.27916	1.29774e-07	7.98797e-06	11697.8	600.005	3927.59	111.151	87.0642	20.0699
ENSG00000136542	511.96	-6.21018	1.51472	-4.09989	4.13353e-05	0.001188	1644.35	663.642	722.616	12.1571	0	28.9898
ENSG00000169031	55.2591	-6.19911	1.80425	-3.43584	0.000590713	0.0111781	14.332	300.003	12.2597	3.47347	0	1.48666
ENSG00000286707	4.99578	-6.19459	2.11449	-2.92959	0.00339411	0.0432242	10.5101	9.09099	10.3736	0	0	0
ENSG00000112053	76.6577	-6.19172	2.09215	-2.9595	0.00308139	0.0402728	1.91093	445.458	6.12986	3.47347	0	2.97332
ENSG00000126778	18.6855	-6.18972	1.57252	-3.93617	8.2791e-05	0.00218661	38.2186	18.182	54.2256	0	0	1.48666
ENSG00000145879	10.9524	-6.17667	1.76586	-3.49783	0.000469059	0.00927209	12.421	27.273	24.2837	1.73673	0	0
ENSG00000167105	5.36729	-6.17504	2.13361	-2.89418	0.00380154	0.0464377	8.59918	18.182	5.42256	0	0	0
ENSG00000259974	21.7393	-6.17411	1.48325	-4.16256	3.14696e-05	0.000937279	7.64372	63.6369	57.7621	0	0.649733	0.743329
ENSG00000228956	5.31765	-6.17373	2.19257	-2.81576	0.00486627	0.0548482	3.82186	18.182	9.90207	0	0	0
ENSG00000114541	32.911	-6.1655	1.18564	-5.20014	1.9914e-07	1.15517e-05	66.8825	81.8189	46.2097	0	0.324866	2.22999
ENSG00000267432	5.32179	-6.16487	2.13581	-2.88643	0.00389638	0.0469818	5.73279	18.182	8.01597	0	0	0
ENSG00000125538	56.2863	-6.16099	1.98498	-3.10381	0.00191044	0.0285074	19.1093	300.003	14.1458	0	0	4.45997
ENSG00000130957	34.1539	-6.15929	2.12829	-2.89401	0.00380362	0.0464377	4.77732	181.82	14.8531	3.47347	0	0
ENSG00000006377	4.8779	-6.15631	2.1258	-2.896	0.00377952	0.0463017	10.5101	9.09099	9.66631	0	0	0
ENSG00000145358	19.9019	-6.15187	1.7346	-3.54657	0.000390282	0.00798546	83.1254	0	34.893	0	0.649733	0.743329
ENSG00000099250	64.2083	-6.15135	1.53058	-4.01896	5.84561e-05	0.00160512	150.008	109.092	120.947	0	0	5.2033
ENSG00000023171	36.8003	-6.14383	1.31176	-4.68364	2.81827e-06	0.000117608	27.7085	45.4549	144.759	0	0.649733	2.22999
ENSG00000226457	28.7911	-6.14297	2.09142	-2.93722	0.00331166	0.0425163	13.3765	154.547	2.5934	0	0	2.22999
ENSG00000225362	11.7071	-6.14096	2.05044	-2.99495	0.00274488	0.0370876	3.82186	54.5459	10.1378	1.73673	0	0
ENSG00000138795	88.3256	-6.13815	1.34043	-4.57925	4.66651e-06	0.000182051	73.5708	245.457	202.993	3.47347	0	4.45997
ENSG00000259353	58.5982	-6.12147	1.80952	-3.38292	0.000717192	0.0130986	3.82186	336.367	6.36562	1.73673	0.324866	2.97332
ENSG00000056998	16.0945	-6.12115	1.34781	-4.54156	5.58404e-06	0.000210437	22.9312	45.4549	27.1128	0	0.324866	0.743329
ENSG00000254317	99.9576	-6.11698	1.83151	-3.33986	0.000838213	0.0147915	16.2429	554.55	20.2757	3.47347	0	5.2033
ENSG00000147121	18.7655	-6.11553	1.43133	-4.27264	1.93176e-05	0.000608904	42.9959	27.273	39.8441	1.73673	0	0.743329
ENSG00000233070	4.76623	-6.11366	2.17891	-2.80583	0.00501876	0.0557937	13.3765	9.09099	6.12986	0	0	0
ENSG00000166596	91.0284	-6.11272	2.03723	-3.00051	0.00269527	0.0365735	2.86639	527.277	7.7802	6.94693	1.29947	0
ENSG00000146477	41.0112	-6.10542	1.61207	-3.78732	0.000152278	0.00365187	169.117	9.09099	63.892	1.73673	0	2.22999
ENSG00000257817	67.1568	-6.10235	1.45981	-4.18025	2.91186e-05	0.000879073	24.8421	336.367	35.1288	5.2102	0.649733	0.743329
ENSG00000177409	22.1114	-6.09683	1.47112	-4.14435	3.40779e-05	0.00100417	81.2145	9.09099	40.5514	0	0.324866	1.48666
ENSG00000261065	95.1829	-6.09218	1.66502	-3.65892	0.000253277	0.00565156	38.2186	509.095	15.3246	5.2102	3.24866	0
ENSG00000236383	75.2719	-6.0912	1.88724	-3.22758	0.00124844	0.0204012	10.5101	409.094	24.7552	6.94693	0.324866	0
ENSG00000133134	10.1515	-6.08504	2.02413	-3.00624	0.00264499	0.0360455	43.9514	9.09099	6.12986	1.73673	0	0
ENSG00000106477	52.0774	-6.0798	1.56558	-3.88342	0.000102999	0.00262641	109.878	54.5459	143.58	0	0	4.45997
ENSG00000262791	51.9757	-6.07737	1.99912	-3.04003	0.00236556	0.0332604	14.332	290.912	1.65035	3.47347	0	1.48666
ENSG00000095596	8.14794	-6.07634	1.83754	-3.30678	0.000943766	0.0162873	7.64372	9.09099	31.8281	0	0.324866	0
ENSG00000288075	106.562	-6.07544	1.63822	-3.70855	0.000208447	0.00477661	8.59918	609.096	12.4955	3.47347	4.22326	1.48666
ENSG00000183853	137.38	-6.07229	1.73125	-3.50746	0.000452399	0.00896665	284.728	163.638	364.019	0	0	11.8933
ENSG00000137801	971.414	-6.0512	0.917118	-6.59806	4.16578e-11	5.99412e-09	2922.77	1590.92	1228.8	10.4204	14.619	60.953
ENSG00000187134	39.7618	-6.05044	1.40106	-4.31849	1.57104e-05	0.00050861	30.5749	136.365	67.6642	1.73673	0	2.22999
ENSG00000185532	58.0898	-6.0353	1.42977	-4.22116	2.43053e-05	0.000748029	107.012	200.002	36.0718	1.73673	0	3.71664
ENSG00000149403	15.2507	-6.03508	1.41341	-4.26988	1.95581e-05	0.000615607	14.332	45.4549	30.6493	0	0.324866	0.743329
ENSG00000171444	315.259	-6.03331	1.68979	-3.57044	0.000356385	0.00745012	186.316	1572.74	103.736	13.8939	0	14.8666
ENSG00000197358	43.1323	-6.03071	1.62404	-3.7134	0.000204495	0.00470062	51.5951	163.638	39.8441	0	0	3.71664
ENSG00000150540	64.1432	-6.02423	1.71065	-3.52161	0.00042893	0.0086015	149.052	109.092	119.768	6.94693	0	0
ENSG00000278456	41.8127	-6.02259	1.73546	-3.4703	0.000519868	0.0100609	8.59918	227.275	11.3167	1.73673	1.9492	0
ENSG00000163728	140.985	-6.01751	1.72682	-3.48473	0.000492629	0.00964114	227.401	354.549	251.324	0	0	12.6366
ENSG00000271554	94.98	-6.01741	2.12983	-2.8253	0.00472363	0.0537844	2.86639	554.55	3.53646	5.2102	0	3.71664
ENSG00000138685	573.833	-6.00942	1.55682	-3.86006	0.000113359	0.00284798	1661.55	1236.37	492.275	15.6306	0	37.1664
ENSG00000199546	67.2407	-6.00683	1.93176	-3.10951	0.00187395	0.0280954	6.68825	381.822	8.48749	3.47347	0	2.97332
ENSG00000120675	64.8943	-6.00522	1.26592	-4.74375	2.098e-06	9.13352e-05	237.911	27.273	117.41	3.47347	0.324866	2.97332
ENSG00000279017	32.6949	-6.00325	1.61899	-3.70802	0.000208889	0.0047818	20.0648	163.638	9.43055	1.73673	1.29947	0
ENSG00000128610	8.99567	-6.00104	1.80721	-3.32061	0.000898197	0.0156594	5.73279	36.364	11.5524	0	0.324866	0
ENSG00000255362	8.72137	-5.99973	1.69556	-3.53849	0.000402424	0.00820917	16.2429	27.273	8.48749	0	0.324866	0
ENSG00000259540	10.6729	-5.99845	2.08828	-2.87244	0.00407317	0.0485254	1.91093	54.5459	6.83715	0	0	0.743329
ENSG00000282851	28.4289	-5.99434	1.48312	-4.04171	5.30623e-05	0.00148648	77.3926	18.182	71.2006	3.47347	0.324866	0
ENSG00000156265	7.65574	-5.9825	1.7147	-3.48894	0.000484932	0.0095389	16.2429	9.09099	20.2757	0	0.324866	0
ENSG00000226874	22.5379	-5.97876	2.02363	-2.95447	0.00313202	0.0407033	0.955465	127.274	5.1868	0	0.324866	1.48666
ENSG00000091986	158.901	-5.97773	1.21348	-4.92609	8.38927e-07	4.03249e-05	65.9271	363.64	509.721	0	5.19786	8.91995
ENSG00000054219	48.9113	-5.96651	1.52656	-3.90848	9.28803e-05	0.00240436	72.6153	127.274	89.1187	0	0	4.45997
ENSG00000179546	95.5874	-5.96586	0.980963	-6.08163	1.18964e-09	1.1562e-07	356.388	72.7279	135.8	1.73673	3.8984	2.97332
ENSG00000166845	23.8892	-5.95828	1.6074	-3.70679	0.000209903	0.00479509	22.9312	36.364	81.81	0	0	2.22999
ENSG00000259368	24.5083	-5.94633	1.74437	-3.40887	0.000652331	0.0121064	35.3522	81.8189	26.4055	3.47347	0	0
ENSG00000177465	9.02764	-5.94364	1.72521	-3.44518	0.00057069	0.0108829	26.753	18.182	8.48749	0	0	0.743329
ENSG00000279863	105.854	-5.94007	1.91593	-3.10036	0.00193285	0.0287836	14.332	600.005	10.3736	5.2102	0	5.2033
ENSG00000166033	52.6703	-5.9396	1.35491	-4.38377	1.16643e-05	0.000393408	79.3036	63.6369	167.628	1.73673	0	3.71664
ENSG00000047648	35.1747	-5.929	1.81896	-3.25956	0.00111585	0.0186027	2.86639	190.911	13.9101	1.73673	1.62433	0
ENSG00000160182	16.1885	-5.92653	1.65227	-3.5869	0.000334628	0.00706193	54.4615	27.273	13.9101	0	0	1.48666
ENSG00000153233	108.48	-5.92502	1.8704	-3.16778	0.0015361	0.0241408	450.024	45.4549	144.995	0	0	10.4066
ENSG00000084636	28.5655	-5.92058	1.55123	-3.8167	0.000135251	0.00333373	46.8178	109.092	12.2597	1.73673	0	1.48666
ENSG00000184254	914.73	-5.91054	1.57173	-3.76053	0.000169554	0.00401337	1399.76	1254.56	2743.82	43.4183	0	46.8297
ENSG00000288046	10.0761	-5.90626	2.02704	-2.91374	0.00357126	0.0447093	4.77732	45.4549	8.48749	1.73673	0	0
ENSG00000106034	86.6677	-5.90617	2.03303	-2.9051	0.00367136	0.0454744	1.91093	500.004	9.19478	6.94693	1.9492	0
ENSG00000228113	37.2008	-5.90609	1.93177	-3.05735	0.00223303	0.0319031	6.68825	209.093	3.30069	3.47347	0.649733	0
ENSG00000139174	40.5726	-5.89784	1.14313	-5.15937	2.47777e-07	1.383e-05	46.8178	109.092	82.7531	3.47347	1.29947	0
ENSG00000243150	148.904	-5.89253	1.85813	-3.17121	0.00151806	0.0239421	26.753	827.28	24.5194	5.2102	0	9.66328
ENSG00000203799	61.9293	-5.89182	1.20538	-4.88794	1.01898e-06	4.79017e-05	40.1295	281.821	43.6163	1.73673	1.29947	2.97332
ENSG00000172548	23.1814	-5.88302	1.72975	-3.40108	0.000671209	0.0123841	31.5303	72.7279	31.3566	3.47347	0	0
ENSG00000158220	53.8447	-5.87906	1.86182	-3.1577	0.00159017	0.0248145	4.77732	290.912	21.926	1.73673	0	3.71664
ENSG00000258791	19.702	-5.87413	2.01181	-2.91983	0.00350222	0.0440192	33.4413	81.8189	0.471527	1.73673	0	0.743329
ENSG00000180438	7.15319	-5.87236	1.73302	-3.3885	0.00070275	0.0128484	20.0648	9.09099	13.4385	0	0.324866	0
ENSG00000245680	12.6865	-5.87128	1.44252	-4.07014	4.69839e-05	0.00133135	40.1295	18.182	16.7392	0	0.324866	0.743329
ENSG00000226088	18.2081	-5.86765	1.88525	-3.11241	0.00185569	0.027973	5.73279	100.001	2.12187	0	0.649733	0.743329
ENSG00000258344	48.5873	-5.85963	2.00625	-2.92069	0.00349253	0.0439222	0.955465	281.821	4.24375	0	2.27407	2.22999
ENSG00000196390	43.0794	-5.85267	1.63469	-3.58029	0.00034321	0.00722241	14.332	227.275	13.2028	0	2.9238	0.743329
ENSG00000162444	7.52056	-5.84215	1.68017	-3.47713	0.00050682	0.00986874	16.2429	18.182	10.3736	0	0.324866	0
ENSG00000183665	48.7375	-5.83104	1.33599	-4.36458	1.27365e-05	0.00042697	106.057	54.5459	126.369	1.73673	0	3.71664
ENSG00000157021	14.8649	-5.83012	1.54219	-3.78042	0.000156563	0.00373844	23.8866	27.273	36.5434	0	0	1.48666
ENSG00000143416	15.0366	-5.82114	1.66776	-3.49039	0.000482321	0.00950868	12.421	27.273	49.0388	0	0	1.48666
ENSG00000254418	124.975	-5.81468	1.95478	-2.9746	0.0029337	0.0389969	190.137	472.731	73.0867	13.8939	0	0
ENSG00000118298	82.4055	-5.80636	1.92321	-3.0191	0.00253527	0.0349807	12.421	463.64	9.19478	6.94693	0	2.22999
ENSG00000103241	8.62153	-5.79273	1.69239	-3.42282	0.000619751	0.0116481	10.5101	27.273	13.2028	0	0	0.743329
ENSG00000203697	62.5854	-5.79148	1.55454	-3.72553	0.000194902	0.00452575	292.372	0	76.3874	1.73673	1.29947	3.71664
ENSG00000241680	171.893	-5.79131	1.22441	-4.72989	2.24639e-06	9.67802e-05	348.745	527.277	138.393	0	13.9693	2.97332
ENSG00000232445	481.924	-5.78092	1.65778	-3.48715	0.000488192	0.00957332	309.571	2172.75	357.418	19.1041	0	32.7065
ENSG00000178498	16.0072	-5.77654	1.47961	-3.90409	9.45797e-05	0.00243697	19.1093	45.4549	28.9989	1.73673	0	0.743329
ENSG00000272425	26.7918	-5.76649	1.85076	-3.11574	0.00183483	0.027753	14.332	136.365	7.7802	0	2.27407	0
ENSG00000113319	289.589	-5.76073	0.970902	-5.93338	2.96761e-09	2.61989e-07	871.384	509.095	323.704	22.5775	2.59893	8.17662
ENSG00000122711	8.67542	-5.75761	1.84865	-3.11449	0.00184266	0.0278523	13.3765	27.273	9.66631	1.73673	0	0
ENSG00000173175	54.6295	-5.74339	1.82926	-3.13974	0.00169097	0.0260572	31.5303	163.638	125.662	6.94693	0	0
ENSG00000230580	175.721	-5.73199	1.96809	-2.91246	0.00358595	0.044802	767.238	109.092	158.669	0	0	19.3266
ENSG00000163508	8.75106	-5.72963	1.84258	-3.10958	0.00187357	0.0280954	5.73279	36.364	9.66631	0	0	0.743329
ENSG00000286861	58.4659	-5.72595	1.98832	-2.87979	0.00397936	0.0478711	3.82186	336.367	3.77222	5.2102	1.62433	0
ENSG00000285632	14.0884	-5.72181	1.86811	-3.06289	0.00219213	0.0314404	5.73279	72.7279	4.00798	1.73673	0.324866	0
ENSG00000250697	10.8504	-5.72024	1.76071	-3.24883	0.00115879	0.0192197	10.5101	45.4549	8.48749	0	0.649733	0
ENSG00000162878	60.4795	-5.70975	1.32782	-4.30009	1.7073e-05	0.000546706	75.4817	45.4549	235.999	0	5.19786	0.743329
ENSG00000184012	166.317	-5.69972	0.794906	-7.17031	7.48304e-13	1.49847e-10	365.943	190.911	423.432	1.73673	8.44653	7.43329
ENSG00000164742	121.126	-5.69841	0.985673	-5.78124	7.41522e-09	5.99685e-07	175.806	245.457	292.583	0	3.24866	9.66328
ENSG00000170190	66.5765	-5.69665	1.21064	-4.7055	2.53247e-06	0.000107504	182.494	36.364	172.343	3.47347	0.324866	4.45997
ENSG00000166482	17.5007	-5.68866	1.87799	-3.02913	0.00245261	0.0341824	4.77732	90.9099	6.83715	1.73673	0	0.743329
ENSG00000254829	205.025	-5.68769	1.65896	-3.42847	0.000606999	0.0114278	113.7	1000.01	92.8909	8.68366	0	14.8666
ENSG00000166250	135.899	-5.68575	1.69198	-3.36042	0.000778252	0.0138739	49.6842	690.915	59.1767	5.2102	0	10.4066
ENSG00000152661	66.2729	-5.68179	1.02979	-5.51744	3.43975e-08	2.3745e-06	36.3077	181.82	172.107	1.73673	1.9492	3.71664
ENSG00000136040	921.331	-5.68137	1.67445	-3.39298	0.000691356	0.0126924	40.1295	5163.68	218.553	29.5245	3.24866	72.8462
ENSG00000090534	8.64571	-5.67298	1.99226	-2.84751	0.00440628	0.0512002	7.64372	36.364	6.12986	1.73673	0	0
ENSG00000168779	16.422	-5.67247	1.41535	-4.00783	6.12795e-05	0.00168056	31.5303	27.273	38.4295	0	1.29947	0
ENSG00000237031	21.8281	-5.67179	1.83737	-3.08691	0.00202248	0.0296897	31.5303	81.8189	14.1458	3.47347	0	0
ENSG00000109472	33.0056	-5.67081	1.60463	-3.53402	0.000409286	0.00828253	106.057	54.5459	33.7142	0	0	3.71664
ENSG00000150667	199.374	-5.6659	1.2725	-4.45259	8.48402e-06	0.000298883	120.389	1009.1	44.3236	5.2102	12.0201	5.2033
ENSG00000106571	14.3578	-5.66463	1.6222	-3.49194	0.000479531	0.00946209	23.8866	9.09099	50.6892	1.73673	0	0.743329
ENSG00000275197	140.561	-5.66206	1.89212	-2.99244	0.00276755	0.037303	29.6194	781.825	15.5604	5.2102	0	11.1499
ENSG00000175352	13.378	-5.65977	1.54694	-3.65868	0.000253516	0.00565156	26.753	27.273	24.7552	0	0	1.48666
ENSG00000250071	55.378	-5.65658	1.59095	-3.55548	0.000377291	0.00780615	31.5303	290.912	3.77222	1.73673	3.57353	0.743329
ENSG00000241735	25.8666	-5.65651	1.85225	-3.05386	0.00225918	0.0321389	0.955465	145.456	5.65833	1.73673	0.649733	0.743329
ENSG00000267481	45.708	-5.64289	1.89434	-2.97882	0.00289358	0.0386025	6.68825	254.548	7.30867	3.47347	0	2.22999
ENSG00000172296	197.93	-5.62251	0.784184	-7.16988	7.50622e-13	1.49847e-10	246.51	554.55	362.369	8.68366	3.57353	11.8933
ENSG00000131969	392.135	-5.59943	1.63924	-3.41588	0.000635769	0.0118586	245.554	1754.56	304.842	22.5775	0	25.2732
ENSG00000112531	87.8165	-5.59388	1.42765	-3.91824	8.91991e-05	0.00232537	128.988	236.366	150.889	1.73673	0	8.91995
ENSG00000232959	30.1907	-5.59278	1.90832	-2.93073	0.00338162	0.0430899	6.68825	163.638	6.60138	3.47347	0	0.743329
ENSG00000133818	82.5228	-5.59028	1.35734	-4.11856	3.81253e-05	0.00110723	158.607	254.548	70.4933	10.4204	0.324866	0.743329
ENSG00000182389	85.5807	-5.58765	0.966435	-5.78172	7.39429e-09	5.99685e-07	99.3683	327.276	76.1517	5.2102	3.24866	2.22999
ENSG00000183578	100.92	-5.58755	1.51142	-3.6969	0.000218251	0.00495516	7.64372	554.55	31.3566	3.47347	5.52273	2.97332
ENSG00000280334	22.0355	-5.57702	1.93781	-2.87799	0.00400214	0.0479888	16.2429	100.001	12.4955	3.47347	0	0
ENSG00000175984	17.4632	-5.57688	1.54962	-3.59888	0.000319596	0.00682268	22.9312	72.7279	7.30867	0	0.324866	1.48666
ENSG00000196553	79.6134	-5.57652	1.98185	-2.81379	0.0048961	0.0549608	2.86639	463.64	1.17882	5.2102	0.324866	4.45997
ENSG00000273447	96.0647	-5.55469	1.79276	-3.0984	0.00194567	0.0288969	1.91093	554.55	8.25173	1.73673	3.24866	6.68996
ENSG00000257410	92.2662	-5.5533	1.9795	-2.8054	0.00502536	0.0557937	15.2874	518.186	8.72326	1.73673	0	9.66328
ENSG00000241269	36.8404	-5.54697	1.77703	-3.12148	0.00179942	0.0273667	1.91093	209.093	5.42256	1.73673	0.649733	2.22999
ENSG00000198003	53.6025	-5.54075	1.8715	-2.9606	0.0030704	0.0402347	2.86639	300.003	12.0239	3.47347	3.24866	0
ENSG00000119673	118.14	-5.53094	1.27011	-4.35469	1.33254e-05	0.000444025	108.923	436.367	147.352	12.1571	0.324866	3.71664
ENSG00000169758	97.7905	-5.52826	1.70849	-3.23577	0.00121317	0.0199722	5.73279	554.55	13.9101	5.2102	0.649733	6.68996
ENSG00000120820	20.4538	-5.51732	1.79376	-3.07584	0.0020991	0.0303616	5.73279	109.092	5.1868	1.73673	0.974599	0
ENSG00000182272	114.446	-5.51417	1.26403	-4.36236	1.28665e-05	0.00043003	256.065	81.8189	333.841	3.47347	0.324866	11.1499
ENSG00000188404	27.843	-5.51282	1.93325	-2.85158	0.00435022	0.0506817	8.59918	154.547	0.707291	0	0.974599	2.22999
ENSG00000171033	17.2438	-5.49881	1.60694	-3.42192	0.000621804	0.0116767	41.085	18.182	41.9659	0	0	2.22999
ENSG00000176928	127.007	-5.49591	1.44631	-3.79996	0.000144717	0.00351237	110.834	536.368	99.0207	3.47347	12.3449	0
ENSG00000104833	13.8688	-5.49509	1.56466	-3.51201	0.00044473	0.00884629	11.4656	45.4549	23.8121	1.73673	0	0.743329
ENSG00000188677	87.5867	-5.493	0.892428	-6.15512	7.50215e-10	7.75102e-08	182.494	63.6369	267.12	5.2102	2.59893	4.45997
ENSG00000286116	84.1971	-5.48519	1.86975	-2.93366	0.00334995	0.0428667	4.77732	472.731	16.5035	6.94693	4.22326	0
ENSG00000136866	6.66466	-5.47912	1.92634	-2.84432	0.00445069	0.0516079	12.421	9.09099	16.7392	1.73673	0	0
ENSG00000266049	58.7963	-5.47404	1.92693	-2.84081	0.00449998	0.0519349	10.5101	327.276	7.30867	1.73673	0	5.94663
ENSG00000144857	52.7817	-5.47238	1.82163	-3.00411	0.00266361	0.0362549	15.2874	272.73	20.983	6.94693	0	0.743329
ENSG00000147650	40.2275	-5.46415	1.61095	-3.39189	0.000694134	0.0127329	112.745	72.7279	50.6892	0	0	5.2033
ENSG00000257359	27.1136	-5.46379	1.78322	-3.06401	0.00218393	0.0313431	13.3765	136.365	8.72326	3.47347	0	0.743329
ENSG00000248898	54.1241	-5.45804	1.71313	-3.186	0.00144256	0.0229804	2.86639	309.094	5.89409	1.73673	2.9238	2.22999
ENSG00000197959	94.4517	-5.45784	1.36301	-4.00427	6.22092e-05	0.00169975	28.6639	500.004	25.6982	3.47347	2.9238	5.94663
ENSG00000259298	142.046	-5.44677	1.65554	-3.29004	0.00100174	0.0169966	27.7085	781.825	23.5764	6.94693	0.324866	11.8933
ENSG00000118407	34.323	-5.43859	1.69651	-3.20575	0.00134712	0.0217254	2.86639	190.911	7.54444	1.73673	0.649733	2.22999
ENSG00000214558	5.90123	-5.42541	1.84603	-2.93896	0.00329319	0.0423282	12.421	18.182	4.47951	0	0.324866	0
ENSG00000260898	124.565	-5.42152	1.53788	-3.52531	0.00042298	0.00849757	8.59918	690.915	30.6493	8.68366	2.59893	5.94663
ENSG00000107249	196.421	-5.41646	1.08581	-4.9884	6.0882e-07	3.06195e-05	101.279	663.642	386.888	5.2102	2.9238	18.5832
ENSG00000105088	30.5054	-5.4133	1.81445	-2.98343	0.00285036	0.0381407	108.923	36.364	32.5354	5.2102	0	0
ENSG00000126583	16.8906	-5.40753	1.79768	-3.00807	0.00262913	0.0359623	36.3077	18.182	43.3805	3.47347	0	0
ENSG00000257956	6.55418	-5.40499	1.74473	-3.0979	0.00194896	0.0289069	9.55465	18.182	10.8451	0	0	0.743329
ENSG00000196139	66.9023	-5.40243	1.23642	-4.36942	1.24574e-05	0.000418883	125.166	27.273	240.479	0	5.52273	2.97332
ENSG00000231840	189.747	-5.40014	1.2038	-4.4859	7.26076e-06	0.000262038	184.405	736.37	192.147	6.94693	17.8677	0.743329
ENSG00000130508	74.9314	-5.39794	1.85074	-2.91664	0.0035382	0.0443707	3.82186	427.276	8.25173	1.73673	0.324866	8.17662
ENSG00000233594	110.022	-5.39091	1.75832	-3.06595	0.00216981	0.0312214	525.506	90.9099	28.5274	0	0.324866	14.8666
ENSG00000259250	85.6698	-5.38926	1.88204	-2.86352	0.00418961	0.0492923	9.55465	472.731	19.3326	8.68366	0	3.71664
ENSG00000113739	128.933	-5.38354	1.04966	-5.12886	2.91507e-07	1.5871e-05	231.222	227.275	296.355	6.94693	0.649733	11.1499
ENSG00000269481	31.3099	-5.37445	1.90402	-2.82268	0.00476237	0.0541454	23.8866	136.365	22.3975	5.2102	0	0
ENSG00000196684	60.5196	-5.3582	1.1554	-4.63753	3.52605e-06	0.000141804	173.895	72.7279	106.094	8.68366	0.974599	0.743329
ENSG00000140937	42.3602	-5.3549	1.03575	-5.17008	2.34e-07	1.31552e-05	112.745	54.5459	81.81	0	3.57353	1.48666
ENSG00000264575	10.7522	-5.34392	1.62073	-3.29723	0.000976441	0.0166448	21.9757	18.182	22.8691	0	0	1.48666
ENSG00000090612	11.4728	-5.33754	1.6072	-3.32101	0.000896933	0.0156497	34.3967	9.09099	22.8691	1.73673	0	0.743329
ENSG00000229719	47.902	-5.33301	1.02468	-5.20458	1.94431e-07	1.13081e-05	50.6396	172.729	57.2906	1.73673	1.29947	3.71664
ENSG00000108576	31.0572	-5.32934	1.77134	-3.00864	0.00262418	0.0359389	1.91093	172.729	6.83715	3.47347	0.649733	0.743329
ENSG00000184014	105.271	-5.32276	0.715119	-7.44318	9.82929e-14	2.86589e-11	151.919	163.638	300.363	5.2102	4.54813	5.94663
ENSG00000167554	6.76644	-5.32096	1.87631	-2.83586	0.00457024	0.0524214	6.68825	27.273	5.89409	0	0	0.743329
ENSG00000099954	52.0864	-5.31634	1.65346	-3.21528	0.00130317	0.0211708	84.0809	136.365	84.6392	0	0	7.43329
ENSG00000251495	28.042	-5.31603	1.86575	-2.84927	0.00438198	0.0510249	4.77732	154.547	4.47951	3.47347	0.974599	0
ENSG00000260111	175.554	-5.31434	1.56595	-3.39369	0.000689577	0.0126785	26.753	945.463	55.1687	10.4204	0.649733	14.8666
ENSG00000162366	10.8622	-5.31001	1.70084	-3.122	0.0017963	0.027338	27.7085	0	36.0718	0	0.649733	0.743329
ENSG00000124126	8.85222	-5.30703	1.47099	-3.6078	0.000308807	0.00661145	11.4656	18.182	22.3975	0	0.324866	0.743329
ENSG00000179630	41.2885	-5.30418	0.876807	-6.04942	1.45365e-09	1.37656e-07	101.279	72.7279	66.7211	3.47347	1.29947	2.22999
ENSG00000200278	84.1108	-5.30117	1.63452	-3.24327	0.00118168	0.0195118	49.6842	409.094	33.2427	5.2102	0	7.43329
ENSG00000143028	9.7843	-5.301	1.52703	-3.47145	0.000517665	0.0100358	10.5101	27.273	18.8611	1.73673	0.324866	0
ENSG00000285417	5.70081	-5.29601	1.86753	-2.83584	0.00457052	0.0524214	6.68825	9.09099	17.6823	0	0	0.743329
ENSG00000101955	15.501	-5.28911	1.64414	-3.21695	0.00129561	0.0210789	14.332	36.364	40.0798	0	0	2.22999
ENSG00000244036	12.8691	-5.27622	1.68675	-3.12804	0.00175979	0.026949	11.4656	54.5459	8.72326	1.73673	0	0.743329
ENSG00000259081	62.6684	-5.27193	1.63149	-3.23136	0.00123205	0.0201781	9.55465	336.367	21.2187	0	2.9238	5.94663
ENSG00000255145	71.188	-5.26326	1.85751	-2.8335	0.00460414	0.0527523	9.55465	400.003	6.83715	5.2102	5.52273	0
ENSG00000143355	30.6919	-5.26315	1.15749	-4.54705	5.4404e-06	0.000205916	73.5708	72.7279	34.1857	0	2.9238	0.743329
ENSG00000135406	29.4	-5.2624	1.23794	-4.25095	2.12869e-05	0.000662495	47.7732	100.001	23.3406	3.47347	0.324866	1.48666
ENSG00000188641	19.6095	-5.26061	1.65847	-3.17196	0.00151415	0.0239421	60.1943	18.182	36.3076	0	0	2.97332
ENSG00000111335	25.8554	-5.25469	1.4554	-3.61047	0.000305644	0.00656276	69.7489	18.182	62.2416	3.47347	0	1.48666
ENSG00000277548	35.4554	-5.24851	1.75052	-2.99827	0.00271521	0.0368215	4.77732	200.002	2.5934	1.73673	0.649733	2.97332
ENSG00000254003	79.8159	-5.24549	1.42382	-3.68409	0.000229517	0.00518438	15.2874	427.276	23.8121	6.94693	2.59893	2.97332
ENSG00000230043	52.8691	-5.24184	1.44384	-3.63049	0.000282879	0.00617568	258.931	18.182	32.2996	0	2.59893	5.2033
ENSG00000138193	990.952	-5.23078	1.11081	-4.70899	2.48953e-06	0.000105884	522.639	4736.4	533.062	50.3652	77.968	25.2732
ENSG00000118849	171.71	-5.2237	1.25218	-4.17169	3.02351e-05	0.000906602	318.17	490.913	194.977	0	3.8984	22.2999
ENSG00000188316	79.8232	-5.21121	1.77749	-2.93178	0.00337025	0.043044	2.86639	454.549	8.72326	6.94693	0.649733	5.2033
ENSG00000143858	99.7484	-5.18591	1.81672	-2.85455	0.00430982	0.0503464	11.4656	527.277	43.3805	10.4204	0	5.94663
ENSG00000258302	91.8198	-5.18354	1.82205	-2.8449	0.0044426	0.0515951	0.955465	527.277	7.7802	8.68366	3.24866	2.97332
ENSG00000079257	299.658	-5.17847	1.71655	-3.01679	0.00255464	0.0351827	129.943	1427.29	192.383	15.6306	0	32.7065
ENSG00000273265	7.46847	-5.17568	1.79855	-2.8777	0.00400583	0.0480071	11.4656	27.273	5.42256	0	0.649733	0
ENSG00000130943	122.674	-5.16564	1.56257	-3.30586	0.000946853	0.0163279	24.8421	672.733	17.918	15.6306	1.9492	2.97332
ENSG00000241388	52.6658	-5.13605	1.34839	-3.80903	0.000139511	0.00341217	10.5101	254.548	41.9659	5.2102	2.27407	1.48666
ENSG00000167207	11.7188	-5.13596	1.46353	-3.5093	0.000449292	0.00891303	9.55465	45.4549	13.9101	0	0.649733	0.743329
ENSG00000257802	66.8215	-5.13404	1.73083	-2.96622	0.0030148	0.0397068	4.77732	381.822	3.77222	1.73673	5.8476	2.97332
ENSG00000100342	175.481	-5.12354	1.34502	-3.80927	0.000139377	0.00341217	503.53	72.7279	446.301	17.3673	0.324866	12.6366
ENSG00000203876	18.3225	-5.12335	1.53579	-3.33598	0.000850007	0.0149843	7.64372	90.9099	8.25173	1.73673	0.649733	0.743329
ENSG00000144824	308.361	-5.12203	0.922156	-5.5544	2.78559e-08	1.95955e-06	982.218	172.729	642.456	27.7877	17.5428	7.43329
ENSG00000182747	64.5169	-5.11256	1.32012	-3.8728	0.000107592	0.00272472	227.401	45.4549	103.264	1.73673	0.324866	8.91995
ENSG00000004799	56.2042	-5.11151	0.843413	-6.06051	1.35694e-09	1.29606e-07	112.745	145.456	69.0788	5.2102	3.24866	1.48666
ENSG00000176153	330.315	-5.0997	0.708933	-7.19349	6.31575e-13	1.29584e-10	431.87	418.185	1075.32	17.3673	14.619	24.5299
ENSG00000256751	135.117	-5.09882	0.723162	-7.05073	1.77986e-12	3.25951e-10	193.004	345.458	248.259	10.4204	3.8984	9.66328
ENSG00000151632	18.1058	-5.0967	1.80619	-2.82179	0.00477561	0.054268	6.68825	45.4549	53.5184	0	0	2.97332
ENSG00000240751	116.678	-5.09343	1.75178	-2.90757	0.00364244	0.045325	11.4656	654.551	14.1458	6.94693	0.324866	12.6366
ENSG00000117228	23.171	-5.09103	1.46384	-3.47786	0.000505437	0.00985047	45.8623	18.182	70.0218	3.47347	0	1.48666
ENSG00000189410	39.8582	-5.09036	1.24712	-4.08168	4.4711e-05	0.00127182	123.255	27.273	81.5742	3.47347	3.57353	0
ENSG00000143409	56.4713	-5.08873	1.11857	-4.54931	5.38228e-06	0.000204924	155.741	63.6369	109.63	1.73673	0.649733	7.43329
ENSG00000115423	124.221	-5.08132	1.45506	-3.49216	0.000479125	0.00946209	11.4656	672.733	40.3156	5.2102	10.3957	5.2033
ENSG00000271843	35.4497	-5.06289	1.70862	-2.96315	0.00304505	0.0400684	2.86639	200.002	4.00798	1.73673	2.59893	1.48666
ENSG00000265415	103.003	-5.0432	1.79774	-2.8053	0.00502695	0.0557937	17.1984	545.459	37.0149	8.68366	0	9.66328
ENSG00000273007	72.3798	-5.03321	1.71192	-2.94009	0.00328116	0.0422717	3.82186	409.094	8.48749	5.2102	0.974599	6.68996
ENSG00000183914	22.7081	-5.01771	1.38738	-3.61667	0.000298412	0.0064574	35.3522	63.6369	32.2996	3.47347	0	1.48666
ENSG00000087303	203.659	-4.98637	1.5254	-3.26889	0.00107969	0.0181112	51.5951	990.918	141.93	15.6306	0.324866	21.5565
ENSG00000112782	557.654	-4.9669	1.07632	-4.61469	3.93689e-06	0.000155781	2201.39	163.638	876.334	45.155	13.3195	46.0864
ENSG00000185201	35.2532	-4.94312	1.22353	-4.04006	5.34374e-05	0.00149322	45.8623	9.09099	149.238	3.47347	1.62433	2.22999
ENSG00000135362	155.154	-4.9426	0.612003	-8.0761	6.68703e-16	4.67117e-13	362.121	209.093	329.598	10.4204	7.7968	11.8933
ENSG00000253508	118.599	-4.93957	1.34293	-3.67822	0.00023487	0.00529448	21.0202	600.005	68.1357	8.68366	2.59893	11.1499
ENSG00000185909	19.2556	-4.92686	1.15809	-4.25432	2.09688e-05	0.000654434	39.1741	27.273	44.7951	1.73673	0.324866	2.22999
ENSG00000256804	110.918	-4.9238	1.01502	-4.85094	1.22877e-06	5.64904e-05	307.66	100.001	234.585	17.3673	2.9238	2.97332
ENSG00000124107	272.987	-4.90679	1.31842	-3.72172	0.000197869	0.00457682	1394.02	54.5459	135.564	31.2612	6.17246	16.3532
ENSG00000132437	91.3025	-4.90537	0.960652	-5.10629	3.28552e-07	1.75431e-05	57.3279	218.184	255.568	1.73673	6.8222	8.17662
ENSG00000003436	15.3182	-4.8935	1.71591	-2.85184	0.00434663	0.0506817	20.0648	18.182	50.6892	0	0	2.97332
ENSG00000144712	65.8019	-4.88162	1.74058	-2.8046	0.00503796	0.0558739	3.82186	363.64	14.3816	5.2102	0.324866	7.43329
ENSG00000268621	59.6585	-4.8743	1.57708	-3.09071	0.0019968	0.0294981	71.6599	227.275	46.2097	12.1571	0.649733	0
ENSG00000259583	1653.04	-4.87373	0.881788	-5.5271	3.25573e-08	2.26867e-06	966.93	6736.42	1888.23	109.414	102.008	115.216
ENSG00000231120	73.6409	-4.87109	1.44412	-3.37305	0.000743392	0.0134362	285.684	72.7279	69.0788	0	0.974599	13.3799
ENSG00000156509	12.3939	-4.79654	1.42591	-3.36384	0.000768655	0.013736	10.5101	9.09099	51.6322	1.73673	0.649733	0.743329
ENSG00000137962	539.993	-4.79296	0.965825	-4.96256	6.95701e-07	3.42579e-05	2208.08	372.731	545.321	59.0489	37.6845	17.0966
ENSG00000165140	86.1291	-4.78829	1.19738	-3.99898	6.36161e-05	0.00172754	219.757	54.5459	223.975	5.2102	0.649733	12.6366
ENSG00000107242	234.695	-4.78776	1.00091	-4.78339	1.72365e-06	7.74731e-05	878.072	318.185	162.441	13.8939	5.8476	29.7332
ENSG00000105388	1328.02	-4.77231	1.36906	-3.48582	0.000490635	0.00961271	6776.16	90.9099	819.279	116.361	43.5321	121.906
ENSG00000158748	21.5293	-4.76469	1.39449	-3.4168	0.000633615	0.0118466	61.1497	27.273	34.893	5.2102	0.649733	0
ENSG00000135299	267.752	-4.76458	1.67915	-2.8375	0.00454685	0.0522705	208.291	1181.83	159.376	19.1041	0	37.9098
ENSG00000149485	695.793	-4.75441	0.66866	-7.11036	1.15744e-12	2.17353e-10	837.943	2154.56	1032.41	69.4693	43.2072	37.1664
ENSG00000270587	18.3616	-4.74827	1.51432	-3.13558	0.00171514	0.0263746	4.77732	90.9099	10.6094	1.73673	0.649733	1.48666
ENSG00000182253	41.7142	-4.73761	1.04873	-4.51748	6.25785e-06	0.000230746	34.3967	90.9099	115.996	1.73673	1.29947	5.94663
ENSG00000180773	79.6191	-4.7104	0.765288	-6.15506	7.50473e-10	7.75102e-08	208.291	163.638	88.1756	5.2102	4.22326	8.17662
ENSG00000175548	44.7321	-4.70954	1.59024	-2.96152	0.00306127	0.0401626	88.8582	63.6369	106.801	0	9.09626	0
ENSG00000179292	15.8535	-4.7073	1.32889	-3.54229	0.000396668	0.00810116	44.9068	18.182	27.5844	3.47347	0.974599	0
ENSG00000089127	163.444	-4.70172	0.983303	-4.78156	1.73943e-06	7.80242e-05	509.263	172.729	262.405	13.8939	20.1417	2.22999
ENSG00000198682	199.861	-4.7011	0.592731	-7.93125	2.16947e-15	1.29928e-12	277.085	536.368	341.386	15.6306	12.3449	16.3532
ENSG00000240184	23.8408	-4.69729	1.6666	-2.81848	0.00482513	0.0545991	43.9514	36.364	57.5263	0	0	5.2033
ENSG00000176171	165.135	-4.69408	1.61659	-2.90369	0.00368788	0.0455653	119.433	718.188	115.996	20.8408	0	16.3532
ENSG00000111859	141.411	-4.69186	1.00587	-4.66447	3.09412e-06	0.000126733	85.0364	463.64	269.714	3.47347	19.1671	7.43329
ENSG00000251417	33.0854	-4.68716	1.66927	-2.80791	0.0049864	0.0556363	4.77732	181.82	4.24375	5.2102	0.974599	1.48666
ENSG00000163739	53.4344	-4.68491	1.02481	-4.57151	4.84226e-06	0.000187915	161.474	54.5459	91.7121	5.2102	0.974599	6.68996
ENSG00000104341	353.353	-4.67391	0.640163	-7.30113	2.85351e-13	6.94846e-11	697.489	390.913	952.485	19.1041	34.111	26.0165
ENSG00000023902	41.758	-4.66471	0.902218	-5.17027	2.33753e-07	1.31552e-05	75.4817	54.5459	109.394	6.94693	1.9492	2.22999
ENSG00000214553	14.639	-4.65494	1.40903	-3.30365	0.00095434	0.0164314	22.9312	45.4549	15.3246	3.47347	0.649733	0
ENSG00000182963	100.189	-4.65448	1.15227	-4.03941	5.35851e-05	0.0014943	104.146	236.366	237.414	6.94693	0.649733	15.6099
ENSG00000138152	8.84161	-4.63725	1.61096	-2.87856	0.00399489	0.0479317	3.82186	27.273	19.5684	1.73673	0.649733	0
ENSG00000073712	71.5258	-4.62615	0.972002	-4.75941	1.9416e-06	8.55348e-05	159.563	127.274	124.483	8.68366	0.974599	8.17662
ENSG00000002726	77.9841	-4.6237	1.09725	-4.21391	2.50982e-05	0.000768165	327.724	54.5459	66.2496	10.4204	2.27407	6.68996
ENSG00000163734	43.5544	-4.62212	0.805133	-5.74082	9.42212e-09	7.35157e-07	96.5019	81.8189	72.3795	3.47347	1.9492	5.2033
ENSG00000260500	32.8402	-4.6214	1.61264	-2.86573	0.00416049	0.0490723	22.9312	154.547	11.3167	6.94693	1.29947	0
ENSG00000157782	49.2144	-4.62135	1.27905	-3.61312	0.00030254	0.00652139	45.8623	154.547	83.9319	3.47347	7.47193	0
ENSG00000104432	149.826	-4.62031	1.49394	-3.09269	0.0019835	0.0293996	34.3967	672.733	156.547	15.6306	0.324866	19.3266
ENSG00000133321	52.446	-4.6088	1.21938	-3.77964	0.000157057	0.00374148	171.028	18.182	111.516	10.4204	1.29947	2.22999
ENSG00000135919	2137.9	-4.59923	0.990598	-4.64288	3.4358e-06	0.000138931	9533.63	945.463	1839.66	180.62	166.007	162.046
ENSG00000273361	24.6543	-4.5978	1.58342	-2.90371	0.00368769	0.0455653	11.4656	118.183	12.967	1.73673	3.57353	0
ENSG00000232070	130.289	-4.5963	1.29918	-3.53784	0.00040342	0.00821635	26.753	663.642	60.3555	13.8939	5.19786	11.8933
ENSG00000139292	1049.03	-4.59087	1.2051	-3.80952	0.000139237	0.00341217	2519.56	254.548	3269.81	12.1571	93.8864	144.206
ENSG00000146054	229.218	-4.57741	1.06063	-4.31574	1.59069e-05	0.000513821	359.255	427.276	532.354	29.5245	1.62433	25.2732
ENSG00000215277	34.0856	-4.56865	1.53414	-2.97799	0.00290141	0.0386604	14.332	172.729	9.19478	3.47347	0.324866	4.45997
ENSG00000272173	926.449	-4.56652	1.35503	-3.37005	0.000751555	0.0135145	660.226	4281.86	391.132	125.045	4.54813	95.8894
ENSG00000072858	106.72	-4.55077	0.90574	-5.02437	5.05092e-07	2.58892e-05	126.121	263.639	223.74	10.4204	2.27407	14.1233
ENSG00000002587	161.623	-4.53896	1.47556	-3.07608	0.0020974	0.0303568	765.327	54.5459	110.337	6.94693	31.8369	0.743329
ENSG00000189089	63.9003	-4.52983	1.5319	-2.957	0.00310649	0.0404922	44.9068	181.82	139.808	13.8939	0	2.97332
ENSG00000286535	86.349	-4.52854	1.60927	-2.81404	0.00489228	0.0549543	10.5101	481.822	4.71527	5.2102	6.17246	9.66328
ENSG00000141404	287.127	-4.51936	1.28361	-3.52082	0.000430221	0.00861181	264.664	1181.83	203.464	50.3652	1.62433	20.8132
ENSG00000131018	32.7518	-4.51229	1.562	-2.88878	0.00386735	0.04688	27.7085	36.364	124.012	1.73673	0	6.68996
ENSG00000069667	515.954	-4.49974	1.29742	-3.46822	0.000523914	0.0101304	267.53	2636.39	61.5343	32.9979	54.9024	42.3698
ENSG00000134757	260.146	-4.49117	1.30127	-3.45138	0.000557719	0.0106631	1175.22	181.82	137.214	13.8939	2.9238	49.803
ENSG00000260103	74.9815	-4.48639	1.49127	-3.00843	0.00262604	0.0359422	14.332	390.913	24.991	13.8939	1.29947	4.45997
ENSG00000143412	93.0445	-4.4857	1.35757	-3.30422	0.000952412	0.016411	43.9514	463.64	26.4055	15.6306	1.9492	6.68996
ENSG00000277496	62.2248	-4.47922	1.51379	-2.95894	0.00308696	0.0402998	16.2429	318.185	22.3975	12.1571	0.649733	3.71664
ENSG00000185046	253.813	-4.47917	1.29663	-3.45446	0.000551402	0.0105788	76.4372	1281.83	99.0207	36.4714	6.8222	22.2999
ENSG00000224789	45.4158	-4.46925	1.41658	-3.15496	0.00160518	0.0249837	18.1538	227.275	14.8531	8.68366	1.29947	2.22999
ENSG00000233593	20.4856	-4.46713	1.17602	-3.79851	0.000145568	0.00352915	27.7085	63.6369	26.8771	0	0.974599	3.71664
ENSG00000139946	83.5881	-4.46562	0.962466	-4.63977	3.48792e-06	0.000140525	230.267	172.729	78.2735	1.73673	13.3195	5.2033
ENSG00000127329	131.952	-4.46513	0.848376	-5.26315	1.4161e-07	8.5736e-06	338.235	163.638	256.982	3.47347	20.4666	8.91995
ENSG00000153064	12.9338	-4.45898	1.16712	-3.82049	0.000133186	0.00329016	22.9312	36.364	14.8531	1.73673	0.974599	0.743329
ENSG00000121316	1294.5	-4.45054	0.568472	-7.82895	4.91955e-15	2.46935e-12	2147.88	1727.29	3550.13	147.622	95.1859	98.8628
ENSG00000259192	28.7314	-4.44764	1.57923	-2.81632	0.00485766	0.0547966	7.64372	145.456	12.0239	1.73673	0.324866	5.2033
ENSG00000173227	21.4919	-4.44532	0.960317	-4.62901	3.67412e-06	0.000147491	36.3077	45.4549	41.0229	3.47347	1.9492	0.743329
ENSG00000205622	119.812	-4.44028	1.5458	-2.87249	0.00407249	0.0485254	21.0202	645.46	20.5114	19.1041	1.62433	11.1499
ENSG00000276148	21.318	-4.43243	1.49054	-2.9737	0.00294231	0.0390645	8.59918	109.092	4.95104	1.73673	1.29947	2.22999
ENSG00000162981	216.83	-4.43226	1.24346	-3.56445	0.000364615	0.00759787	373.587	27.273	842.855	5.2102	23.0655	28.9898
ENSG00000100626	23.6152	-4.42905	1.39627	-3.17206	0.00151362	0.0239421	12.421	72.7279	50.6892	0	0.649733	5.2033
ENSG00000237773	39.4827	-4.42722	1.23172	-3.59435	0.000325205	0.00691576	23.8866	172.729	30.885	1.73673	6.17246	1.48666
ENSG00000105464	86.6004	-4.41805	1.51011	-2.92565	0.00343742	0.0435724	233.133	81.8189	180.123	22.5775	1.9492	0
ENSG00000139194	394.533	-4.40605	1.44538	-3.04837	0.00230085	0.032605	87.9028	1936.38	235.999	60.7856	2.27407	43.8564
ENSG00000257390	124.571	-4.40356	1.24658	-3.53251	0.00041163	0.00832236	94.591	581.823	36.7791	22.5775	4.22326	7.43329
ENSG00000165272	107.623	-4.40095	1.3733	-3.20464	0.00135231	0.0217934	408.939	9.09099	197.806	17.3673	11.0455	1.48666
ENSG00000159753	52.6762	-4.39509	1.09201	-4.02476	5.7034e-05	0.0015778	32.4858	227.275	41.9659	6.94693	2.9238	4.45997
ENSG00000132623	80.4279	-4.3904	0.664747	-6.60462	3.9855e-11	5.77221e-09	199.692	100.001	160.791	6.94693	8.44653	6.68996
ENSG00000240498	43.8036	-4.38048	1.37791	-3.17907	0.00147749	0.0234862	26.753	172.729	51.6322	5.2102	6.49733	0
ENSG00000105852	23.3033	-4.37337	1.38708	-3.15294	0.00161636	0.025117	40.1295	36.364	57.0548	0	0.324866	5.94663
ENSG00000226721	193.773	-4.35421	1.07796	-4.0393	5.36111e-05	0.0014943	208.291	754.552	144.523	39.9448	7.14706	8.17662
ENSG00000131781	107.581	-4.3507	1.35228	-3.21731	0.00129399	0.0210716	26.753	563.641	25.4625	8.68366	6.8222	14.1233
ENSG00000143036	100.809	-4.35031	1.29831	-3.35075	0.000805933	0.0142869	200.648	200.002	176.351	8.68366	19.1671	0
ENSG00000256806	40.0628	-4.32784	1.22947	-3.52008	0.000431423	0.00862212	21.0202	190.911	17.6823	3.47347	3.57353	3.71664
ENSG00000205436	11.8731	-4.3267	1.39196	-3.10836	0.00188128	0.0281861	19.1093	18.182	30.6493	0	0.324866	2.97332
ENSG00000236360	51.536	-4.31353	1.16473	-3.70345	0.000212684	0.00484692	97.4574	109.092	87.4683	5.2102	0.324866	9.66328
ENSG00000169129	124.522	-4.31183	1.01635	-4.24248	2.21063e-05	0.000685109	308.615	181.82	221.854	6.94693	25.6645	2.22999
ENSG00000008735	47.3519	-4.30944	1.10441	-3.90201	9.53967e-05	0.00245516	130.899	27.273	111.752	6.94693	6.49733	0.743329
ENSG00000229124	115.758	-4.30152	1.27538	-3.37274	0.000744253	0.0134406	26.753	463.64	171.164	5.2102	3.24866	24.5299
ENSG00000268047	36.1662	-4.27205	1.47486	-2.89658	0.0037726	0.0462629	21.0202	172.729	12.2597	6.94693	0.324866	3.71664
ENSG00000058091	101.691	-4.27204	0.743605	-5.74505	9.18947e-09	7.24715e-07	137.587	263.639	179.888	5.2102	7.47193	16.3532
ENSG00000272004	42.6898	-4.27164	1.39808	-3.05537	0.00224784	0.0320528	42.0404	190.911	10.1378	8.68366	0.649733	3.71664
ENSG00000162894	14.9513	-4.25762	1.25463	-3.39351	0.000690024	0.0126785	33.4413	36.364	14.6173	3.47347	0.324866	1.48666
ENSG00000250337	178.74	-4.25519	1.15948	-3.66992	0.000242624	0.00544161	78.3481	536.368	403.627	29.5245	2.27407	22.2999
ENSG00000164076	16.0662	-4.24991	1.21019	-3.51177	0.000445135	0.00884641	46.8178	9.09099	35.1288	1.73673	0.649733	2.97332
ENSG00000251307	90.312	-4.24219	1.49348	-2.84047	0.00450477	0.0519498	12.421	490.913	11.7882	8.68366	6.17246	11.8933
ENSG00000138207	8.2537	-4.24171	1.42134	-2.98431	0.00284221	0.0380547	8.59918	27.273	10.8451	1.73673	0.324866	0.743329
ENSG00000141040	27.5503	-4.22389	1.45006	-2.91292	0.00358068	0.0447767	44.9068	63.6369	48.3316	1.73673	0	6.68996
ENSG00000120708	347.029	-4.21266	1.3108	-3.21382	0.00130984	0.0212289	914.38	409.094	651.179	60.7856	0.649733	46.0864
ENSG00000250073	29.4238	-4.19693	1.32269	-3.17302	0.00150862	0.0238953	11.4656	136.365	19.8041	3.47347	0.974599	4.45997
ENSG00000197329	741.345	-4.18825	0.795288	-5.26634	1.39172e-07	8.44908e-06	838.898	2727.3	652.122	55.5754	83.4907	90.6861
ENSG00000164199	41.8162	-4.18625	1.47537	-2.83743	0.00454789	0.0522705	3.82186	218.184	16.5035	3.47347	5.19786	3.71664
ENSG00000175065	101.12	-4.16715	1.00088	-4.16349	3.13424e-05	0.000934747	354.477	154.547	66.0138	10.4204	17.5428	3.71664
ENSG00000276718	20.3962	-4.14528	1.41238	-2.93497	0.00333584	0.0427276	7.64372	100.001	8.72326	1.73673	1.29947	2.97332
ENSG00000198221	36.7208	-4.13271	1.3914	-2.97018	0.00297622	0.0393262	10.5101	181.82	16.0319	6.94693	1.29947	3.71664
ENSG00000163249	1168.32	-4.12265	1.02487	-4.02263	5.7553e-05	0.00158819	899.092	5172.77	558.524	93.7836	98.4345	187.319
ENSG00000119703	88.7112	-4.11937	1.15484	-3.56704	0.00036103	0.00754011	32.4858	418.185	53.0468	12.1571	7.47193	8.91995
ENSG00000132357	21.4835	-4.09764	1.31696	-3.11143	0.00186186	0.028033	33.4413	63.6369	25.2267	0	0.649733	5.94663
ENSG00000089472	404.701	-4.08988	0.79706	-5.13121	2.87886e-07	1.57125e-05	1254.53	281.821	755.387	64.2591	27.6137	44.5997
ENSG00000224940	14.0351	-4.06359	1.0888	-3.73216	0.000189847	0.00441573	20.0648	27.273	31.3566	3.47347	1.29947	0.743329
ENSG00000122591	166.234	-4.05032	1.05749	-3.83013	0.000128075	0.00317452	136.631	545.459	258.869	13.8939	3.8984	38.6531
ENSG00000259953	53.2031	-4.03458	1.01483	-3.97563	7.01933e-05	0.00188268	107.968	100.001	93.8339	0	5.52273	11.8933
ENSG00000165757	80.77	-4.01825	0.989129	-4.06241	4.85678e-05	0.00136923	100.324	218.184	137.214	13.8939	1.62433	13.3799
ENSG00000216285	20.755	-4.01701	0.968279	-4.14861	3.34497e-05	0.000988283	44.9068	18.182	54.2256	1.73673	3.24866	2.22999
ENSG00000115841	33.055	-4.00286	1.10685	-3.61643	0.000298697	0.0064574	29.6194	136.365	21.926	1.73673	4.22326	4.45997
ENSG00000135517	40.0593	-3.9896	1.3914	-2.86732	0.00413961	0.0489747	7.64372	200.002	18.8611	5.2102	1.9492	6.68996
ENSG00000189143	1883.5	-3.97221	0.965638	-4.11356	3.896e-05	0.00112852	5082.12	2545.48	2994.2	501.916	59.1257	118.189
ENSG00000188092	129.457	-3.96715	1.40851	-2.81655	0.00485426	0.0547966	24.8421	681.824	24.2837	8.68366	13.3195	23.7865
ENSG00000106031	884.225	-3.94176	0.92534	-4.2598	2.04611e-05	0.000639487	874.25	2390.93	1717.77	57.3122	226.432	38.6531
ENSG00000271601	57.9646	-3.93318	0.940468	-4.18216	2.88759e-05	0.000872933	51.5951	163.638	112.695	3.47347	12.6698	3.71664
ENSG00000225969	153.655	-3.92869	1.33652	-2.93948	0.0032876	0.0423054	174.85	636.369	53.2826	41.6816	1.62433	14.1233
ENSG00000178199	25.9668	-3.92152	1.30928	-2.99517	0.00274288	0.0370833	71.6599	18.182	55.876	5.2102	4.873	0
ENSG00000173926	175.351	-3.91896	1.22192	-3.20721	0.00134028	0.0216309	86.9473	836.371	64.835	15.6306	38.6591	9.66328
ENSG00000111671	230.499	-3.91463	1.09389	-3.57864	0.000345391	0.00725452	146.186	1063.65	87.7041	36.4714	23.7153	25.2732
ENSG00000211451	159.399	-3.90607	1.17491	-3.32458	0.000885526	0.0154995	83.1254	763.643	50.2177	27.7877	15.2687	16.3532
ENSG00000254290	34.1429	-3.89924	0.958269	-4.06905	4.72057e-05	0.00133593	64.0161	54.5459	74.5013	0	5.8476	5.94663
ENSG00000065989	102.994	-3.89311	0.870301	-4.47329	7.7024e-06	0.000274999	271.352	136.365	169.043	27.7877	7.47193	5.94663
ENSG00000241511	90.4231	-3.88295	1.16552	-3.3315	0.00086378	0.0151788	335.368	18.182	154.425	5.2102	7.7968	21.5565
ENSG00000264235	373.939	-3.86523	1.31306	-2.9437	0.00324319	0.0418859	277.085	1736.38	85.818	92.0468	8.44653	43.8564
ENSG00000197261	76.8101	-3.86499	1.2475	-3.09818	0.00194714	0.0288994	166.251	127.274	136.507	20.8408	0.324866	9.66328
ENSG00000141448	224.66	-3.86407	0.769113	-5.02407	5.0589e-07	2.58892e-05	419.449	390.913	452.902	10.4204	51.9786	22.2999
ENSG00000114698	54.5025	-3.85838	0.767577	-5.0267	4.98999e-07	2.5655e-05	147.142	90.9099	68.1357	6.94693	9.42113	4.45997
ENSG00000165376	503.105	-3.85616	1.06474	-3.62169	0.000292681	0.00635834	1695.95	81.8189	1045.38	65.9958	78.9426	50.5464
ENSG00000119917	112.188	-3.85185	0.652118	-5.90669	3.49059e-09	3.02314e-07	161.474	290.912	178.002	15.6306	18.1925	8.91995
ENSG00000069943	682.807	-3.83317	1.22959	-3.11743	0.00182437	0.0276288	268.486	3409.12	151.36	104.204	89.3383	74.3329
ENSG00000151715	460.216	-3.83198	0.906759	-4.22602	2.37865e-05	0.000734103	1784.81	381.822	413.529	36.4714	51.004	93.6595
ENSG00000162676	63.1807	-3.82805	0.724163	-5.28617	1.24904e-07	7.73117e-06	107.968	100.001	147.352	3.47347	11.3703	8.91995
ENSG00000180720	12.7869	-3.82316	1.3192	-2.89808	0.00375454	0.046118	31.5303	27.273	12.4955	3.47347	1.9492	0
ENSG00000263753	237.864	-3.82298	1.15358	-3.31402	0.000919661	0.0159834	293.328	827.28	212.423	34.7347	2.9238	56.493
ENSG00000121742	30.4423	-3.81948	1.17169	-3.25979	0.00111495	0.0186027	55.417	90.9099	25.2267	0	2.9238	8.17662
ENSG00000242396	105.974	-3.79657	1.31196	-2.89383	0.00380579	0.0464386	17.1984	454.549	120.947	31.2612	5.19786	6.68996
ENSG00000008513	125.081	-3.78278	0.982219	-3.85126	0.000117511	0.00293293	188.227	200.002	312.387	10.4204	35.7353	3.71664
ENSG00000076356	135.094	-3.76743	0.875345	-4.30393	1.67792e-05	0.000539639	266.575	154.547	335.256	5.2102	34.111	14.8666
ENSG00000185818	105.669	-3.76103	1.29723	-2.89928	0.00374018	0.0459926	290.461	45.4549	252.974	32.9979	0.974599	11.1499
ENSG00000121068	30.7907	-3.75547	0.906619	-4.14228	3.43867e-05	0.00101058	42.9959	27.273	100.907	5.2102	3.8984	4.45997
ENSG00000101342	138.907	-3.75019	1.28266	-2.92377	0.0034582	0.043664	38.2186	672.733	65.0708	27.7877	5.8476	23.7865
ENSG00000274993	105.393	-3.71982	1.30288	-2.85507	0.00430278	0.0503464	245.554	190.911	150.181	31.2612	0.324866	14.1233
ENSG00000246115	16.357	-3.7047	0.955165	-3.8786	0.000105061	0.00267286	31.5303	27.273	31.5923	3.47347	1.29947	2.97332
ENSG00000155957	140.255	-3.69917	1.0293	-3.59388	0.000325791	0.00692157	150.963	563.641	68.6072	8.68366	29.5629	20.0699
ENSG00000138623	18.474	-3.69004	1.20835	-3.05379	0.00225968	0.0321389	30.5749	18.182	53.7541	1.73673	0.649733	5.94663
ENSG00000170917	459.701	-3.68516	1.04381	-3.53048	0.000414803	0.00837887	337.279	2045.47	177.53	65.9958	56.8516	75.0762
ENSG00000151090	241.546	-3.6757	0.822554	-4.46864	7.87176e-06	0.000279536	406.073	654.551	285.746	15.6306	64.9733	22.2999
ENSG00000147889	42.0255	-3.67176	0.964885	-3.80538	0.000141584	0.00345393	22.9312	145.456	66.2496	5.2102	4.873	7.43329
ENSG00000140307	1047.77	-3.6646	0.966933	-3.78992	0.000150695	0.00362569	737.619	4490.95	600.019	133.728	171.205	153.126
ENSG00000157110	240.004	-3.66337	1.2089	-3.03033	0.00244286	0.0341307	109.878	1072.74	152.068	57.3122	7.14706	40.8831
ENSG00000223813	95.7551	-3.63985	1.00685	-3.61509	0.000300249	0.00648461	48.7287	400.003	84.1676	15.6306	15.5936	10.4066
ENSG00000196408	53.891	-3.62393	1.18626	-3.05492	0.00225119	0.0320799	39.1741	227.275	33.4784	5.2102	2.59893	15.6099
ENSG00000233041	22.502	-3.61364	1.17505	-3.07531	0.00210282	0.0303956	73.5708	27.273	23.1048	5.2102	0.649733	5.2033
ENSG00000227199	120.608	-3.61131	1.07386	-3.36293	0.000771189	0.0137702	118.478	500.004	50.4534	31.2612	10.0709	13.3799
ENSG00000163297	367.062	-3.60324	1.23776	-2.91109	0.0036017	0.0449635	1589.89	36.364	408.578	41.6816	88.6886	37.1664
ENSG00000176463	90.9631	-3.59394	0.69318	-5.18472	2.1634e-07	1.23236e-05	201.603	209.093	94.777	8.68366	15.2687	16.3532
ENSG00000081923	971.769	-3.58667	0.812321	-4.41534	1.00852e-05	0.000346554	1134.14	3527.3	722.38	144.149	115.328	187.319
ENSG00000166920	20.4906	-3.56504	1.01453	-3.51399	0.000441422	0.00878838	40.1295	36.364	35.8361	6.94693	2.9238	0.743329
ENSG00000151773	23.4757	-3.5537	0.882418	-4.02723	5.64389e-05	0.00156524	47.7732	54.5459	27.5844	3.47347	2.27407	5.2033
ENSG00000103710	14.622	-3.54782	1.22234	-2.90248	0.00370218	0.0456519	32.4858	9.09099	39.6083	0	3.57353	2.97332
ENSG00000151364	59.3948	-3.54757	0.853667	-4.15568	3.24322e-05	0.000963359	125.166	63.6369	139.572	8.68366	15.5936	3.71664
ENSG00000107954	55.7979	-3.52768	1.01306	-3.4822	0.000497319	0.0097179	36.3077	200.002	71.6722	13.8939	3.24866	9.66328
ENSG00000176532	393.197	-3.52324	0.937561	-3.75788	0.000171361	0.00404817	1365.36	272.73	532.826	36.4714	117.602	34.1931
ENSG00000134321	41.7628	-3.51391	1.16061	-3.02765	0.00246464	0.0343134	103.19	109.092	18.8611	1.73673	3.57353	14.1233
ENSG00000164099	616.456	-3.51098	1.05959	-3.31354	0.000921233	0.0159981	465.311	2727.3	209.358	79.8897	117.277	99.6061
ENSG00000233654	56.2424	-3.50804	0.972167	-3.60848	0.000307998	0.00660051	78.3481	181.82	51.868	1.73673	11.0455	12.6366
ENSG00000174099	32.1196	-3.50054	1.10955	-3.1549	0.00160552	0.0249837	57.3279	54.5459	63.4204	13.8939	1.29947	2.22999
ENSG00000124224	44.5038	-3.49489	0.699382	-4.99712	5.81937e-07	2.95083e-05	99.3683	54.5459	89.826	10.4204	6.17246	6.68996
ENSG00000115718	18.3094	-3.48843	1.23463	-2.82547	0.00472106	0.0537844	27.7085	45.4549	27.5844	5.2102	3.8984	0
ENSG00000189057	69.0584	-3.48201	1.01511	-3.43019	0.000603156	0.0113702	78.3481	127.274	175.408	1.73673	7.7968	23.7865
ENSG00000165816	81.072	-3.46669	0.767562	-4.5165	6.28703e-06	0.000231419	118.478	200.002	129.67	6.94693	22.4158	8.91995
ENSG00000257167	773.117	-3.46367	1.17594	-2.94545	0.00322489	0.0417652	139.498	3354.57	759.866	128.518	60.75	195.496
ENSG00000116741	85.0793	-3.43963	1.19006	-2.8903	0.00384875	0.0467825	391.741	27.273	47.3885	22.5775	13.3195	8.17662
ENSG00000165092	225.008	-3.43889	0.946915	-3.63167	0.000281588	0.00615355	472.955	400.003	361.897	57.3122	5.8476	52.033
ENSG00000109452	37.4077	-3.42537	0.990036	-3.45984	0.000540492	0.0104055	119.433	18.182	67.4284	3.47347	5.52273	10.4066
ENSG00000076641	351.992	-3.4119	0.967332	-3.52712	0.000420103	0.00844742	887.627	518.186	526.225	10.4204	121.175	48.3164
ENSG00000149260	188.43	-3.40093	1.11813	-3.04163	0.00235304	0.0331475	799.724	81.8189	149.946	57.3122	29.8877	11.8933
ENSG00000119922	140.202	-3.3977	0.909961	-3.73389	0.000188542	0.00440142	137.587	536.368	95.4843	29.5245	26.6391	15.6099
ENSG00000196730	254.4	-3.38809	0.713461	-4.74881	2.04621e-06	8.94319e-05	489.198	400.003	505.477	15.6306	50.6792	65.413
ENSG00000121236	8.07189	-3.37955	1.19099	-2.83759	0.00454555	0.0522705	16.2429	18.182	9.90207	1.73673	1.62433	0.743329
ENSG00000088992	81.1298	-3.37692	0.994371	-3.39604	0.00068369	0.012583	210.202	18.182	214.309	19.1041	12.3449	12.6366
ENSG00000152348	1182.6	-3.37591	0.97499	-3.46251	0.000535163	0.0103209	2564.47	3381.85	525.517	303.928	65.623	254.219
ENSG00000146376	440.365	-3.35724	0.562525	-5.96816	2.3995e-09	2.1614e-07	637.295	1018.19	752.086	78.153	51.6538	104.809
ENSG00000136059	70.7936	-3.34753	0.857013	-3.90604	9.3821e-05	0.00242305	204.469	36.364	144.759	15.6306	14.619	8.91995
ENSG00000122035	111.507	-3.34729	1.12851	-2.96613	0.00301577	0.0397068	246.51	27.273	335.256	15.6306	37.6845	6.68996
ENSG00000231806	231.855	-3.34253	0.906265	-3.68824	0.000225806	0.00510576	255.109	827.28	185.074	50.3652	56.2019	17.0966
ENSG00000173598	882.82	-3.33431	0.942346	-3.53831	0.000402697	0.00820917	2400.13	2145.47	274.429	105.941	149.439	221.512
ENSG00000185885	24.9055	-3.32399	1.13395	-2.93134	0.00337504	0.0430595	12.421	45.4549	78.0378	5.2102	6.8222	1.48666
ENSG00000169894	389.747	-3.31463	1.06664	-3.10753	0.00188657	0.0282272	1063.43	509.095	550.508	152.832	9.09626	53.5197
ENSG00000082438	289.06	-3.31371	0.622815	-5.32054	1.03461e-07	6.53161e-06	450.979	427.276	697.153	59.0489	70.1712	29.7332
ENSG00000147883	428.51	-3.31019	1.00292	-3.30056	0.00096493	0.0165494	856.096	1381.83	98.3135	85.0999	59.7754	89.9428
ENSG00000184988	19.4855	-3.3003	1.00038	-3.29906	0.000970082	0.0165864	51.5951	18.182	35.1288	6.94693	3.57353	1.48666
ENSG00000112139	34.0025	-3.28121	0.989791	-3.31505	0.000916263	0.0159368	54.4615	36.364	93.5982	8.68366	9.42113	1.48666
ENSG00000184574	44.5933	-3.26334	0.792904	-4.11568	3.86041e-05	0.00111967	107.968	54.5459	78.5093	10.4204	4.22326	11.8933
ENSG00000170584	1279.5	-3.24899	1.12564	-2.88636	0.00389726	0.0469818	415.627	5909.14	623.123	211.881	282.309	234.892
ENSG00000106868	64.4851	-3.24616	0.711785	-4.5606	5.10085e-06	0.000196573	124.21	118.183	109.159	6.94693	19.492	8.91995
ENSG00000119125	438.307	-3.24396	0.783068	-4.14262	3.43354e-05	0.00101041	936.355	627.278	814.328	114.624	112.729	24.5299
ENSG00000270953	50.2035	-3.22707	1.14772	-2.81173	0.00492761	0.0551748	40.1295	200.002	32.5354	12.1571	2.27407	14.1233
ENSG00000233585	224.829	-3.16967	1.07004	-2.96219	0.00305463	0.040123	324.858	209.093	680.886	5.2102	82.841	46.0864
ENSG00000074527	92.5619	-3.14326	0.908458	-3.45999	0.000540186	0.0104055	103.19	254.548	140.279	34.7347	5.52273	17.0966
ENSG00000224566	57.7751	-3.13535	1.01784	-3.08038	0.00206734	0.0301582	47.7732	172.729	92.4194	6.94693	23.0655	3.71664
ENSG00000259781	132.761	-3.13402	0.660313	-4.74626	2.0721e-06	9.03851e-05	174.85	363.64	177.059	32.9979	17.5428	30.4765
ENSG00000137628	80.1494	-3.11419	0.924489	-3.36855	0.000755635	0.013558	190.137	145.456	95.9558	17.3673	28.2634	3.71664
ENSG00000111186	31.5006	-3.10174	0.857321	-3.61794	0.000296953	0.00644484	88.8582	36.364	43.6163	5.2102	4.54813	10.4066
ENSG00000128602	69.808	-3.09679	1.01352	-3.05547	0.00224711	0.0320528	110.834	72.7279	189.79	24.3143	2.59893	18.5832
ENSG00000230067	101.655	-3.08998	0.993433	-3.1104	0.00186833	0.028068	84.0809	336.367	125.191	36.4714	5.52273	22.2999
ENSG00000104450	388.709	-3.08272	0.852413	-3.61646	0.000298663	0.0064574	275.174	1454.56	358.361	74.6795	87.714	81.7662
ENSG00000156453	543.424	-3.0605	1.05434	-2.90276	0.0036989	0.0456519	2110.62	181.82	618.172	144.149	158.21	47.5731
ENSG00000115355	504.751	-3.04206	0.988744	-3.07669	0.00209313	0.0303346	438.558	1690.92	573.613	43.4183	227.731	54.263
ENSG00000110315	802.38	-3.01601	0.606377	-4.97382	6.56449e-07	3.24693e-05	1575.56	1845.47	866.196	123.308	241.701	162.046
ENSG00000189334	1765.37	-2.9983	0.821972	-3.64769	0.000264606	0.0058634	4046.39	2463.66	2903.19	369.924	114.028	695.013
ENSG00000112874	89.4219	-2.98919	0.960862	-3.11095	0.00186488	0.0280462	263.708	72.7279	139.808	8.68366	10.7206	40.8831
ENSG00000140057	25.8663	-2.98695	0.780017	-3.82933	0.000128491	0.00317771	35.3522	63.6369	39.3725	6.94693	6.17246	3.71664
ENSG00000198959	32.7413	-2.97346	0.874768	-3.39915	0.000675966	0.0124615	49.6842	100.001	25.6982	6.94693	5.19786	8.91995
ENSG00000114812	747.807	-2.9671	0.769566	-3.85555	0.000115471	0.00289448	2312.22	581.823	1081.68	244.879	110.13	156.099
ENSG00000171840	43.5099	-2.96574	0.721127	-4.11264	3.91157e-05	0.00113155	58.2833	118.183	55.876	10.4204	7.14706	11.1499
ENSG00000119042	374.145	-2.96237	0.557693	-5.31183	1.08528e-07	6.83199e-06	568.502	972.736	450.544	85.0999	92.9118	75.0762
ENSG00000111816	193.736	-2.96194	0.73299	-4.04091	5.32451e-05	0.00148972	309.571	472.731	250.617	17.3673	65.2982	46.8297
ENSG00000186564	163.722	-2.96179	0.781258	-3.79104	0.000150015	0.00361324	196.826	518.186	158.197	27.7877	54.5776	26.7598
ENSG00000167315	319.698	-2.96114	0.640227	-4.62515	3.74326e-06	0.000149454	571.368	290.912	836.49	67.7326	89.988	61.6963
ENSG00000158467	1183.88	-2.93609	0.598909	-4.9024	9.46732e-07	4.48261e-05	3176.92	1945.47	1160.19	253.563	278.735	288.412
ENSG00000246174	86.2369	-2.92618	1.00904	-2.89998	0.00373186	0.0459505	66.8825	327.276	63.892	27.7877	7.7968	23.7865
ENSG00000123353	663.115	-2.92422	0.988461	-2.95836	0.00309278	0.0403372	498.753	2681.84	336.199	201.461	96.1605	164.276
ENSG00000213003	53.9463	-2.9218	0.882882	-3.3094	0.000934977	0.0161987	90.7691	109.092	85.1107	19.1041	3.24866	16.3532
ENSG00000170915	254.182	-2.91524	0.749014	-3.8921	9.93812e-05	0.00254694	540.793	172.729	632.554	41.6816	83.8156	53.5197
ENSG00000085741	47.8816	-2.91327	0.882395	-3.30154	0.000961544	0.0165297	54.4615	72.7279	126.605	5.2102	7.47193	20.8132
ENSG00000151623	153.623	-2.90229	0.910784	-3.18659	0.00143963	0.0229665	304.793	427.276	82.9888	20.8408	62.0495	23.7865
ENSG00000114861	292.652	-2.88653	0.775054	-3.7243	0.000195858	0.00453502	304.793	936.372	308.615	41.6816	96.8102	67.6429
ENSG00000123104	213.665	-2.87939	0.945221	-3.04626	0.00231709	0.0327869	121.344	736.37	272.779	48.6285	80.5669	22.2999
ENSG00000205413	159.676	-2.87796	0.927985	-3.1013	0.00192671	0.0287307	488.242	200.002	155.84	22.5775	75.0442	16.3532
ENSG00000157601	242.46	-2.86967	0.614415	-4.67058	3.00354e-06	0.000123611	506.396	400.003	370.856	93.7836	40.6083	43.1131
ENSG00000171843	163.334	-2.86499	1.02187	-2.80369	0.00505217	0.0560035	317.214	227.275	318.281	15.6306	91.9372	9.66328
ENSG00000151491	3055.88	-2.84147	0.627268	-4.52992	5.90073e-06	0.000220125	6216.25	5890.96	3985.59	441.13	1179.92	621.423
ENSG00000188158	146.825	-2.81441	0.655894	-4.29095	1.7791e-05	0.000566423	137.587	409.094	226.569	36.4714	37.0348	34.1931
ENSG00000128581	574.855	-2.81326	0.983867	-2.85939	0.00424462	0.0498094	329.635	2300.02	392.311	114.624	209.214	103.323
ENSG00000171914	665.268	-2.77435	0.479501	-5.78591	7.2121e-09	5.87548e-07	1319.5	790.916	1370.02	170.2	164.058	176.912
ENSG00000160145	79.3144	-2.7702	0.881874	-3.14126	0.00168223	0.0259585	125.166	190.911	100.435	17.3673	36.0602	5.94663
ENSG00000156804	41.8881	-2.7694	0.856388	-3.23382	0.00122148	0.0200515	133.765	27.273	56.819	12.1571	9.42113	11.8933
ENSG00000259877	36.0554	-2.76481	0.71132	-3.88688	0.000101543	0.00259423	68.7935	72.7279	48.5673	5.2102	11.3703	9.66328
ENSG00000260274	81.4268	-2.74988	0.914698	-3.00633	0.00264423	0.0360455	69.7489	300.003	57.7621	20.8408	25.3396	14.8666
ENSG00000287778	23.4721	-2.74448	0.813248	-3.37471	0.000738926	0.0133883	57.3279	36.364	28.0559	8.68366	5.19786	5.2033
ENSG00000214176	193.792	-2.72068	0.704908	-3.85963	0.00011356	0.0028498	386.008	163.638	456.91	76.4162	34.4358	45.3431
ENSG00000133816	1176.02	-2.66825	0.791187	-3.37246	0.000744987	0.0134406	3612.61	772.734	1709.52	373.397	196.869	390.991
ENSG00000163093	16.6354	-2.6677	0.93788	-2.84439	0.00444966	0.0516079	28.6639	18.182	39.3725	3.47347	7.14706	2.97332
ENSG00000171368	266.638	-2.66596	0.771105	-3.45733	0.000545562	0.0104758	374.542	709.097	298.005	128.518	40.6083	49.0597
ENSG00000138134	86.5518	-2.66289	0.921428	-2.88996	0.00385293	0.0468064	90.7691	245.457	114.581	5.2102	27.6137	35.6798
ENSG00000143507	45.8927	-2.65541	0.731111	-3.63202	0.000281206	0.00615128	67.838	118.183	53.0468	10.4204	8.7714	17.0966
ENSG00000153029	67.2609	-2.64917	0.566669	-4.67499	2.93974e-06	0.00012176	140.453	109.092	98.0777	20.8408	19.492	15.6099
ENSG00000147036	52.1617	-2.64065	0.759803	-3.47544	0.000510012	0.00991347	89.8137	127.274	54.9329	8.68366	21.1163	11.1499
ENSG00000117525	566.657	-2.61282	0.64322	-4.0621	4.86327e-05	0.00136932	1193.38	1045.46	684.893	88.5734	144.566	243.069
ENSG00000116254	23.8773	-2.58665	0.839872	-3.07982	0.00207129	0.0301727	22.9312	36.364	63.1847	6.94693	7.14706	6.68996
ENSG00000204128	195.265	-2.58577	0.665288	-3.88669	0.00010162	0.00259423	335.368	172.729	495.104	39.9448	57.8262	70.6163
ENSG00000206530	159.894	-2.57343	0.768302	-3.34951	0.000809552	0.0143396	150.963	427.276	243.308	67.7326	21.7661	48.3164
ENSG00000159784	265.018	-2.55993	0.520779	-4.91559	8.85175e-07	4.22728e-05	546.526	372.731	439.228	85.0999	92.2621	54.263
ENSG00000240990	144.984	-2.54745	0.89884	-2.83415	0.00459475	0.052672	109.878	363.64	269.242	59.0489	12.3449	55.7497
ENSG00000138642	168.996	-2.5434	0.668518	-3.80454	0.00014207	0.00345948	275.174	427.276	164.092	65.9958	48.73	32.7065
ENSG00000117054	205.53	-2.53781	0.708881	-3.58003	0.000343559	0.00722288	405.117	136.365	509.014	48.6285	67.8971	66.1563
ENSG00000245146	85.3025	-2.52786	0.844652	-2.99278	0.00276446	0.0373026	115.611	236.366	85.5822	20.8408	11.0455	42.3698
ENSG00000157483	747.04	-2.50099	0.865925	-2.88823	0.00387415	0.0469367	684.113	2663.66	463.747	276.14	212.463	182.116
ENSG00000226856	26.5143	-2.49695	0.875451	-2.85219	0.0043419	0.0506647	64.9716	18.182	49.9819	12.1571	4.873	8.91995
ENSG00000186409	26.2112	-2.48325	0.810835	-3.06258	0.00219437	0.0314521	40.1295	63.6369	31.5923	3.47347	8.7714	9.66328
ENSG00000158623	224.467	-2.46208	0.859311	-2.86518	0.00416774	0.0491239	435.692	409.094	293.29	142.412	24.6899	41.6264
ENSG00000153823	67.4773	-2.4433	0.82719	-2.95374	0.00313953	0.040755	180.583	100.001	62.2416	8.68366	24.365	28.9898
ENSG00000116771	212.629	-2.4303	0.565001	-4.30141	1.69715e-05	0.000544243	256.065	527.277	296.119	55.5754	73.095	67.6429
ENSG00000136231	345.828	-2.42936	0.537376	-4.52079	6.16104e-06	0.000227917	395.562	836.371	520.802	105.941	103.308	112.986
ENSG00000106077	493.156	-2.42105	0.686334	-3.52751	0.000419483	0.00844262	1374.91	418.185	697.625	194.514	117.602	156.099
ENSG00000140416	1160.56	-2.41039	0.554165	-4.34959	1.36389e-05	0.000453111	1272.68	2881.84	1708.58	406.395	322.917	370.921
ENSG00000110013	887.058	-2.38282	0.815486	-2.92196	0.00347838	0.0438189	887.627	2918.21	662.732	284.824	191.346	377.611
ENSG00000272398	604.436	-2.36071	0.716197	-3.29617	0.000980116	0.0166936	905.781	1600.01	533.297	126.781	294.979	165.762
ENSG00000136147	62.9954	-2.35426	0.751685	-3.13197	0.00173636	0.026627	95.5465	127.274	92.6551	34.7347	18.8423	8.91995
ENSG00000124374	48.7135	-2.34986	0.760724	-3.08898	0.00200844	0.0296306	39.1741	109.092	97.6062	10.4204	15.9185	20.0699
ENSG00000232858	23.5274	-2.34658	0.836076	-2.80666	0.00500579	0.0557683	49.6842	36.364	31.1208	12.1571	8.12166	3.71664
ENSG00000163694	851.517	-2.33737	0.830571	-2.81417	0.00489029	0.0549543	1800.1	1045.46	1420.24	170.2	562.344	110.756
ENSG00000144802	220.583	-2.3014	0.652142	-3.52898	0.00041717	0.0084037	501.619	327.276	269.242	112.888	44.8316	67.6429
ENSG00000113328	3025.08	-2.30118	0.766115	-3.0037	0.00266719	0.0362634	4208.82	8136.43	2747.12	663.432	1730.89	663.793
ENSG00000196876	98.561	-2.29667	0.760073	-3.02164	0.00251411	0.0347753	93.6355	300.003	100.435	36.4714	37.0348	23.7865
ENSG00000119004	58.4991	-2.26099	0.803941	-2.81238	0.00491766	0.0550912	68.7935	163.638	60.827	15.6306	30.2126	11.8933
ENSG00000188559	264.028	-2.2604	0.688983	-3.28079	0.00103518	0.0174306	444.291	309.094	557.345	64.2591	152.687	56.493
ENSG00000205089	161.32	-2.25926	0.731794	-3.08729	0.00201991	0.0296897	257.02	245.457	297.062	62.5224	21.1163	84.7395
ENSG00000214063	98.5504	-2.25707	0.617465	-3.65538	0.0002568	0.00570184	121.344	209.093	158.433	46.8918	22.0909	33.4498
ENSG00000198929	79.5014	-2.23718	0.793438	-2.8196	0.00480837	0.0545285	63.0607	227.275	105.151	27.7877	16.5682	37.1664
ENSG00000204634	543.161	-2.23391	0.564118	-3.96001	7.49477e-05	0.00200092	963.108	1100.01	624.302	265.72	142.292	163.532
ENSG00000135750	706.963	-2.20613	0.590871	-3.73369	0.000188697	0.00440142	1773.34	809.098	901.325	296.981	194.92	266.112
ENSG00000118985	143.081	-2.20287	0.638575	-3.44966	0.000561286	0.010722	310.526	190.911	204.643	27.7877	68.8717	55.7497
ENSG00000163629	1401.68	-2.19593	0.774213	-2.83634	0.00456345	0.0523946	1495.3	4290.95	1120.58	369.924	424.925	708.393
ENSG00000166046	73.7327	-2.18749	0.779515	-2.80622	0.00501262	0.0557884	135.676	163.638	63.6562	41.6816	24.365	13.3799
ENSG00000188002	82.4865	-2.17717	0.661297	-3.29227	0.00099381	0.016875	160.518	145.456	100.435	27.7877	42.8824	17.8399
ENSG00000120306	623.122	-2.17548	0.741943	-2.93214	0.0033664	0.0430196	1870.8	454.549	733.461	263.983	224.158	191.779
ENSG00000120833	187.705	-2.17485	0.563325	-3.86073	0.000113048	0.00284339	431.87	200.002	288.575	59.0489	70.1712	76.5629
ENSG00000077157	483.566	-2.16625	0.711608	-3.04416	0.00233334	0.0329748	415.627	1290.92	668.626	164.99	113.703	247.529
ENSG00000050405	1392.85	-2.13786	0.692323	-3.08795	0.0020154	0.0296897	2953.34	1663.65	2193.07	359.504	887.21	300.305
ENSG00000256667	34.9438	-2.12809	0.750008	-2.83742	0.00454793	0.0522705	38.2186	81.8189	50.925	19.1041	8.44653	11.1499
ENSG00000090924	150.972	-2.12323	0.753585	-2.81751	0.00483979	0.054661	349.7	90.9099	293.054	71.206	37.0348	63.9263
ENSG00000235008	59.9324	-2.1154	0.747714	-2.82916	0.00466709	0.0532482	64.0161	118.183	111.988	12.1571	35.4104	17.8399
ENSG00000052126	258.326	-2.11488	0.521474	-4.05558	5.00097e-05	0.00140452	385.052	581.823	295.412	95.5203	90.3129	101.836
ENSG00000136044	411.946	-2.05615	0.584132	-3.52002	0.000431514	0.00862212	859.918	745.461	387.124	199.724	129.297	150.152
ENSG00000135090	256.672	-2.04183	0.657051	-3.10757	0.00188634	0.0282272	635.384	272.73	328.183	144.149	86.7394	72.8462
ENSG00000258056	40.994	-2.02576	0.697671	-2.90361	0.0036889	0.0455653	72.6153	54.5459	69.3145	15.6306	10.0709	23.7865
ENSG00000139083	288.993	-1.99896	0.5487	-3.64309	0.000269383	0.00595141	588.566	409.094	390.189	78.153	149.763	118.189
ENSG00000116667	266.522	-1.99748	0.551513	-3.62183	0.00029253	0.00635834	579.967	390.913	308.615	86.8366	133.195	99.6061
ENSG00000253626	442.734	-1.96854	0.541227	-3.63717	0.000275645	0.00605367	876.161	800.007	441.114	182.357	206.615	150.152
ENSG00000166387	89.303	-1.96178	0.55819	-3.51453	0.000440527	0.00877844	137.587	145.456	144.287	32.9979	48.73	26.7598
ENSG00000183283	1690.63	-1.94149	0.62877	-3.08776	0.00201669	0.0296897	3084.24	3618.21	1349.04	593.963	904.428	593.92
ENSG00000089157	11344.8	-1.9358	0.660842	-2.92929	0.00339737	0.0432409	26947.9	18882	8133.61	5805.9	4105.99	4193.12
ENSG00000145819	222.114	-1.89121	0.674118	-2.80545	0.00502462	0.0557937	450.979	163.638	433.098	64.2591	101.033	119.676
ENSG00000112343	168.559	-1.87393	0.560815	-3.34144	0.000833438	0.0147391	216.89	281.821	294.469	100.73	49.0548	68.3863
ENSG00000137834	208.065	-1.84356	0.644236	-2.86162	0.00421485	0.0495474	207.336	290.912	476.243	125.045	86.4145	62.4396
ENSG00000152620	484.702	-1.83025	0.554472	-3.30089	0.000963781	0.0165494	540.793	990.918	741.241	163.253	185.824	286.182
ENSG00000164180	345.251	-1.81511	0.608567	-2.98259	0.00285817	0.0382222	352.566	827.28	437.342	123.308	137.743	193.266
ENSG00000240694	225.31	-1.7952	0.560707	-3.20168	0.0013663	0.0219747	338.235	427.276	285.274	123.308	115.328	62.4396
ENSG00000164093	155.109	-1.78812	0.537802	-3.32487	0.000884596	0.0154992	195.87	254.548	273.014	52.102	91.9372	63.183
ENSG00000119471	614.432	-1.77104	0.551099	-3.21365	0.00131058	0.0212289	880.938	1290.92	683.479	239.669	367.099	224.485
ENSG00000129003	821.118	-1.76473	0.583748	-3.02311	0.00250194	0.034672	924.89	1872.74	1013.78	267.457	466.508	381.328
ENSG00000035664	74.7735	-1.74935	0.601354	-2.90901	0.00362573	0.0451616	107.968	100.001	135.328	50.3652	25.9893	28.9898
ENSG00000135111	428.875	-1.74204	0.468109	-3.72145	0.000198085	0.00457702	638.25	709.097	636.326	145.886	248.198	195.496
ENSG00000285410	186.162	-1.73062	0.507091	-3.41284	0.000642903	0.0119816	380.275	218.184	257.925	81.6264	83.8156	95.1461
ENSG00000132334	193.944	-1.69406	0.540788	-3.13258	0.00173277	0.0265916	376.453	209.093	302.013	71.206	112.729	92.1728
ENSG00000197603	390.021	-1.67269	0.566078	-2.95488	0.0031279	0.040702	431.87	809.098	544.378	159.779	250.797	144.206
ENSG00000135968	774.041	-1.66187	0.579491	-2.86782	0.00413313	0.0489747	1312.81	1436.38	782.735	251.826	352.805	507.694
ENSG00000137831	496.652	-1.62849	0.551601	-2.95229	0.00315427	0.0409223	895.27	572.732	780.378	288.298	153.337	289.898
ENSG00000049860	1077.37	-1.58909	0.483057	-3.28966	0.00100308	0.0170064	1324.27	2200.02	1331.12	599.173	481.127	528.507
ENSG00000184508	181.577	-1.57452	0.487021	-3.23295	0.00122518	0.0200953	256.065	345.458	218.081	76.4162	96.8102	96.6328
ENSG00000089177	346.482	-1.56264	0.439939	-3.55194	0.000382408	0.00788053	584.744	445.458	521.745	163.253	207.59	156.099
ENSG00000137845	935.275	-1.55809	0.555068	-2.80703	0.00500008	0.0557609	1618.56	1072.74	1496.63	411.606	680.595	331.525
ENSG00000095203	237.84	-1.54687	0.535762	-2.88722	0.00388657	0.0469788	472.955	281.821	307.672	90.3101	136.769	137.516
ENSG00000155827	237.292	1.50591	0.514886	2.92475	0.00344732	0.0435763	138.542	81.8189	141.458	422.026	318.044	321.861
ENSG00000107819	583.852	1.51779	0.529093	2.86867	0.00412202	0.0489234	421.36	200.002	276.315	974.307	813.466	817.662
ENSG00000148120	492.13	1.52241	0.518651	2.93533	0.00333188	0.042712	176.761	345.458	249.91	856.209	692.615	631.83
ENSG00000174951	148.179	1.56636	0.54546	2.87164	0.00408349	0.0485962	85.0364	81.8189	60.3555	171.937	283.284	206.645
ENSG00000118762	271.448	1.57549	0.554284	2.84238	0.00447784	0.0517333	85.0364	145.456	179.416	380.344	392.439	445.997
ENSG00000071575	129.202	1.58801	0.559101	2.84029	0.00450727	0.0519498	53.506	63.6369	75.9159	170.2	254.37	157.586
ENSG00000179859	83.4865	1.61409	0.509525	3.16784	0.00153579	0.0241408	44.9068	36.364	40.3156	118.098	131.896	129.339
ENSG00000125354	144.496	1.61499	0.563035	2.86837	0.00412594	0.0489437	47.7732	72.7279	92.4194	225.775	192.646	235.635
ENSG00000134265	764.526	1.66669	0.526541	3.16536	0.0015489	0.0243075	382.186	445.458	277.73	1411.96	1269.25	800.565
ENSG00000158813	79.3454	1.69364	0.558965	3.02997	0.00244581	0.0341504	42.0404	27.273	39.1368	114.624	145.215	107.783
ENSG00000010219	176.255	1.71879	0.597569	2.8763	0.00402368	0.0481179	94.591	90.9099	62.9489	373.397	179.976	255.705
ENSG00000101665	768.495	1.71905	0.604578	2.84339	0.0044637	0.0516418	422.315	227.275	416.594	977.78	1718.87	848.138
ENSG00000130821	586.337	1.75294	0.625318	2.80328	0.0050586	0.0560468	349.7	118.183	325.118	1029.88	823.212	871.925
ENSG00000156515	694.203	1.76485	0.561951	3.14057	0.0016862	0.0260017	349.7	272.73	320.639	1537.01	1008.71	676.429
ENSG00000124766	705.427	1.7863	0.617815	2.89133	0.0038362	0.0467068	380.275	227.275	338.085	632.171	1594.77	1059.99
ENSG00000145882	93.873	1.82247	0.629372	2.89569	0.00378323	0.0463163	32.4858	27.273	58.7052	156.306	123.449	165.019
ENSG00000100196	1272.95	1.84948	0.649285	2.84849	0.00439278	0.0511237	484.421	900.008	288.339	1594.32	2080.44	2290.2
ENSG00000145990	233.154	1.85603	0.64478	2.87854	0.00399521	0.0479317	85.0364	109.092	110.337	182.357	495.097	417.008
ENSG00000122378	388.8	1.90469	0.568014	3.35325	0.000798694	0.0142041	165.295	200.002	132.499	415.079	863.17	556.753
ENSG00000141526	479.57	1.92289	0.442698	4.34356	1.40192e-05	0.000462278	177.716	190.911	229.634	757.215	867.069	654.873
ENSG00000165868	339.176	1.92297	0.527223	3.64736	0.000264949	0.00586513	123.255	109.092	185.782	427.236	626.992	562.7
ENSG00000108602	211.817	1.93052	0.624413	3.09173	0.00198994	0.0294359	87.9028	45.4549	121.418	291.771	286.532	437.821
ENSG00000084444	143.105	1.93124	0.61104	3.16058	0.00157454	0.0246053	76.4372	36.364	59.4124	194.514	308.298	183.602
ENSG00000172819	365.162	1.93375	0.601055	3.21726	0.00129421	0.0210716	186.316	109.092	152.775	804.107	359.627	579.053
ENSG00000133884	537.909	1.96085	0.698695	2.80645	0.00500906	0.0557768	304.793	81.8189	261.933	1099.35	794.948	684.606
ENSG00000174032	217.812	1.96231	0.641807	3.05748	0.00223206	0.0319031	51.5951	145.456	81.1027	293.508	298.877	436.334
ENSG00000089902	1083.4	1.97429	0.64496	3.0611	0.00220524	0.0315468	614.364	190.911	501.705	1472.75	1989.48	1731.21
ENSG00000197102	4397.57	1.98129	0.575834	3.44073	0.000580152	0.0109971	1420.78	1418.19	2486.6	8456.15	8082.03	4521.67
ENSG00000140450	424.218	2.03384	0.708552	2.87042	0.00409928	0.0487408	165.295	227.275	113.402	616.54	337.536	1085.26
ENSG00000101000	646.112	2.03556	0.515031	3.95231	7.73995e-05	0.00205401	174.85	290.912	298.005	1273.02	933.017	906.861
ENSG00000161638	54.5946	2.06545	0.723571	2.85453	0.00431009	0.0503464	22.9312	27.273	16.0319	102.467	109.805	49.0597
ENSG00000144730	254.274	2.07397	0.611659	3.39074	0.00069705	0.0127547	85.9918	90.9099	114.581	267.457	616.597	350.108
ENSG00000108375	789.987	2.07442	0.700344	2.962	0.00305649	0.0401237	303.838	354.549	253.917	1915.62	512.314	1399.69
ENSG00000163539	349.347	2.09196	0.575396	3.63569	0.00027724	0.00607652	101.279	181.82	124.012	432.446	782.279	474.244
ENSG00000182158	1234.89	2.09212	0.673841	3.10478	0.00190423	0.028453	738.574	227.275	432.155	1434.54	2071.02	2505.76
ENSG00000267534	105.842	2.09471	0.68978	3.03678	0.00239122	0.0335574	42.0404	27.273	47.1527	105.941	262.492	150.152
ENSG00000143797	669.798	2.12868	0.595163	3.57663	0.000348056	0.00728977	335.368	200.002	208.179	1385.91	1227.02	662.306
ENSG00000118515	94.9226	2.1575	0.690774	3.1233	0.00178834	0.0272731	45.8623	27.273	28.9989	152.832	220.909	93.6595
ENSG00000185650	2413.22	2.16059	0.604442	3.57451	0.000350878	0.00734193	990.817	445.458	1197.21	4517.24	3203.83	4124.73
ENSG00000126882	69.8098	2.17258	0.720949	3.0135	0.00258253	0.0355222	21.0202	27.273	28.5274	83.3632	180.626	78.0495
ENSG00000212719	397.429	2.17688	0.486646	4.47323	7.70455e-06	0.000274999	142.364	109.092	172.579	534.914	697.163	728.462
ENSG00000070087	1501.46	2.18125	0.558367	3.90648	9.36512e-05	0.00242149	635.384	445.458	542.021	1658.58	3576.13	2151.19
ENSG00000040608	302.236	2.19201	0.52562	4.17032	3.04168e-05	0.000909591	111.789	100.001	111.752	540.124	613.023	336.728
ENSG00000102804	2004.64	2.19538	0.678453	3.23586	0.00121278	0.0199722	1194.33	418.185	535.419	2846.5	4504.6	2528.81
ENSG00000196154	627.045	2.19809	0.760357	2.89086	0.00384183	0.046724	203.514	72.7279	385.945	887.47	1196.48	1016.13
ENSG00000130829	137.962	2.2191	0.73317	3.02672	0.00247225	0.0343895	27.7085	63.6369	58.7052	171.937	356.379	149.409
ENSG00000166974	163.549	2.23686	0.726962	3.077	0.00209094	0.0303346	49.6842	36.364	80.3954	227.512	427.524	159.816
ENSG00000188215	398.995	2.25536	0.710789	3.17303	0.00150855	0.0238953	143.32	181.82	95.2485	606.12	1049.32	318.145
ENSG00000103254	162.794	2.26479	0.65593	3.45279	0.000554828	0.0106342	71.6599	18.182	67.6642	281.351	249.497	288.412
ENSG00000092068	861.913	2.27139	0.581573	3.90559	9.39962e-05	0.00242475	249.376	245.457	387.831	927.415	1981.04	1380.36
ENSG00000105649	92.77	2.28091	0.74079	3.07903	0.00207675	0.0302159	23.8866	27.273	41.4944	250.089	104.607	109.269
ENSG00000102897	534.392	2.28159	0.562053	4.05939	4.92005e-05	0.00138355	238.866	154.547	150.181	781.53	666.626	1214.6
ENSG00000104998	218.348	2.28597	0.583146	3.92006	8.85258e-05	0.00231053	64.0161	63.6369	91.9478	347.347	488.924	254.219
ENSG00000149948	551.559	2.31549	0.70279	3.29471	0.00098523	0.0167678	103.19	281.821	177.53	1205.29	491.198	1050.32
ENSG00000170689	1372.6	2.32122	0.647001	3.58766	0.000333657	0.00704815	746.218	254.548	363.312	2480.05	2606.73	1784.73
ENSG00000119138	244.211	2.33252	0.559259	4.17074	3.03615e-05	0.000909162	101.279	63.6369	73.3225	508.863	427.524	290.642
ENSG00000171604	345.841	2.33648	0.768395	3.04073	0.00236006	0.0332041	111.789	90.9099	137.45	243.143	1035.35	456.404
ENSG00000105514	710.737	2.35231	0.471868	4.98511	6.1928e-07	3.08373e-05	296.194	218.184	182.717	1081.98	1307.91	1177.43
ENSG00000104413	1082.03	2.35338	0.72763	3.23431	0.00121938	0.0200447	270.397	590.914	213.13	1783.62	996.041	2638.07
ENSG00000171223	1279.37	2.36149	0.698292	3.38181	0.000720104	0.0131224	386.963	400.003	462.097	3786.08	1563.26	1077.83
ENSG00000183049	363.033	2.3709	0.818446	2.89683	0.0037695	0.0462629	32.4858	190.911	137.214	456.761	641.286	719.542
ENSG00000136002	330.451	2.37423	0.811714	2.92496	0.00344505	0.0435724	100.324	154.547	71.4364	1047.25	276.137	333.011
ENSG00000188191	412.123	2.37657	0.594008	4.00091	6.30983e-05	0.00171807	186.316	63.6369	137.686	734.638	692.615	657.846
ENSG00000118418	173.662	2.38798	0.722105	3.30697	0.000943101	0.0162873	35.3522	36.364	89.5902	376.871	308.298	195.496
ENSG00000103024	187.82	2.41334	0.697962	3.45769	0.00054482	0.0104707	69.7489	27.273	72.6152	479.338	234.878	243.069
ENSG00000103187	834.559	2.42436	0.734714	3.29974	0.000967759	0.0165723	410.85	81.8189	282.209	1488.38	1415.77	1328.33
ENSG00000023892	202.181	2.42945	0.739009	3.28744	0.00101102	0.0171148	66.8825	27.273	87.2326	521.02	208.889	301.792
ENSG00000068024	338.779	2.43616	0.55143	4.41789	9.9668e-06	0.000343475	102.235	63.6369	140.751	517.546	540.253	668.253
ENSG00000198721	227.878	2.46594	0.693963	3.55342	0.000380264	0.00786033	61.1497	27.273	110.809	385.555	453.189	329.295
ENSG00000150054	395.321	2.4945	0.660219	3.77829	0.000157911	0.00375444	98.4129	200.002	72.6152	545.334	904.753	550.807
ENSG00000115365	929.337	2.5005	0.66039	3.7864	0.000152848	0.00365761	306.704	181.82	341.622	781.53	1964.79	1999.55
ENSG00000278970	105.186	2.51668	0.789711	3.18683	0.00143839	0.0229635	44.9068	18.182	26.6413	222.302	81.2166	237.865
ENSG00000087077	1007.07	2.5345	0.5521	4.59066	4.41849e-06	0.000172985	285.684	190.911	401.506	1959.03	1310.51	1894.75
ENSG00000106852	51.318	2.53464	0.701507	3.61313	0.000302517	0.00652139	14.332	27.273	10.8451	74.6795	78.9426	101.836
ENSG00000107719	547.209	2.53679	0.764667	3.31751	0.000908249	0.0158098	148.097	63.6369	260.755	1413.7	686.443	710.623
ENSG00000215845	87.9145	2.56942	0.636337	4.03782	5.39494e-05	0.00150184	29.6194	9.09099	29.4705	152.832	142.941	163.532
ENSG00000123384	600.279	2.57316	0.735645	3.49783	0.000469065	0.00927209	127.077	154.547	234.113	1471.01	1204.6	410.318
ENSG00000004660	189.794	2.57497	0.824662	3.12246	0.00179347	0.0273137	37.2631	36.364	85.3465	470.655	129.297	379.841
ENSG00000213390	238.933	2.5835	0.766095	3.37229	0.000745452	0.0134406	36.3077	36.364	124.955	361.24	468.133	406.601
ENSG00000281406	85.0225	2.59187	0.889945	2.91239	0.00358675	0.044802	21.0202	54.5459	8.01597	133.728	178.352	114.473
ENSG00000144749	30.126	2.59288	0.907449	2.85732	0.00427231	0.0500636	5.73279	18.182	7.30867	46.8918	74.3944	28.2465
ENSG00000165171	72.3723	2.61326	0.864557	3.02266	0.00250563	0.0346797	23.8866	9.09099	23.3406	217.092	57.5014	103.323
ENSG00000115183	2014.63	2.63524	0.600082	4.39148	1.12583e-05	0.00038283	790.169	463.64	418.481	2914.24	4969.48	2531.78
ENSG00000105281	6431.22	2.63784	0.931261	2.83255	0.00461788	0.0528825	3148.26	309.094	1875.03	8633.3	14866.2	9755.45
ENSG00000226549	605.789	2.64104	0.93699	2.81864	0.00482269	0.0545991	97.4574	281.821	130.377	821.474	2017.42	286.182
ENSG00000174950	34.7263	2.69431	0.835746	3.22384	0.00126483	0.0206387	5.73279	18.182	8.95902	72.9428	36.385	66.1563
ENSG00000160360	268.566	2.69484	0.657475	4.09877	4.15351e-05	0.0011922	82.17	36.364	87.9399	656.485	312.846	435.591
ENSG00000135387	1650.47	2.69867	0.563	4.79336	1.64009e-06	7.41688e-05	345.878	645.46	344.687	2120.55	3575.48	2870.74
ENSG00000120149	564.194	2.72272	0.889186	3.06203	0.00219839	0.0314895	142.364	200.002	107.508	413.342	2067.78	454.174
ENSG00000112149	192.081	2.72329	0.741672	3.67183	0.000240824	0.00540671	31.5303	63.6369	59.4124	448.077	398.936	150.896
ENSG00000115657	35.5544	2.75129	0.850259	3.23583	0.00121291	0.0199722	10.5101	18.182	4.71527	53.8387	51.004	75.0762
ENSG00000165905	214.889	2.7674	0.761417	3.63454	0.000278473	0.00609752	31.5303	54.5459	78.0378	559.228	186.148	379.841
ENSG00000124006	554.913	2.79922	0.63638	4.39867	1.08918e-05	0.00037168	146.186	100.001	165.506	1523.11	754.665	640.006
ENSG00000101928	351.974	2.81189	0.781772	3.59682	0.000322133	0.00686361	153.83	45.4549	57.9979	406.395	512.314	935.851
ENSG00000005981	43.6856	2.82464	0.93965	3.00606	0.0026466	0.0360455	5.73279	9.09099	16.2677	65.9958	126.373	38.6531
ENSG00000145362	61.2128	2.83886	0.972787	2.91828	0.00351971	0.0441888	12.421	27.273	10.6094	79.8897	36.385	200.699
ENSG00000179403	255.885	2.891	0.570964	5.06336	4.11937e-07	2.14275e-05	46.8178	45.4549	83.9319	482.812	488.274	388.018
ENSG00000117394	5891.68	2.90117	0.942718	3.07746	0.00208776	0.0303163	3167.37	454.549	544.614	10000.1	9409.11	11774.3
ENSG00000072422	59.8996	2.91534	0.963409	3.02607	0.00247757	0.034442	8.59918	0	26.6413	111.151	92.5869	120.419
ENSG00000101298	93.9325	2.92779	0.673559	4.34675	1.38168e-05	0.000457646	32.4858	9.09099	18.1538	166.726	185.499	151.639
ENSG00000175793	2380.71	2.99804	0.943147	3.17876	0.00147907	0.0234944	711.821	172.729	696.917	1962.51	8491.69	2248.57
ENSG00000197653	11.6284	3.00408	1.04055	2.88701	0.00388923	0.0469788	3.82186	0	2.12187	24.3143	22.4158	17.0966
ENSG00000010810	284.746	3.01455	0.779187	3.86884	0.000109353	0.00276615	64.9716	72.7279	52.5753	779.793	173.479	564.93
ENSG00000185112	153.716	3.0304	0.808303	3.74909	0.000177475	0.00417039	26.753	45.4549	32.2996	185.83	499.645	132.313
ENSG00000175505	321.499	3.04807	0.823434	3.70166	0.000214198	0.00487311	83.1254	63.6369	60.3555	715.534	163.408	842.935
ENSG00000057019	1169.19	3.06384	0.527844	5.80443	6.45848e-09	5.32021e-07	279.951	236.366	231.52	2412.32	2535.58	1319.41
ENSG00000120913	223.577	3.08433	0.659833	4.6744	2.94807e-06	0.000121877	60.1943	27.273	47.3885	500.179	238.127	468.297
ENSG00000167779	96.598	3.08944	0.950719	3.24958	0.00115575	0.0191837	18.1538	0	34.893	239.669	183.55	103.323
ENSG00000263412	14.1033	3.10074	1.08137	2.86741	0.00413841	0.0489747	4.77732	0	2.12187	38.2081	22.4158	17.0966
ENSG00000155090	609.821	3.10816	0.527205	5.89553	3.73475e-09	3.22016e-07	114.656	100.001	158.669	1193.14	805.019	1287.45
ENSG00000196220	81.898	3.12242	0.698062	4.47298	7.71375e-06	0.000274999	13.3765	27.273	15.5604	182.357	92.2621	160.559
ENSG00000128805	66.6016	3.14531	0.812054	3.87327	0.000107383	0.00272254	5.73279	18.182	18.3896	158.043	84.7902	114.473
ENSG00000197182	537.445	3.14981	0.805211	3.91178	9.16185e-05	0.00237725	73.5708	100.001	151.125	1472.75	324.866	1102.36
ENSG00000101187	784.508	3.16807	0.850409	3.72534	0.000195049	0.00452575	148.097	36.364	275.844	1946.88	1145.48	1154.39
ENSG00000075618	1040.93	3.2118	0.761887	4.21559	2.49127e-05	0.000764598	102.235	154.547	346.808	1196.61	2807.82	1637.55
ENSG00000277149	40.113	3.22015	0.81989	3.92754	8.58183e-05	0.00225314	10.5101	0	8.01597	62.5224	89.0134	70.6163
ENSG00000171435	268.093	3.25821	0.637799	5.10853	3.24679e-07	1.74202e-05	61.1497	18.182	61.7701	401.185	521.411	544.86
ENSG00000246465	22.0116	3.26927	0.98798	3.30905	0.000936133	0.0162061	4.77732	0	4.71527	36.4714	26.6391	59.4663
ENSG00000181019	759.837	3.27417	0.64255	5.0956	3.47646e-07	1.84294e-05	110.834	90.9099	216.667	1029.88	1873.83	1236.9
ENSG00000080822	820.505	3.32551	0.73948	4.49709	6.88903e-06	0.000249843	206.38	72.7279	158.669	1927.77	701.387	1856.09
ENSG00000236908	46.773	3.35801	1.13469	2.9594	0.00308239	0.0402728	7.64372	9.09099	8.48749	118.098	11.6952	125.623
ENSG00000095587	38.9054	3.37842	0.7224	4.67666	2.91579e-06	0.000121222	7.64372	9.09099	5.65833	78.153	73.4198	59.4663
ENSG00000287151	18.4504	3.41059	1.13837	2.99602	0.00273527	0.0370168	1.91093	0	4.95104	32.9979	50.0294	20.8132
ENSG00000124496	200.056	3.41815	0.600976	5.68767	1.28788e-08	9.67392e-07	25.7975	54.5459	31.5923	439.393	278.086	370.921
ENSG00000166341	25.2043	3.43286	1.09377	3.13856	0.00169777	0.0261438	1.91093	0	7.54444	39.9448	54.2527	47.5731
ENSG00000123685	27.6724	3.44893	1.02145	3.3765	0.000734145	0.0133125	4.77732	9.09099	3.30069	41.6816	84.1404	23.0432
ENSG00000244306	20.9828	3.45958	1.05313	3.28505	0.00101966	0.0172215	2.86639	9.09099	2.5934	50.3652	17.8677	43.1131
ENSG00000183579	1176.2	3.46585	0.643655	5.38464	7.25918e-08	4.76494e-06	210.202	109.092	256.039	1634.27	3189.21	1658.37
ENSG00000261068	37.2587	3.47999	1.07752	3.22964	0.00123947	0.0202847	6.68825	9.09099	4.47951	100.73	15.5936	86.9695
ENSG00000108984	169.949	3.4809	1.19882	2.9036	0.00368898	0.0455653	7.64372	81.8189	6.12986	163.253	525.959	234.892
ENSG00000100311	298.616	3.48416	0.715148	4.87195	1.10504e-06	5.13228e-05	58.2833	36.364	48.5673	656.485	244.949	747.046
ENSG00000106003	167.666	3.48918	1.15677	3.0163	0.00255878	0.0352174	12.421	0	62.9489	192.777	484.376	253.475
ENSG00000164830	1732.33	3.49845	0.782157	4.47283	7.71918e-06	0.000274999	229.312	409.094	214.309	1368.55	5780.67	2392.03
ENSG00000172828	127.529	3.50326	0.770407	4.54728	5.43443e-06	0.000205916	11.4656	27.273	25.6982	366.451	158.86	175.426
ENSG00000005379	26.9593	3.50608	1.06024	3.30687	0.000943443	0.0162873	5.73279	0	4.47951	60.7856	20.1417	70.6163
ENSG00000132563	197.28	3.52722	0.72704	4.85148	1.22542e-06	5.64536e-05	38.2186	9.09099	38.1937	479.338	381.718	237.122
ENSG00000205336	384.359	3.52834	0.915874	3.85243	0.000116952	0.002925	87.9028	9.09099	77.802	837.105	334.612	959.638
ENSG00000143320	40.9825	3.53452	0.78875	4.48117	7.42343e-06	0.000267039	7.64372	9.09099	4.95104	78.153	51.6538	94.4028
ENSG00000099860	320.593	3.57618	0.842324	4.24561	2.18001e-05	0.000676565	38.2186	27.273	77.3305	875.313	221.559	683.863
ENSG00000112655	936.184	3.58982	0.586508	6.12066	9.31876e-10	9.34364e-08	141.409	81.8189	195.684	2012.87	1892.67	1292.65
ENSG00000054179	477.07	3.59021	1.16297	3.0871	0.00202121	0.0296897	111.789	9.09099	92.1836	1575.22	149.439	924.701
ENSG00000019505	86.8986	3.60318	0.950223	3.79193	0.000149479	0.00360425	9.55465	27.273	9.66631	154.569	266.066	54.263
ENSG00000182732	11.5164	3.62952	1.20285	3.01742	0.00254936	0.0351532	1.91093	0	1.65035	31.2612	9.74599	24.5299
ENSG00000142871	832.142	3.69451	1.27151	2.90562	0.00366531	0.045438	64.0161	45.4549	244.015	3278.95	104.932	1255.48
ENSG00000188483	351.666	3.70177	0.534844	6.92121	4.47789e-12	7.5171e-10	37.2631	45.4549	64.835	659.958	677.347	625.14
ENSG00000256542	20.4015	3.72846	1.19327	3.12458	0.00178059	0.0271737	0.955465	0	4.95104	52.102	35.4104	28.9898
ENSG00000136999	47.4821	3.73003	1.1105	3.35887	0.000782629	0.0139295	14.332	0	2.5934	48.6285	123.449	95.8894
ENSG00000166432	33.1196	3.77738	1.34055	2.81779	0.00483554	0.0546409	3.82186	9.09099	3.30069	52.102	5.52273	124.879
ENSG00000237517	197.631	3.78542	0.992163	3.81533	0.000136003	0.00334855	52.5506	0	20.2757	357.767	518.812	236.379
ENSG00000144355	44.9103	3.81882	1.31433	2.90553	0.00366637	0.045438	0	9.09099	9.90207	65.9958	55.877	128.596
ENSG00000169740	116.41	3.86738	0.771117	5.01529	5.29523e-07	2.69122e-05	21.0202	0	15.7962	182.357	243.65	235.635
ENSG00000092969	256.452	3.87861	1.04563	3.70935	0.000207789	0.00476645	3.82186	63.6369	37.4864	468.918	301.801	663.049
ENSG00000214279	114.975	3.88663	1.18906	3.26866	0.00108059	0.0181125	7.64372	9.09099	24.5194	442.867	29.5629	176.169
ENSG00000197415	67.1844	3.89228	0.844073	4.6113	4.00156e-06	0.000158058	9.55465	18.182	4.47951	95.5203	165.357	110.013
ENSG00000151136	63.523	3.89721	1.17441	3.31845	0.000905178	0.0157687	0.955465	27.273	5.42256	152.832	93.5615	101.093
ENSG00000198756	59.2914	3.9178	1.29051	3.03587	0.00239843	0.0336232	1.91093	27.273	2.5934	83.3632	42.8824	197.726
ENSG00000130035	34.2769	3.92652	0.985908	3.98265	6.81522e-05	0.00183498	5.73279	9.09099	1.88611	67.7326	79.5923	41.6264
ENSG00000144908	289.275	3.98621	0.903116	4.41384	1.01553e-05	0.000348346	21.9757	9.09099	63.892	837.105	484.701	318.888
ENSG00000136114	37.7499	4.07696	0.929974	4.38395	1.16545e-05	0.000393408	4.77732	0	4.71527	102.467	69.1966	45.3431
ENSG00000255639	24.7943	4.1067	1.13729	3.61094	0.000305092	0.00656276	2.86639	0	3.06493	53.8387	16.8931	72.1029
ENSG00000156299	13.6793	4.13999	1.2772	3.24144	0.00118926	0.0196223	2.86639	0	0.471527	41.6816	16.2433	20.8132
ENSG00000101638	8.59884	4.14493	1.44597	2.86655	0.00414973	0.0490281	0.955465	0	0.707291	8.68366	7.7968	33.4498
ENSG00000187122	345.52	4.16007	1.33333	3.12006	0.00180812	0.0274803	39.1741	72.7279	3.53646	672.115	67.2474	1218.32
ENSG00000142765	524.208	4.168	1.02368	4.07159	4.66942e-05	0.00132484	56.3724	81.8189	32.0639	1530.06	137.419	1307.52
ENSG00000164294	209.289	4.17304	0.9027	4.62285	3.78509e-06	0.000150581	28.6639	0	28.7632	211.881	461.635	524.79
ENSG00000142611	109.218	4.17397	1.05294	3.96412	7.3666e-05	0.00197145	4.77732	36.364	5.1868	293.508	114.028	201.442
ENSG00000236242	43.9341	4.17681	0.871056	4.79511	1.62587e-06	7.36763e-05	5.73279	0	4.71527	116.361	66.9225	69.8729
ENSG00000135960	600.841	4.20315	0.670786	6.26601	3.70406e-10	4.0835e-08	90.7691	63.6369	32.7712	1113.25	864.795	1439.83
ENSG00000257556	77.7573	4.20791	0.821995	5.11914	3.06939e-07	1.65889e-05	8.59918	9.09099	7.07291	241.406	87.3891	112.986
ENSG00000080819	2198.38	4.22602	0.533724	7.91799	2.41374e-15	1.37144e-12	189.182	154.547	314.037	4168.16	4695.3	3669.07
ENSG00000099338	41.8974	4.25357	1.23488	3.44452	0.000572081	0.0108918	2.86639	0	6.60138	152.832	21.4412	67.6429
ENSG00000074695	1344.4	4.25966	0.680185	6.26251	3.78838e-10	4.15577e-08	110.834	72.7279	206.529	1608.21	3241.19	2826.88
ENSG00000155066	68.8777	4.26052	1.2966	3.28591	0.00101655	0.0171821	0.955465	9.09099	11.0809	255.3	25.3396	111.499
ENSG00000261379	13.5946	4.28111	1.08163	3.95801	7.55754e-05	0.00201525	1.91093	0	0.943055	31.2612	26.6391	20.8132
ENSG00000231131	201.022	4.31598	1.41778	3.04418	0.00233315	0.0329748	0.955465	54.5459	10.1378	845.789	111.104	183.602
ENSG00000187867	24.629	4.42141	1.56869	2.81854	0.0048243	0.0545991	0.955465	0	3.53646	100.73	3.8984	38.6531
ENSG00000053108	16.4149	4.42265	1.38295	3.19798	0.00138393	0.022222	0.955465	9.09099	0.471527	24.3143	35.4104	28.2465
ENSG00000261150	249.736	4.45556	1.12598	3.95707	7.58739e-05	0.00202078	3.82186	54.5459	16.5035	267.457	909.301	246.785
ENSG00000172687	17.0071	4.46329	1.40763	3.17078	0.0015203	0.0239605	0.955465	9.09099	0.471527	17.3673	34.7607	39.3964
ENSG00000089820	182.77	4.5252	1.05303	4.29731	1.72881e-05	0.000552797	9.55465	0	29.2347	559.228	161.134	337.471
ENSG00000239697	18.014	4.5458	1.09054	4.16841	3.06729e-05	0.000916011	1.91093	0	1.17882	52.102	22.4158	30.4765
ENSG00000126803	54.8237	4.54858	1.33336	3.41137	0.00064638	0.0120362	3.82186	0	6.83715	52.102	244.624	21.5565
ENSG00000125510	7.5581	4.554	1.54264	2.95208	0.00315639	0.0409259	0	0	0.707291	10.4204	17.8677	16.3532
ENSG00000205143	9.1329	4.56213	1.54311	2.95645	0.00311207	0.040541	0	0	0.943055	15.6306	10.7206	27.5032
ENSG00000177494	122.141	4.57626	1.23732	3.69851	0.000216869	0.00492881	8.59918	0	16.2677	527.967	55.877	124.136
ENSG00000105426	58.655	4.58622	0.901697	5.08622	3.6528e-07	1.91806e-05	4.77732	0	5.65833	151.096	120.525	69.8729
ENSG00000237090	18.7975	4.58664	1.56929	2.92274	0.00346964	0.0437447	0.955465	0	1.88611	43.4183	2.59893	63.9263
ENSG00000180818	82.0592	4.58864	1.56876	2.92502	0.00344438	0.0435724	0	27.273	1.17882	173.673	126.698	163.532
ENSG00000173917	60.8086	4.60339	0.954351	4.82358	1.41003e-06	6.41576e-05	2.86639	0	7.54444	111.151	99.0843	144.206
ENSG00000250208	14.7544	4.62077	1.19585	3.86399	0.000111551	0.00281212	0.955465	0	1.17882	20.8408	45.4813	20.0699
ENSG00000121417	31.7187	4.64808	1.30885	3.55127	0.000383375	0.00788053	0	9.09099	2.82916	31.2612	90.6378	56.493
ENSG00000254615	26.8031	4.65103	1.005	4.62789	3.69412e-06	0.000147758	2.86639	0	1.65035	78.153	38.0094	40.1398
ENSG00000129437	25.9792	4.67967	1.32087	3.54286	0.000395806	0.00809102	0.955465	0	2.82916	95.5203	14.9439	41.6264
ENSG00000141753	554.456	4.68744	1.10522	4.2412	2.22324e-05	0.000687097	61.1497	9.09099	48.0958	2379.32	545.126	283.952
ENSG00000259439	63.2751	4.7157	0.895093	5.2684	1.37621e-07	8.40092e-06	6.68825	9.09099	2.12187	137.202	118.251	106.296
ENSG00000207870	97.4526	4.72002	1.5092	3.12749	0.00176306	0.0269618	5.73279	9.09099	7.30867	310.875	1.9492	249.759
ENSG00000248690	13.2297	4.74227	1.26277	3.75544	0.000173037	0.00407907	1.91093	0	0.235764	22.5775	25.6645	28.9898
ENSG00000095739	4780.22	4.76839	0.904371	5.27261	1.34497e-07	8.23292e-06	665.959	81.8189	257.925	6264.39	13096.3	8314.88
ENSG00000185269	561.188	4.77575	0.784422	6.08824	1.14161e-09	1.11441e-07	32.4858	36.364	48.3316	1738.47	1099.67	411.804
ENSG00000215915	25.5696	4.79115	1.62647	2.94573	0.00322196	0.0417517	0.955465	9.09099	0.707291	53.8387	2.59893	86.2262
ENSG00000170161	7.14919	4.79194	1.52972	3.13257	0.00173285	0.0265916	0	0	0.471527	15.6306	12.6698	14.1233
ENSG00000106853	37.0743	4.84064	1.17876	4.10657	4.01578e-05	0.00115566	0.955465	0	4.00798	116.361	61.7246	39.3964
ENSG00000163219	7.55519	4.86816	1.53975	3.16166	0.00156875	0.0245494	0	0	0.471527	17.3673	10.3957	17.0966
ENSG00000224819	21.4218	4.87366	1.1776	4.13865	3.4935e-05	0.00102262	0.955465	0	1.65035	45.155	19.8169	60.953
ENSG00000207864	21.006	4.88623	1.26772	3.85435	0.000116036	0.00290537	1.91093	0	0.943055	48.6285	11.3703	63.183
ENSG00000162426	29.2385	4.90177	1.0732	4.56745	4.93684e-06	0.000190584	0.955465	0	2.5934	76.4162	49.3797	46.0864
ENSG00000099377	438.693	4.91128	0.948831	5.17613	2.26532e-07	1.28382e-05	44.9068	0	31.1208	569.648	1347.22	639.263
ENSG00000112541	57.7177	4.91243	1.36133	3.60854	0.000307925	0.00660051	5.73279	9.09099	0.235764	46.8918	102.983	181.372
ENSG00000228536	41.5556	4.91302	1.50623	3.2618	0.00110707	0.0185284	0	9.09099	3.06493	133.728	12.0201	91.4295
ENSG00000242951	35.6532	4.94797	1.50278	3.29254	0.000992872	0.016872	1.91093	0	2.82916	107.677	97.7848	3.71664
ENSG00000198576	22.7165	4.95263	1.03331	4.79295	1.64346e-06	7.41697e-05	0.955465	0	1.65035	48.6285	44.1818	40.8831
ENSG00000198429	27.3703	4.95614	1.42074	3.48843	0.00048587	0.0095389	0	0	3.06493	31.2612	45.1564	84.7395
ENSG00000052344	326.244	4.97469	1.01942	4.87992	1.06132e-06	4.95109e-05	14.332	54.5459	4.24375	543.597	520.111	820.635
ENSG00000138669	19.1976	4.99219	1.10739	4.50807	6.54201e-06	0.000239215	0.955465	0	1.17882	45.155	24.0401	43.8564
ENSG00000163536	36.4945	5.07837	0.960536	5.28702	1.24328e-07	7.71703e-06	3.82186	0	1.17882	55.5754	74.3944	83.9962
ENSG00000179222	364.846	5.0951	0.839997	6.06561	1.31455e-09	1.261e-07	28.6639	9.09099	19.5684	653.011	1169.52	309.225
ENSG00000286602	17.9162	5.14182	1.4347	3.58391	0.000338488	0.0071366	0	0	1.41458	59.0489	26.9639	20.0699
ENSG00000078579	11.2922	5.14328	1.77426	2.89883	0.00374564	0.0460342	0	0	0.707291	10.4204	50.6792	5.94663
ENSG00000185345	6.94548	5.16216	1.56942	3.28922	0.00100466	0.0170202	0	0	0.235764	19.1041	12.6698	9.66328
ENSG00000170961	184.333	5.18111	1.25452	4.12996	3.6282e-05	0.00105786	21.9757	0	4.00798	72.9428	442.143	564.93
ENSG00000150637	13.9807	5.19163	1.45108	3.57776	0.000346557	0.00726524	0	0	0.943055	13.8939	34.111	34.9365
ENSG00000100867	282.308	5.21747	1.29476	4.02969	5.58496e-05	0.00155084	5.73279	0	33.2427	550.544	112.729	991.601
ENSG00000250562	34.9494	5.24162	1.20848	4.33736	1.44202e-05	0.000473388	0.955465	9.09099	1.17882	76.4162	35.0856	86.9695
ENSG00000261801	69.6283	5.25841	0.924847	5.68571	1.30268e-08	9.75207e-07	6.68825	0	1.88611	137.202	106.231	165.762
ENSG00000115598	21.9605	5.28012	1.39136	3.79492	0.00014769	0.00356889	0	0	1.65035	64.2591	22.7407	43.1131
ENSG00000183760	7.86897	5.29271	1.81548	2.91532	0.00355325	0.044509	0	0	0.235764	32.9979	3.57353	10.4066
ENSG00000236499	23.7338	5.29528	1.27547	4.15163	3.30113e-05	0.000977937	0.955465	0	1.17882	65.9958	13.3195	60.953
ENSG00000083817	21.1929	5.32108	1.22466	4.34495	1.39305e-05	0.00046004	0.955465	0	0.943055	15.6306	56.8516	52.7764
ENSG00000213370	54.9207	5.33806	1.75734	3.03757	0.0023849	0.0334899	4.77732	0	1.41458	303.928	14.9439	4.45997
ENSG00000184995	89.6582	5.36181	1.25827	4.26125	2.03291e-05	0.000637406	2.86639	0	6.83715	168.463	33.4612	326.321
ENSG00000135046	7314.53	5.37058	1.3022	4.12423	3.71976e-05	0.00108171	630.607	90.9099	309.558	37485.6	1956.35	3414.11
ENSG00000177133	23.4949	5.38956	1.46554	3.67753	0.000235503	0.00529846	0	0	1.65035	64.2591	15.5936	59.4663
ENSG00000265206	13.9708	5.42412	1.84265	2.94365	0.00324366	0.0418859	0	0	0.707291	64.2591	3.24866	15.6099
ENSG00000105696	22.2412	5.4579	1.87719	2.90748	0.00364348	0.045325	1.91093	0	0	83.3632	3.57353	44.5997
ENSG00000169851	70.8554	5.47501	1.4425	3.79549	0.00014735	0.00356454	1.91093	0	4.95104	342.136	54.5776	21.5565
ENSG00000177694	60.1071	5.48643	1.0561	5.19498	2.04739e-07	1.18146e-05	3.82186	0	2.12187	88.5734	208.889	57.2363
ENSG00000138759	1321	5.50047	0.670804	8.19982	2.40757e-16	2.0519e-13	39.1741	36.364	88.1756	3252.9	1857.91	2651.45
ENSG00000157502	8.95314	5.5201	1.84662	2.98931	0.00279612	0.0376423	0	0	0.235764	5.2102	41.5829	6.68996
ENSG00000286058	34.7123	5.57554	1.92939	2.88979	0.00385494	0.0468064	0.955465	9.09099	0	112.888	3.57353	81.7662
ENSG00000196420	110.26	5.58661	1.22677	4.55393	5.26519e-06	0.000201505	2.86639	18.182	1.41458	394.238	108.83	136.029
ENSG00000232624	34.872	5.59407	1.13016	4.94982	7.42825e-07	3.63361e-05	2.86639	0	0.471527	85.0999	41.258	79.5362
ENSG00000198960	47.3291	5.59973	1.01914	5.49459	3.91621e-08	2.67838e-06	0.955465	0	2.5934	118.098	85.7648	76.5629
ENSG00000180644	12.8243	5.60789	1.49313	3.7558	0.000172786	0.00407749	0.955465	0	0	32.9979	26.6391	16.3532
ENSG00000101417	25.0372	5.64756	1.44191	3.91671	8.9765e-05	0.00233463	0	0	1.41458	27.7877	91.2875	29.7332
ENSG00000125046	16.4457	5.66349	1.63027	3.47396	0.000512832	0.00995954	0	0	0.707291	67.7326	9.42113	20.8132
ENSG00000196754	824.744	5.67952	1.1504	4.93699	7.93366e-07	3.83011e-05	53.506	0	34.4215	3313.69	771.558	775.292
ENSG00000287923	6.79254	5.68416	1.81658	3.12904	0.00175378	0.0268755	0	0	0	15.6306	8.7714	16.3532
ENSG00000081237	17.1087	5.72325	1.50577	3.80089	0.000144177	0.00350308	0	0	0.707291	57.3122	12.6698	31.9631
ENSG00000087510	20.5898	5.74436	1.43577	4.00089	6.31037e-05	0.00171807	0	0	0.943055	50.3652	55.877	16.3532
ENSG00000234184	7.05814	5.75246	1.77008	3.24982	0.00115476	0.0191817	0	0	0	17.3673	12.3449	12.6366
ENSG00000228705	102.593	5.77249	1.00975	5.71674	1.08585e-08	8.35461e-07	6.68825	0	2.12187	305.665	100.384	200.699
ENSG00000254928	76.9344	5.87081	1.93423	3.03521	0.00240364	0.0336465	0.955465	0	4.71527	149.359	0.324866	306.252
ENSG00000069535	103.89	5.88193	0.913678	6.43763	1.2135e-10	1.52784e-08	4.77732	0	3.06493	309.138	120.525	185.832
ENSG00000154874	7.78479	5.88383	1.79028	3.28655	0.00101422	0.0171558	0	0	0	20.8408	8.7714	17.0966
ENSG00000182809	158.552	5.90346	1.16259	5.07785	3.81734e-07	1.99501e-05	2.86639	9.09099	5.89409	694.693	156.261	82.5095
ENSG00000175538	306.439	5.94962	1.15896	5.1336	2.84247e-07	1.56682e-05	2.86639	0	20.983	366.451	438.895	1009.44
ENSG00000260220	209.597	5.95904	1.57302	3.78828	0.000151692	0.00364571	0	27.273	1.41458	519.283	166.981	542.63
ENSG00000196542	230.74	5.97504	1.10815	5.3919	6.97146e-08	4.61136e-06	3.82186	27.273	2.35764	538.387	264.766	547.833
ENSG00000196660	50.401	5.97552	1.35337	4.41529	1.00874e-05	0.000346554	0	9.09099	1.41458	130.255	116.302	45.3431
ENSG00000135218	7076.38	5.98454	1.0419	5.74388	9.25313e-09	7.27092e-07	23.8866	409.094	235.528	9239.42	19136.3	13414.1
ENSG00000189223	417.323	6.00071	1.00557	5.96746	2.40975e-09	2.16185e-07	20.0648	0	12.4955	1316.44	280.035	874.898
ENSG00000172752	20.5364	6.02129	2.03814	2.95431	0.00313371	0.0407033	0.955465	0	0	107.677	1.9492	12.6366
ENSG00000050555	12.8061	6.03014	1.65617	3.64102	0.000271555	0.00598746	0	0	0.235764	45.155	6.17246	25.2732
ENSG00000265728	21.4134	6.05524	1.71228	3.53635	0.000405695	0.00824752	0	0	0.707291	60.7856	4.54813	62.4396
ENSG00000178229	52.6112	6.07475	1.33569	4.54803	5.41509e-06	0.00020582	0.955465	9.09099	0.707291	52.102	190.372	62.4396
ENSG00000135374	30.7596	6.07737	1.08079	5.62307	1.87598e-08	1.36743e-06	0.955465	0	0.707291	85.0999	43.5321	54.263
ENSG00000223669	13.4225	6.07811	1.80841	3.36102	0.000776551	0.0138548	0	0	0.235764	52.102	2.9238	25.2732
ENSG00000102043	9.01552	6.11888	1.78319	3.43142	0.000600422	0.0113425	0	0	0	8.68366	25.3396	20.0699
ENSG00000284633	9.50767	6.12373	1.99831	3.06445	0.00218069	0.0313168	0	0	0	22.5775	3.24866	31.2198
ENSG00000110002	53.3564	6.13735	1.37829	4.45288	8.47279e-06	0.000298883	2.86639	0	0.471527	46.8918	234.229	35.6798
ENSG00000227124	27.1959	6.14121	1.2993	4.72656	2.2835e-06	9.80622e-05	0	0	0.943055	57.3122	71.4706	33.4498
ENSG00000243694	9.66888	6.17088	1.94273	3.17639	0.00149121	0.0236703	0	0	0	8.68366	8.44653	40.8831
ENSG00000171889	863.488	6.20287	0.763913	8.11986	4.66719e-16	3.56621e-13	36.3077	18.182	13.4385	1156.66	1408.95	2547.39
ENSG00000133083	24.9432	6.21854	1.43751	4.3259	1.51912e-05	0.000494305	0.955465	0	0.235764	12.1571	41.9078	94.4028
ENSG00000021826	223.167	6.25784	0.731747	8.55192	1.21052e-17	1.14375e-14	7.64372	0	5.42256	383.818	449.29	492.827
ENSG00000258910	10.581	6.27826	2.00887	3.12526	0.00177645	0.0271479	0	0	0	20.8408	3.24866	39.3964
ENSG00000267248	10.2096	6.28288	1.76673	3.55621	0.000376237	0.00779891	0	0	0	26.051	8.44653	26.7598
ENSG00000237975	47.3002	6.30395	1.3031	4.83766	1.31377e-06	6.01485e-05	0.955465	0	1.17882	137.202	18.8423	125.623
ENSG00000183072	83.0426	6.31269	1.27414	4.95449	7.25205e-07	3.56315e-05	0	0	3.77222	151.096	206.615	136.773
ENSG00000199177	16.1101	6.33301	1.87396	3.37948	0.000726218	0.0132012	0	0	0.235764	79.8897	3.8984	12.6366
ENSG00000287913	11.7601	6.3997	2.10665	3.03786	0.00238264	0.0334793	0	0	0	53.8387	2.59893	14.1233
ENSG00000186007	45.7297	6.42391	1.08608	5.91475	3.32378e-09	2.89967e-07	1.91093	0	0.471527	126.781	57.5014	87.7128
ENSG00000270393	17.094	6.43809	1.81072	3.55554	0.0003772	0.00780615	0	0	0.235764	34.7347	2.9238	64.6696
ENSG00000103196	322.427	6.45013	0.891041	7.23886	4.52458e-13	9.92676e-11	9.55465	0	7.54444	557.491	1013.58	346.391
ENSG00000019169	11.8131	6.47462	1.81901	3.55943	0.000371663	0.00771131	0	0	0	39.9448	7.14706	23.7865
ENSG00000239791	24.7537	6.58284	1.62494	4.05114	5.0969e-05	0.00142965	0	0	0.471527	109.414	15.5936	23.0432
ENSG00000184588	1885.41	6.59222	0.631024	10.4469	1.51442e-25	6.71162e-22	34.3967	27.273	48.8031	4979.21	3841.87	2380.88
ENSG00000165164	12.592	6.63461	1.65929	3.99846	6.37548e-05	0.00172918	0	0	0	13.8939	36.385	25.2732
ENSG00000104723	75.2703	6.6877	1.2754	5.24363	1.57452e-07	9.40424e-06	0	0	2.35764	119.835	226.107	103.323
ENSG00000007171	52.8729	6.68987	1.18739	5.63409	1.75983e-08	1.29126e-06	0	0	1.41458	112.888	82.5161	120.419
ENSG00000169855	123.443	6.69569	1.28103	5.22679	1.72479e-07	1.01378e-05	0	0	4.47951	192.777	242.35	301.048
ENSG00000224856	52.397	6.69938	1.32878	5.04175	4.61304e-07	2.38276e-05	0	0	1.41458	93.7836	49.7046	169.479
ENSG00000207563	14.1267	6.72407	1.84658	3.64136	0.000271199	0.00598556	0	0	0	57.3122	8.12166	19.3266
ENSG00000111432	30.4523	6.77299	1.64746	4.11118	3.93638e-05	0.00113629	0.955465	0	0	24.3143	135.144	22.2999
ENSG00000244242	31.588	6.92548	1.95009	3.55136	0.000383247	0.00788053	0	0	0.471527	156.306	2.27407	30.4765
ENSG00000167754	40.4468	6.93811	1.37089	5.06102	4.17018e-07	2.1641e-05	0.955465	0	0.235764	133.728	20.7915	86.9695
ENSG00000186832	676.82	6.95855	1.7307	4.02065	5.80387e-05	0.00159563	26.753	0	3.06493	3443.94	23.7153	563.443
ENSG00000213363	48.8789	6.98695	2.12904	3.28174	0.00103168	0.0173848	0.955465	0	0.235764	281.351	0.324866	10.4066
ENSG00000125384	191.012	6.99043	1.37144	5.09716	3.44778e-07	1.83212e-05	0	0	6.12986	543.597	388.215	208.132
ENSG00000198680	26.7007	7.11789	1.63079	4.36469	1.27306e-05	0.00042697	0	0	0.235764	31.2612	115.328	13.3799
ENSG00000117114	143.162	7.14408	1.66917	4.28001	1.86886e-05	0.000590756	0	9.09099	1.88611	74.6795	736.147	37.1664
ENSG00000129993	36.4036	7.14649	1.62419	4.40002	1.08241e-05	0.00037014	0	0	0.471527	125.045	10.3957	82.5095
ENSG00000162873	147.6	7.15964	0.95289	7.51361	5.75206e-14	1.93035e-11	2.86639	0	1.65035	453.287	255.345	172.452
ENSG00000204967	28.6534	7.18442	1.88805	3.80521	0.000141686	0.00345393	0	0	0.235764	17.3673	149.114	5.2033
ENSG00000240280	18.8593	7.19865	1.67071	4.30873	1.64192e-05	0.000529597	0	0	0	45.155	12.9947	55.0063
ENSG00000186493	19.8243	7.2804	1.6504	4.41129	1.02755e-05	0.000351923	0	0	0	34.7347	16.5682	67.6429
ENSG00000178662	28.8647	7.28172	1.35744	5.36432	8.12552e-08	5.26472e-06	0	0	0.235764	39.9448	90.6378	42.3698
ENSG00000124479	71.6159	7.3336	1.35046	5.43043	5.62171e-08	3.78636e-06	0	0	1.17882	194.514	184.199	49.803
ENSG00000184194	51.9133	7.33814	1.20759	6.07669	1.22692e-09	1.18722e-07	0	0	0.707291	86.8366	81.2166	142.719
ENSG00000130649	63.9241	7.39103	1.5969	4.62836	3.68565e-06	0.000147686	0	0	0.943055	225.775	15.5936	141.233
ENSG00000102401	259.251	7.41671	0.829794	8.93801	3.96246e-19	5.48775e-16	3.82186	0	2.82916	422.026	413.23	713.596
ENSG00000226383	21.7465	7.42923	1.59027	4.67168	2.98739e-06	0.000123273	0	0	0	65.9958	45.1564	19.3266
ENSG00000175894	46.1543	7.51673	1.20361	6.24514	4.23426e-10	4.61452e-08	0	0	0.471527	100.73	70.1712	105.553
ENSG00000260838	34.2578	7.52175	1.34738	5.58252	2.3706e-08	1.68366e-06	0	0	0.235764	72.9428	35.7353	96.6328
ENSG00000260807	81.41	7.5658	1.7061	4.43455	9.22629e-06	0.00032095	0	9.09099	0.235764	286.561	40.9332	151.639
ENSG00000141756	874.704	7.60692	0.718223	10.5913	3.26977e-26	2.00476e-22	7.64372	9.09099	9.90207	2594.68	1259.18	1367.73
ENSG00000080854	205.066	7.63894	1.34249	5.69012	1.2695e-08	9.56834e-07	0	0	3.77222	373.397	196.869	656.36
ENSG00000255248	471.236	7.68408	0.94925	8.0949	5.73127e-16	4.23331e-13	3.82186	0	6.12986	1444.96	493.147	879.358
ENSG00000242516	65.7487	7.75733	1.18952	6.5214	6.96561e-11	9.41164e-09	0.955465	0	0.235764	83.3632	206.615	103.323
ENSG00000172000	54.7091	7.76476	1.21471	6.39225	1.63459e-10	1.97929e-08	0	0	0.471527	88.5734	91.2875	147.922
ENSG00000129455	30.9008	7.78232	2.20203	3.53416	0.000409073	0.00828253	0	0	0	171.937	4.54813	8.91995
ENSG00000182022	146.014	7.8006	1.03361	7.54697	4.45485e-14	1.54242e-11	0.955465	0	1.41458	175.41	449.29	249.015
ENSG00000270885	258.45	7.89404	0.817793	9.65286	4.78051e-22	1.51331e-18	2.86639	0	1.88611	470.655	647.134	428.157
ENSG00000129038	144.965	8.00392	1.25135	6.39624	1.5925e-10	1.95587e-08	0	0	1.65035	390.765	336.887	140.489
ENSG00000280237	355.273	8.13195	1.63077	4.98658	6.14583e-07	3.06724e-05	0	0	5.1868	916.995	74.3944	1135.06
ENSG00000172985	54.5044	8.22078	1.23404	6.66168	2.70708e-11	3.97259e-09	0	0	0.235764	104.204	82.841	139.746
ENSG00000206503	78.3798	8.25375	1.6903	4.88302	1.04473e-06	4.89433e-05	0	0	0.471527	321.296	13.9693	134.543
ENSG00000146592	160.18	8.36291	2.01426	4.15184	3.2981e-05	0.000977937	0	0	1.41458	175.41	2.27407	781.982
ENSG00000227744	165.767	8.39864	1.80407	4.65538	3.23381e-06	0.000131482	1.91093	0	0	602.646	16.8931	373.151
ENSG00000232774	98.0076	8.60791	1.19131	7.22558	4.98961e-13	1.08397e-10	0	0	0.471527	154.569	162.433	270.572
ENSG00000188785	52.4071	8.78965	1.35032	6.50933	7.54856e-11	1.00764e-08	0	0	0	109.414	124.749	80.2795
ENSG00000269495	497.564	8.84184	2.25497	3.92105	8.81642e-05	0.00230381	2.86639	0	1.88611	1408.49	0	1572.14
ENSG00000170561	60.6042	9.00309	1.33635	6.73707	1.6161e-11	2.50428e-09	0	0	0	144.149	125.074	94.4028
ENSG00000101188	986.631	9.1464	1.06287	8.60536	7.60798e-18	7.66296e-15	7.64372	0	0.943055	2454	1401.15	2056.05
ENSG00000182674	70.5834	9.22258	1.34379	6.86312	6.73708e-12	1.08969e-09	0	0	0	107.677	132.221	183.602
ENSG00000229807	1671.68	9.36395	1.14491	8.17879	2.86709e-16	2.35303e-13	2.86639	9.09099	5.65833	5059.1	501.594	4451.8
ENSG00000197496	130.365	10.0916	1.38529	7.28481	3.22125e-13	7.75866e-11	0	0	0	138.939	315.445	327.808
ENSG00000270641	930.927	10.0962	1.99776	5.05378	4.33144e-07	2.24253e-05	0.955465	0	2.35764	3270.27	0.974599	2311.01
ENSG00000167755	1421.18	10.4233	1.10174	9.46074	3.05758e-21	6.77529e-18	2.86639	0	1.65035	3904.17	781.304	3837.06
ENSG00000005513	167.497	10.489	1.29033	8.12891	4.33168e-16	3.42806e-13	0	0	0	323.032	273.862	408.088
ENSG00000169035	1760.6	11.4932	1.33176	8.63011	6.12925e-18	6.46753e-15	2.86639	0	0	4215.05	3571.58	2774.1
ENSG00000214415	768.083	12.0181	1.32249	9.08753	1.01317e-19	1.72699e-16	0	0	0.235764	719.007	2604.78	1284.47
ENSG00000154165	3582.31	13.2805	1.95904	6.77906	1.20959e-11	1.9283e-09	0	9.09099	0	2499.16	15545.5	3440.13
ENSG00000210184	19.3935	20.8087	3.9089	5.3234	1.01843e-07	6.4663e-06	0	0	0	116.361	0	0
