# Supplementary material for: Differential expression analysis of genes and long non-coding RNAs associated with KRAS mutation in colorectal cancer cells
Source: Sci Rep. 2022 May 13;12:7965. doi: 10.1038/s41598-022-11697-5 (PMC9106686; doi:10.1038/s41598-022-11697-5)
Supplement: Supplementary file 10 — Supplementary Data 3. [file 41598_2022_11697_MOESM10_ESM.xlsx]

## Sheet: Overlapped DEGs
Identification of key pathways, genes, and non-coding RNAs in colorectal cancer cells related to KRAS mutation Mahsa Saliani, Razieh Jalal, Ali Javadmanesh
EnsembleGeneID
ENSG00000002587
ENSG00000003096
ENSG00000003400
ENSG00000005379
ENSG00000005513
ENSG00000005981
ENSG00000006530
ENSG00000007171
ENSG00000008513
ENSG00000008735
ENSG00000010219
ENSG00000010438
ENSG00000012660
ENSG00000012817
ENSG00000019169
ENSG00000023171
ENSG00000023902
ENSG00000025039
ENSG00000029534
ENSG00000048052
ENSG00000050555
ENSG00000053108
ENSG00000054179
ENSG00000057704
ENSG00000058091
ENSG00000058866
ENSG00000065989
ENSG00000066629
ENSG00000067646
ENSG00000069482
ENSG00000069667
ENSG00000071794
ENSG00000071967
ENSG00000072422
ENSG00000073712
ENSG00000073756
ENSG00000073849
ENSG00000074219
ENSG00000074410
ENSG00000074657
ENSG00000076242
ENSG00000077063
ENSG00000077782
ENSG00000078579
ENSG00000079112
ENSG00000079215
ENSG00000080561
ENSG00000080854
ENSG00000081237
ENSG00000083290
ENSG00000083454
ENSG00000084636
ENSG00000086289
ENSG00000086548
ENSG00000088812
ENSG00000089902
ENSG00000090612
ENSG00000090924
ENSG00000091592
ENSG00000092068
ENSG00000092969
ENSG00000095587
ENSG00000095739
ENSG00000099338
ENSG00000099377
ENSG00000099864
ENSG00000099954
ENSG00000100196
ENSG00000100321
ENSG00000100473
ENSG00000100625
ENSG00000101000
ENSG00000101187
ENSG00000101210
ENSG00000101230
ENSG00000101665
ENSG00000101846
ENSG00000101955
ENSG00000103196
ENSG00000103241
ENSG00000104341
ENSG00000104833
ENSG00000104894
ENSG00000105088
ENSG00000105137
ENSG00000105281
ENSG00000105388
ENSG00000105426
ENSG00000105464
ENSG00000105514
ENSG00000105649
ENSG00000105708
ENSG00000105784
ENSG00000106003
ENSG00000106066
ENSG00000106477
ENSG00000106689
ENSG00000106868
ENSG00000107242
ENSG00000107485
ENSG00000108602
ENSG00000108984
ENSG00000109436
ENSG00000109452
ENSG00000109472
ENSG00000109944
ENSG00000110195
ENSG00000110315
ENSG00000111052
ENSG00000111432
ENSG00000111962
ENSG00000112149
ENSG00000112183
ENSG00000112218
ENSG00000112394
ENSG00000112531
ENSG00000112541
ENSG00000112837
ENSG00000112874
ENSG00000113580
ENSG00000113739
ENSG00000114541
ENSG00000115183
ENSG00000115194
ENSG00000115226
ENSG00000115290
ENSG00000115598
ENSG00000115841
ENSG00000116141
ENSG00000116254
ENSG00000116741
ENSG00000116771
ENSG00000117054
ENSG00000117114
ENSG00000117394
ENSG00000117525
ENSG00000118263
ENSG00000118515
ENSG00000118965
ENSG00000118985
ENSG00000119900
ENSG00000120149
ENSG00000120675
ENSG00000120820
ENSG00000120833
ENSG00000120913
ENSG00000121236
ENSG00000121316
ENSG00000121690
ENSG00000122378
ENSG00000122574
ENSG00000122591
ENSG00000123094
ENSG00000123095
ENSG00000123384
ENSG00000124006
ENSG00000124126
ENSG00000124224
ENSG00000124479
ENSG00000124615
ENSG00000125384
ENSG00000125508
ENSG00000126583
ENSG00000126778
ENSG00000127324
ENSG00000127329
ENSG00000127989
ENSG00000127990
ENSG00000128274
ENSG00000128408
ENSG00000128596
ENSG00000128602
ENSG00000129437
ENSG00000130021
ENSG00000130035
ENSG00000130413
ENSG00000130508
ENSG00000130558
ENSG00000130649
ENSG00000130830
ENSG00000131018
ENSG00000131095
ENSG00000131773
ENSG00000132170
ENSG00000132205
ENSG00000132429
ENSG00000132563
ENSG00000132623
ENSG00000132970
ENSG00000133134
ENSG00000133805
ENSG00000133818
ENSG00000134265
ENSG00000134278
ENSG00000134762
ENSG00000135047
ENSG00000135063
ENSG00000135097
ENSG00000135114
ENSG00000135116
ENSG00000135218
ENSG00000135272
ENSG00000135362
ENSG00000135363
ENSG00000135374
ENSG00000135406
ENSG00000135447
ENSG00000135454
ENSG00000135502
ENSG00000135919
ENSG00000135960
ENSG00000136114
ENSG00000136231
ENSG00000136378
ENSG00000136866
ENSG00000137962
ENSG00000138061
ENSG00000138623
ENSG00000138640
ENSG00000138738
ENSG00000139174
ENSG00000139292
ENSG00000140022
ENSG00000140297
ENSG00000140479
ENSG00000141526
ENSG00000141753
ENSG00000142875
ENSG00000143028
ENSG00000143320
ENSG00000143494
ENSG00000143797
ENSG00000144331
ENSG00000144824
ENSG00000144908
ENSG00000144935
ENSG00000145358
ENSG00000145431
ENSG00000145819
ENSG00000145832
ENSG00000146054
ENSG00000146373
ENSG00000146376
ENSG00000146530
ENSG00000146592
ENSG00000146950
ENSG00000147121
ENSG00000147650
ENSG00000147889
ENSG00000148120
ENSG00000148426
ENSG00000148488
ENSG00000148803
ENSG00000149485
ENSG00000150051
ENSG00000150510
ENSG00000151338
ENSG00000151364
ENSG00000151468
ENSG00000151715
ENSG00000151718
ENSG00000151773
ENSG00000152229
ENSG00000152527
ENSG00000153029
ENSG00000153064
ENSG00000153093
ENSG00000153250
ENSG00000153823
ENSG00000154165
ENSG00000154874
ENSG00000156299
ENSG00000156345
ENSG00000157021
ENSG00000157152
ENSG00000157510
ENSG00000157601
ENSG00000157851
ENSG00000159217
ENSG00000159618
ENSG00000159753
ENSG00000159784
ENSG00000161638
ENSG00000162009
ENSG00000162409
ENSG00000162444
ENSG00000162676
ENSG00000162738
ENSG00000162873
ENSG00000162981
ENSG00000163093
ENSG00000163219
ENSG00000163508
ENSG00000163689
ENSG00000163710
ENSG00000163728
ENSG00000163909
ENSG00000164199
ENSG00000164483
ENSG00000164484
ENSG00000164830
ENSG00000165092
ENSG00000165164
ENSG00000165376
ENSG00000165512
ENSG00000165568
ENSG00000165757
ENSG00000165816
ENSG00000165914
ENSG00000165985
ENSG00000166073
ENSG00000166173
ENSG00000166289
ENSG00000166341
ENSG00000166394
ENSG00000166681
ENSG00000166831
ENSG00000166845
ENSG00000166912
ENSG00000167034
ENSG00000167105
ENSG00000167207
ENSG00000167333
ENSG00000167355
ENSG00000167766
ENSG00000167994
ENSG00000168398
ENSG00000168461
ENSG00000168481
ENSG00000168779
ENSG00000168803
ENSG00000168806
ENSG00000168994
ENSG00000169031
ENSG00000169213
ENSG00000169435
ENSG00000169783
ENSG00000169860
ENSG00000170190
ENSG00000170430
ENSG00000170561
ENSG00000170571
ENSG00000170745
ENSG00000170949
ENSG00000170961
ENSG00000171004
ENSG00000171033
ENSG00000171208
ENSG00000171385
ENSG00000171444
ENSG00000171703
ENSG00000171811
ENSG00000171889
ENSG00000171903
ENSG00000172000
ENSG00000172379
ENSG00000172671
ENSG00000172752
ENSG00000172828
ENSG00000172915
ENSG00000172985
ENSG00000173227
ENSG00000173320
ENSG00000173868
ENSG00000174099
ENSG00000175505
ENSG00000175538
ENSG00000175548
ENSG00000175894
ENSG00000175984
ENSG00000176171
ENSG00000177034
ENSG00000177133
ENSG00000177300
ENSG00000177432
ENSG00000177694
ENSG00000178053
ENSG00000178150
ENSG00000178567
ENSG00000178662
ENSG00000179292
ENSG00000179431
ENSG00000179546
ENSG00000179630
ENSG00000179859
ENSG00000179913
ENSG00000180044
ENSG00000180611
ENSG00000180773
ENSG00000180818
ENSG00000181798
ENSG00000181982
ENSG00000182247
ENSG00000182253
ENSG00000182272
ENSG00000182389
ENSG00000182674
ENSG00000182963
ENSG00000182986
ENSG00000183049
ENSG00000183072
ENSG00000183579
ENSG00000183665
ENSG00000183853
ENSG00000183873
ENSG00000184014
ENSG00000184254
ENSG00000184500
ENSG00000184584
ENSG00000184995
ENSG00000185201
ENSG00000185269
ENSG00000185332
ENSG00000185818
ENSG00000185842
ENSG00000185909
ENSG00000185924
ENSG00000186007
ENSG00000186493
ENSG00000186832
ENSG00000186889
ENSG00000187122
ENSG00000187325
ENSG00000188191
ENSG00000188283
ENSG00000188404
ENSG00000188677
ENSG00000188763
ENSG00000189190
ENSG00000189221
ENSG00000189410
ENSG00000196408
ENSG00000196420
ENSG00000196542
ENSG00000196660
ENSG00000196684
ENSG00000196754
ENSG00000196793
ENSG00000196876
ENSG00000197182
ENSG00000197358
ENSG00000197406
ENSG00000197415
ENSG00000197444
ENSG00000197496
ENSG00000197653
ENSG00000197959
ENSG00000198108
ENSG00000198429
ENSG00000198464
ENSG00000198598
ENSG00000198680
ENSG00000198682
ENSG00000198692
ENSG00000198756
ENSG00000198959
ENSG00000199177
ENSG00000203808
ENSG00000203883
ENSG00000203950
ENSG00000204271
ENSG00000204519
ENSG00000204604
ENSG00000204764
ENSG00000204967
ENSG00000205089
ENSG00000206503
ENSG00000207563
ENSG00000207864
ENSG00000213020
ENSG00000213096
ENSG00000213214
ENSG00000213793
ENSG00000213799
ENSG00000214063
ENSG00000214279
ENSG00000214415
ENSG00000215915
ENSG00000224063
ENSG00000224237
ENSG00000224940
ENSG00000225422
ENSG00000225778
ENSG00000226051
ENSG00000226721
ENSG00000227051
ENSG00000227124
ENSG00000227227
ENSG00000227693
ENSG00000227906
ENSG00000228536
ENSG00000228594
ENSG00000228649
ENSG00000228705
ENSG00000228819
ENSG00000229689
ENSG00000229807
ENSG00000229852
ENSG00000230113
ENSG00000230316
ENSG00000231131
ENSG00000232295
ENSG00000232445
ENSG00000232624
ENSG00000232774
ENSG00000233313
ENSG00000233593
ENSG00000233635
ENSG00000234184
ENSG00000234921
ENSG00000236242
ENSG00000236360
ENSG00000236548
ENSG00000236671
ENSG00000236908
ENSG00000237008
ENSG00000237090
ENSG00000237517
ENSG00000237975
ENSG00000240498
ENSG00000240694
ENSG00000242082
ENSG00000242265
ENSG00000242396
ENSG00000242516
ENSG00000242732
ENSG00000243230
ENSG00000243694
ENSG00000244036
ENSG00000244242
ENSG00000244676
ENSG00000245680
ENSG00000246115
ENSG00000246695
ENSG00000248375
ENSG00000248690
ENSG00000249242
ENSG00000249345
ENSG00000250208
ENSG00000250562
ENSG00000251095
ENSG00000254928
ENSG00000255201
ENSG00000255302
ENSG00000255624
ENSG00000255639
ENSG00000256751
ENSG00000257225
ENSG00000257556
ENSG00000257956
ENSG00000258168
ENSG00000258910
ENSG00000259081
ENSG00000259172
ENSG00000259439
ENSG00000259495
ENSG00000259583
ENSG00000259781
ENSG00000259953
ENSG00000260122
ENSG00000260220
ENSG00000260838
ENSG00000261054
ENSG00000261065
ENSG00000261068
ENSG00000261379
ENSG00000261713
ENSG00000264204
ENSG00000265206
ENSG00000265415
ENSG00000265728
ENSG00000267147
ENSG00000267199
ENSG00000267432
ENSG00000267476
ENSG00000268047
ENSG00000268191
ENSG00000269825
ENSG00000270231
ENSG00000270393
ENSG00000270504
ENSG00000270587
ENSG00000270641
ENSG00000270885
ENSG00000271576
ENSG00000271601
ENSG00000272159
ENSG00000272398
ENSG00000272694
ENSG00000276141
ENSG00000277149
ENSG00000278041
ENSG00000280237
ENSG00000284633
ENSG00000285520
ENSG00000285935
ENSG00000286058
ENSG00000287778
ENSG00000287913
ENSG00000288062

## Sheet: Downregulated DEGs
Identification of key pathways, genes, and non-coding RNAs in colorectal cancer cells related to KRAS mutation Mahsa Saliani, Razieh Jalal, Ali Javadmanesh
EnsembleGeneID
ENSG00000002587
ENSG00000003096
ENSG00000003400
ENSG00000006530
ENSG00000008513
ENSG00000008735
ENSG00000010438
ENSG00000012660
ENSG00000012817
ENSG00000023171
ENSG00000023902
ENSG00000025039
ENSG00000029534
ENSG00000048052
ENSG00000057704
ENSG00000058091
ENSG00000058866
ENSG00000065989
ENSG00000066629
ENSG00000067646
ENSG00000069482
ENSG00000071794
ENSG00000071967
ENSG00000073712
ENSG00000073756
ENSG00000073849
ENSG00000074219
ENSG00000074410
ENSG00000074657
ENSG00000076242
ENSG00000077063
ENSG00000077782
ENSG00000079215
ENSG00000080561
ENSG00000083290
ENSG00000083454
ENSG00000084636
ENSG00000086289
ENSG00000088812
ENSG00000090612
ENSG00000090924
ENSG00000091592
ENSG00000099864
ENSG00000099954
ENSG00000100321
ENSG00000100473
ENSG00000100625
ENSG00000101210
ENSG00000101230
ENSG00000101846
ENSG00000101955
ENSG00000103241
ENSG00000104341
ENSG00000104833
ENSG00000104894
ENSG00000105088
ENSG00000105137
ENSG00000105464
ENSG00000105708
ENSG00000105784
ENSG00000106066
ENSG00000106477
ENSG00000106689
ENSG00000106868
ENSG00000107485
ENSG00000109436
ENSG00000109452
ENSG00000109472
ENSG00000109944
ENSG00000110195
ENSG00000110315
ENSG00000111052
ENSG00000111962
ENSG00000112183
ENSG00000112218
ENSG00000112394
ENSG00000112531
ENSG00000112837
ENSG00000112874
ENSG00000113580
ENSG00000113739
ENSG00000114541
ENSG00000115194
ENSG00000115226
ENSG00000115290
ENSG00000115841
ENSG00000116141
ENSG00000116254
ENSG00000116741
ENSG00000117054
ENSG00000117525
ENSG00000118263
ENSG00000118965
ENSG00000118985
ENSG00000119900
ENSG00000120675
ENSG00000120820
ENSG00000120833
ENSG00000121236
ENSG00000121690
ENSG00000122574
ENSG00000122591
ENSG00000123094
ENSG00000123095
ENSG00000124126
ENSG00000124224
ENSG00000124615
ENSG00000125508
ENSG00000126583
ENSG00000126778
ENSG00000127329
ENSG00000127989
ENSG00000127990
ENSG00000128274
ENSG00000128408
ENSG00000128596
ENSG00000128602
ENSG00000130021
ENSG00000130413
ENSG00000130508
ENSG00000130558
ENSG00000130830
ENSG00000131018
ENSG00000131095
ENSG00000131773
ENSG00000132170
ENSG00000132205
ENSG00000132429
ENSG00000132623
ENSG00000132970
ENSG00000133134
ENSG00000133805
ENSG00000133818
ENSG00000134278
ENSG00000134762
ENSG00000135047
ENSG00000135063
ENSG00000135097
ENSG00000135114
ENSG00000135116
ENSG00000135272
ENSG00000135363
ENSG00000135406
ENSG00000135447
ENSG00000135454
ENSG00000135502
ENSG00000135919
ENSG00000136231
ENSG00000136378
ENSG00000136866
ENSG00000137962
ENSG00000138061
ENSG00000138623
ENSG00000138640
ENSG00000138738
ENSG00000139174
ENSG00000140022
ENSG00000140297
ENSG00000140479
ENSG00000142875
ENSG00000143028
ENSG00000143494
ENSG00000144331
ENSG00000144824
ENSG00000144935
ENSG00000145358
ENSG00000145431
ENSG00000145819
ENSG00000145832
ENSG00000146054
ENSG00000146373
ENSG00000146376
ENSG00000146530
ENSG00000146950
ENSG00000147121
ENSG00000147650
ENSG00000147889
ENSG00000148426
ENSG00000148488
ENSG00000148803
ENSG00000149485
ENSG00000150051
ENSG00000150510
ENSG00000151338
ENSG00000151364
ENSG00000151468
ENSG00000151718
ENSG00000151773
ENSG00000152229
ENSG00000152527
ENSG00000153029
ENSG00000153064
ENSG00000153093
ENSG00000153250
ENSG00000156345
ENSG00000157021
ENSG00000157152
ENSG00000157510
ENSG00000157851
ENSG00000159217
ENSG00000159618
ENSG00000159753
ENSG00000162009
ENSG00000162409
ENSG00000162444
ENSG00000162676
ENSG00000162738
ENSG00000163093
ENSG00000163508
ENSG00000163689
ENSG00000163710
ENSG00000163728
ENSG00000163909
ENSG00000164199
ENSG00000164483
ENSG00000164484
ENSG00000165512
ENSG00000165568
ENSG00000165757
ENSG00000165914
ENSG00000165985
ENSG00000166073
ENSG00000166173
ENSG00000166289
ENSG00000166394
ENSG00000166681
ENSG00000166831
ENSG00000166845
ENSG00000166912
ENSG00000167034
ENSG00000167105
ENSG00000167207
ENSG00000167333
ENSG00000167355
ENSG00000167766
ENSG00000167994
ENSG00000168398
ENSG00000168461
ENSG00000168481
ENSG00000168779
ENSG00000168803
ENSG00000168806
ENSG00000168994
ENSG00000169031
ENSG00000169213
ENSG00000169435
ENSG00000169783
ENSG00000169860
ENSG00000170190
ENSG00000170430
ENSG00000170571
ENSG00000170745
ENSG00000170949
ENSG00000171004
ENSG00000171033
ENSG00000171208
ENSG00000171385
ENSG00000171444
ENSG00000171703
ENSG00000171811
ENSG00000171903
ENSG00000172379
ENSG00000172671
ENSG00000172915
ENSG00000173227
ENSG00000173320
ENSG00000173868
ENSG00000174099
ENSG00000175548
ENSG00000175984
ENSG00000176171
ENSG00000177034
ENSG00000177300
ENSG00000177432
ENSG00000178053
ENSG00000178150
ENSG00000178567
ENSG00000179292
ENSG00000179431
ENSG00000179546
ENSG00000179630
ENSG00000179913
ENSG00000180044
ENSG00000180611
ENSG00000180773
ENSG00000181798
ENSG00000181982
ENSG00000182247
ENSG00000182253
ENSG00000182272
ENSG00000182389
ENSG00000182963
ENSG00000182986
ENSG00000183665
ENSG00000183853
ENSG00000183873
ENSG00000184014
ENSG00000184254
ENSG00000184500
ENSG00000184584
ENSG00000185201
ENSG00000185332
ENSG00000185818
ENSG00000185842
ENSG00000185909
ENSG00000185924
ENSG00000186889
ENSG00000187325
ENSG00000188283
ENSG00000188404
ENSG00000188677
ENSG00000188763
ENSG00000189190
ENSG00000189221
ENSG00000189410
ENSG00000196408
ENSG00000196684
ENSG00000196793
ENSG00000196876
ENSG00000197358
ENSG00000197406
ENSG00000197444
ENSG00000197959
ENSG00000198108
ENSG00000198464
ENSG00000198598
ENSG00000198682
ENSG00000198692
ENSG00000198959
ENSG00000203808
ENSG00000203883
ENSG00000203950
ENSG00000204271
ENSG00000204519
ENSG00000204604
ENSG00000204764
ENSG00000213020
ENSG00000213096
ENSG00000213214
ENSG00000213793
ENSG00000213799
ENSG00000214063
ENSG00000224063
ENSG00000224237
ENSG00000224940
ENSG00000225422
ENSG00000225778
ENSG00000226051
ENSG00000226721
ENSG00000227051
ENSG00000227227
ENSG00000227693
ENSG00000227906
ENSG00000228594
ENSG00000228649
ENSG00000228819
ENSG00000229689
ENSG00000229852
ENSG00000230113
ENSG00000230316
ENSG00000232295
ENSG00000232445
ENSG00000233313
ENSG00000233593
ENSG00000233635
ENSG00000234921
ENSG00000236360
ENSG00000236548
ENSG00000236671
ENSG00000237008
ENSG00000240498
ENSG00000242082
ENSG00000242265
ENSG00000242396
ENSG00000242732
ENSG00000243230
ENSG00000244036
ENSG00000244676
ENSG00000245680
ENSG00000246115
ENSG00000246695
ENSG00000248375
ENSG00000249242
ENSG00000249345
ENSG00000251095
ENSG00000255201
ENSG00000255302
ENSG00000255624
ENSG00000257225
ENSG00000257956
ENSG00000258168
ENSG00000259081
ENSG00000259172
ENSG00000259495
ENSG00000259583
ENSG00000259781
ENSG00000259953
ENSG00000260122
ENSG00000261054
ENSG00000261065
ENSG00000261713
ENSG00000264204
ENSG00000265415
ENSG00000267147
ENSG00000267199
ENSG00000267432
ENSG00000267476
ENSG00000268047
ENSG00000268191
ENSG00000269825
ENSG00000270231
ENSG00000270504
ENSG00000270587
ENSG00000271576
ENSG00000271601
ENSG00000272159
ENSG00000272694
ENSG00000276141
ENSG00000278041
ENSG00000285520
ENSG00000285935
ENSG00000287778
ENSG00000288062

## Sheet: Upregulated DEGs
Differential expression analysis of genes and long non-coding RNAs associated with KRAS mutation in colorectal cancer cells Mahsa Saliani, Razieh Jalal, Ali Javadmanesh
EnsembleGeneID
ENSG00000005379
ENSG00000005513
ENSG00000005981
ENSG00000007171
ENSG00000010219
ENSG00000019169
ENSG00000053108
ENSG00000054179
ENSG00000072422
ENSG00000078579
ENSG00000080854
ENSG00000081237
ENSG00000089902
ENSG00000092068
ENSG00000092969
ENSG00000095587
ENSG00000095739
ENSG00000099338
ENSG00000099377
ENSG00000100196
ENSG00000101000
ENSG00000101187
ENSG00000101665
ENSG00000103196
ENSG00000105281
ENSG00000105514
ENSG00000105649
ENSG00000106003
ENSG00000108602
ENSG00000108984
ENSG00000111432
ENSG00000112149
ENSG00000112541
ENSG00000115183
ENSG00000115598
ENSG00000117114
ENSG00000117394
ENSG00000118515
ENSG00000120149
ENSG00000120913
ENSG00000122378
ENSG00000123384
ENSG00000124006
ENSG00000124479
ENSG00000125384
ENSG00000129437
ENSG00000130035
ENSG00000130649
ENSG00000132563
ENSG00000134265
ENSG00000135218
ENSG00000135374
ENSG00000135960
ENSG00000136114
ENSG00000141753
ENSG00000143797
ENSG00000144908
ENSG00000146592
ENSG00000148120
ENSG00000154165
ENSG00000154874
ENSG00000162873
ENSG00000163219
ENSG00000164830
ENSG00000165164
ENSG00000166341
ENSG00000170561
ENSG00000170961
ENSG00000171889
ENSG00000172000
ENSG00000172752
ENSG00000172828
ENSG00000172985
ENSG00000175505
ENSG00000175538
ENSG00000175894
ENSG00000177133
ENSG00000177694
ENSG00000178662
ENSG00000179859
ENSG00000180818
ENSG00000182674
ENSG00000183049
ENSG00000183072
ENSG00000183579
ENSG00000184995
ENSG00000185269
ENSG00000186007
ENSG00000186493
ENSG00000186832
ENSG00000187122
ENSG00000188191
ENSG00000196420
ENSG00000196542
ENSG00000196660
ENSG00000196754
ENSG00000197182
ENSG00000197415
ENSG00000197496
ENSG00000197653
ENSG00000198429
ENSG00000198680
ENSG00000198756
ENSG00000199177
ENSG00000204967
ENSG00000206503
ENSG00000207563
ENSG00000207864
ENSG00000214279
ENSG00000214415
ENSG00000215915
ENSG00000227124
ENSG00000228536
ENSG00000228705
ENSG00000229807
ENSG00000231131
ENSG00000232624
ENSG00000232774
ENSG00000234184
ENSG00000236242
ENSG00000236908
ENSG00000237090
ENSG00000237517
ENSG00000237975
ENSG00000242516
ENSG00000243694
ENSG00000244242
ENSG00000248690
ENSG00000250208
ENSG00000250562
ENSG00000254928
ENSG00000255639
ENSG00000257556
ENSG00000258910
ENSG00000259439
ENSG00000260220
ENSG00000260838
ENSG00000261068
ENSG00000261379
ENSG00000265206
ENSG00000265728
ENSG00000270393
ENSG00000270641
ENSG00000270885
ENSG00000277149
ENSG00000280237
ENSG00000284633
ENSG00000286058
ENSG00000287913
